# Supplementary material for: Variability in protein cargo detection in technical and biological replicates of exosome-enriched extracellular vesicles
Source: PLoS One. 2020 Mar 2;15(3):e0228871. doi: 10.1371/journal.pone.0228871 (PMC7051218; doi:10.1371/journal.pone.0228871)
Supplement: S1 Table — (XLS) [file pone.0228871.s005.xls]

## Sheet: S1 Data
Protein IDs	LFQ intensity H1993 R1	LFQ intensity H1993 R2	LFQ intensity H1993 R3	LFQ intensity H1993 R4	LFQ intensity H1993 R5	LFQ intensity H1993 R6	LFQ intensity H1993 R7	LFQ intensity H1993 R8	LFQ intensity H1993 R9
sp|O00231|PSD11_HUMAN;sp|O00231-2|PSD11_HUMAN;tr|J3QRY4|J3QRY4_HUMAN;tr|J3KSW3|J3KSW3_HUMAN;tr|J3QS13|J3QS13_HUMAN	69638000	105980000	54295000	88326000	71238000	77773000	356060000	228200000	338510000
sp|O00232|PSD12_HUMAN;sp|O00232-2|PSD12_HUMAN	51461000	0	29819000	51240000	0	0	61276000	0	0
sp|O00299|CLIC1_HUMAN	114430000	121180000	126510000	259860000	203020000	166770000	415650000	555000000	542310000
sp|O00391-2|QSOX1_HUMAN;sp|O00391|QSOX1_HUMAN;tr|A8MXT8|A8MXT8_HUMAN	448600000	394090000	394090000	495560000	562890000	533390000	568720000	601050000	841090000
sp|O00429-4|DNM1L_HUMAN;sp|O00429-5|DNM1L_HUMAN;sp|O00429-3|DNM1L_HUMAN;tr|G8JLD5|G8JLD5_HUMAN;sp|O00429-2|DNM1L_HUMAN;sp|O00429|DNM1L_HUMAN;sp|O00429-8|DNM1L_HUMAN;sp|O00429-6|DNM1L_HUMAN;sp|O00429-7|DNM1L_HUMAN;tr|F8VZ52|F8VZ52_HUMAN;tr|F8W1W3|F8W1W3_HUMAN;tr|F8VUJ9|F8VUJ9_HUMAN;tr|B4DPZ9|B4DPZ9_HUMAN;tr|B4DDQ3|B4DDQ3_HUMAN;tr|F8VR28|F8VR28_HUMAN;tr|F8VYL3|F8VYL3_HUMAN;tr|H0YHY4|H0YHY4_HUMAN;tr…	63629000	0	42871000	73700000	117890000	65416000	82413000	54472000	49848000
sp|O00468-6|AGRIN_HUMAN;sp|O00468-3|AGRIN_HUMAN;sp|O00468-7|AGRIN_HUMAN;sp|O00468-5|AGRIN_HUMAN;sp|O00468-4|AGRIN_HUMAN;sp|O00468|AGRIN_HUMAN;tr|A0A087X208|A0A087X208_HUMAN;sp|O00468-2|AGRIN_HUMAN;tr|H0Y5U1|H0Y5U1_HUMAN	1037800000	6413400000	5164500000	9358900000	8894100000	9434500000	6118200000	5318300000	6118700000
sp|O00560|SDCB1_HUMAN;sp|O00560-3|SDCB1_HUMAN;tr|B4DHN5|B4DHN5_HUMAN;tr|E9PBU7|E9PBU7_HUMAN	267230000	97740000	153460000	167050000	205150000	119390000	63539000	124260000	82353000
sp|O00754-2|MA2B1_HUMAN;sp|O00754|MA2B1_HUMAN;tr|M0QZ24|M0QZ24_HUMAN;tr|M0R174|M0R174_HUMAN;tr|M0R2P5|M0R2P5_HUMAN	133660000	139570000	121720000	137300000	157400000	151680000	147390000	125700000	106690000
sp|O14818|PSA7_HUMAN;sp|O14818-2|PSA7_HUMAN;tr|H0Y586|H0Y586_HUMAN;sp|O14818-4|PSA7_HUMAN;sp|Q8TAA3-2|PSA7L_HUMAN;sp|Q8TAA3-5|PSA7L_HUMAN;sp|Q8TAA3|PSA7L_HUMAN;tr|A0A087WYS6|A0A087WYS6_HUMAN;tr|F5GY34|F5GY34_HUMAN	339940000	436540000	347890000	853930000	689760000	1022700000	1285900000	1120100000	975970000
sp|O15143|ARC1B_HUMAN;tr|A0A1W2PNV4|A0A1W2PNV4_HUMAN;tr|C9JBJ7|C9JBJ7_HUMAN;tr|C9K057|C9K057_HUMAN;tr|C9J4Z7|C9J4Z7_HUMAN;tr|F8VXW2|F8VXW2_HUMAN;tr|C9JEY1|C9JEY1_HUMAN;tr|C9JQM8|C9JQM8_HUMAN;tr|C9JFG9|C9JFG9_HUMAN;tr|C9J6C8|C9J6C8_HUMAN;tr|C9JTT6|C9JTT6_HUMAN;tr|C9JM51|C9JM51_HUMAN;tr|F8WEB3|F8WEB3_HUMAN	73044000	0	0	96810000	107530000	92156000	153270000	78554000	0
sp|O15230|LAMA5_HUMAN;sp|O15230-2|LAMA5_HUMAN;tr|A0A087WYH7|A0A087WYH7_HUMAN	1044500000	1952300000	1561300000	2492300000	2440300000	2344000000	2009400000	1879400000	2215400000
sp|O15335|CHAD_HUMAN	53249000	64630000	63447000	83019000	130150000	114030000	0	0	0
sp|O15427|MOT4_HUMAN;tr|J3QQS9|J3QQS9_HUMAN;tr|J3QQV2|J3QQV2_HUMAN;tr|J3QSC3|J3QSC3_HUMAN;tr|J3QRP8|J3QRP8_HUMAN;tr|J3QLE3|J3QLE3_HUMAN;tr|J3KTM6|J3KTM6_HUMAN;tr|J3QRU2|J3QRU2_HUMAN;tr|J3KT83|J3KT83_HUMAN;tr|J3QRA0|J3QRA0_HUMAN;tr|J3KTI8|J3KTI8_HUMAN	50752000	0	0	51431000	0	0	0	0	0
sp|O43242|PSMD3_HUMAN;sp|O43242-2|PSMD3_HUMAN;tr|H0YGV8|H0YGV8_HUMAN	54802000	64687000	37636000	72761000	97821000	0	0	0	0
sp|O43707|ACTN4_HUMAN;sp|O43707-2|ACTN4_HUMAN;tr|F5GXS2|F5GXS2_HUMAN;sp|O43707-3|ACTN4_HUMAN;tr|H7C144|H7C144_HUMAN;tr|K7EJH8|K7EJH8_HUMAN;sp|Q08043|ACTN3_HUMAN;tr|A0A087WSZ2|A0A087WSZ2_HUMAN;tr|K7EP19|K7EP19_HUMAN;tr|G3V2E8|G3V2E8_HUMAN;tr|G3V5M4|G3V5M4_HUMAN;sp|Q9H254-2|SPTN4_HUMAN;tr|M0QZQ3|M0QZQ3_HUMAN;sp|Q9H254-4|SPTN4_HUMAN;tr|C9JY79|C9JY79_HUMAN;sp|Q9H254|SPTN4_HUMAN	318890000	193270000	219630000	551480000	570990000	513070000	828880000	1181600000	840920000
sp|O60568|PLOD3_HUMAN;tr|H7C2S8|H7C2S8_HUMAN;tr|H7C2V1|H7C2V1_HUMAN;tr|C9JU11|C9JU11_HUMAN;tr|H7C2A8|H7C2A8_HUMAN;tr|H7C0B8|H7C0B8_HUMAN	73886000	0	45898000	390330000	193880000	342830000	350780000	282060000	123760000
sp|O60701|UGDH_HUMAN;sp|O60701-3|UGDH_HUMAN;sp|O60701-2|UGDH_HUMAN;tr|D6RHF4|D6RHF4_HUMAN;tr|E9PBD2|E9PBD2_HUMAN;tr|E7ER95|E7ER95_HUMAN;tr|E7ER83|E7ER83_HUMAN;tr|E7ETF4|E7ETF4_HUMAN;tr|E7EV97|E7EV97_HUMAN	77783000	0	81878000	114490000	119770000	146520000	134220000	99716000	112130000
sp|O60911|CATL2_HUMAN	130050000	126560000	0	0	215280000	0	173400000	169910000	197390000
sp|O75083|WDR1_HUMAN;tr|D6RD66|D6RD66_HUMAN;sp|O75083-3|WDR1_HUMAN	134870000	125440000	160800000	389730000	270550000	373550000	780990000	1032400000	721930000
sp|O75340-2|PDCD6_HUMAN;sp|O75340|PDCD6_HUMAN;tr|A0A024QZ42|A0A024QZ42_HUMAN;tr|H0Y9X3|H0Y9X3_HUMAN;tr|A0A087WZ38|A0A087WZ38_HUMAN	36508000	0	0	76688000	110100000	0	86113000	0	0
sp|O75369-2|FLNB_HUMAN;sp|O75369-9|FLNB_HUMAN;sp|O75369|FLNB_HUMAN;sp|O75369-8|FLNB_HUMAN;sp|O75369-6|FLNB_HUMAN;sp|O75369-3|FLNB_HUMAN;sp|O75369-5|FLNB_HUMAN;sp|O75369-4|FLNB_HUMAN;tr|E7EN95|E7EN95_HUMAN;sp|O75369-7|FLNB_HUMAN;tr|A0A0A0MT44|A0A0A0MT44_HUMAN;tr|A0A0C4DGA1|A0A0C4DGA1_HUMAN;tr|H7C5L4|H7C5L4_HUMAN	486970000	264560000	295430000	1157100000	1079000000	1395700000	2148900000	3118300000	3148800000
sp|O94985-2|CSTN1_HUMAN;sp|O94985|CSTN1_HUMAN;tr|Q5SR54|Q5SR54_HUMAN	1542900000	0	257030000	7725300000	2576900000	8504700000	1330800000	2889600000	733210000
sp|O95994|AGR2_HUMAN;tr|B5MC07|B5MC07_HUMAN;tr|C9J3E2|C9J3E2_HUMAN;tr|H7C3Z9|H7C3Z9_HUMAN;tr|H7C040|H7C040_HUMAN;tr|B5MC62|B5MC62_HUMAN;sp|Q8TD06|AGR3_HUMAN	157050000	400580000	138790000	186510000	122390000	336880000	304390000	256660000	289720000
sp|P00488|F13A_HUMAN;tr|H0Y4W5|H0Y4W5_HUMAN;tr|Q9NQP5|Q9NQP5_HUMAN;tr|A6PVK5|A6PVK5_HUMAN;tr|H3BPV8|H3BPV8_HUMAN;tr|H3BTE6|H3BTE6_HUMAN;tr|F5H563|F5H563_HUMAN;sp|P16452-3|EPB42_HUMAN;sp|P16452|EPB42_HUMAN;sp|P16452-2|EPB42_HUMAN	266570000	0	99115000	202980000	168410000	0	0	0	0
sp|P00558|PGK1_HUMAN;sp|P00558-2|PGK1_HUMAN;sp|P07205|PGK2_HUMAN	831580000	741340000	799960000	1340900000	1327700000	1117300000	2395800000	2297000000	2622800000
sp|P00742|FA10_HUMAN	131550000	180330000	109970000	0	0	0	0	181680000	0
sp|P00966|ASSY_HUMAN;tr|Q5T6L5|Q5T6L5_HUMAN;tr|Q5T6L6|Q5T6L6_HUMAN	160810000	0	166680000	0	0	0	0	0	0
sp|P02452|CO1A1_HUMAN;CON__Q862S4	243070000	217760000	312330000	266060000	238980000	201550000	164050000	231670000	322630000
sp|P02458-3|CO2A1_HUMAN;sp|P02458-1|CO2A1_HUMAN;sp|P02458|CO2A1_HUMAN	1489900000	790950000	1392200000	1878600000	1658600000	1522800000	1572600000	1671800000	1409600000
sp|P02545-2|LMNA_HUMAN;sp|P02545-6|LMNA_HUMAN;sp|P02545-3|LMNA_HUMAN;sp|P02545|LMNA_HUMAN;tr|Q3BDU5|Q3BDU5_HUMAN;tr|Q5TCI8|Q5TCI8_HUMAN;sp|P02545-5|LMNA_HUMAN;sp|P02545-4|LMNA_HUMAN;tr|H0YAB0|H0YAB0_HUMAN;tr|A0A0C4DGC5|A0A0C4DGC5_HUMAN	81376000	0	70998000	80279000	172460000	290820000	569240000	403590000	416400000
sp|P02751-3|FINC_HUMAN;sp|P02751|FINC_HUMAN;sp|P02751-17|FINC_HUMAN;sp|P02751-7|FINC_HUMAN;sp|P02751-15|FINC_HUMAN;sp|P02751-5|FINC_HUMAN;sp|P02751-14|FINC_HUMAN;sp|P02751-8|FINC_HUMAN;sp|P02751-10|FINC_HUMAN;sp|P02751-9|FINC_HUMAN;sp|P02751-6|FINC_HUMAN;sp|P02751-13|FINC_HUMAN;sp|P02751-11|FINC_HUMAN;sp|P02751-4|FINC_HUMAN;sp|P02751-12|FINC_HUMAN;tr|H0Y7Z1|H0Y7Z1_HUMAN;sp|P02751-16|FINC_HUMAN;sp…	11837000000	5366500000	10946000000	9425200000	9049000000	7435400000	5914800000	7507700000	7131200000
sp|P04075|ALDOA_HUMAN;tr|H3BQN4|H3BQN4_HUMAN;tr|J3KPS3|J3KPS3_HUMAN;sp|P04075-2|ALDOA_HUMAN;tr|H3BUH7|H3BUH7_HUMAN;tr|H3BPS8|H3BPS8_HUMAN;tr|H3BR04|H3BR04_HUMAN;tr|H3BMQ8|H3BMQ8_HUMAN;tr|H3BU78|H3BU78_HUMAN;tr|H3BR68|H3BR68_HUMAN	475760000	450180000	698440000	546770000	668070000	721160000	561880000	554050000	559590000
sp|P04083|ANXA1_HUMAN;tr|Q5T3N1|Q5T3N1_HUMAN;tr|Q5T3N0|Q5T3N0_HUMAN	212660000	184860000	115770000	399830000	450260000	476420000	580320000	695890000	942370000
sp|P04406|G3P_HUMAN;sp|P04406-2|G3P_HUMAN;tr|E7EUT5|E7EUT5_HUMAN;sp|O14556|G3PT_HUMAN	786550000	353640000	710840000	1016100000	503870000	756480000	2430900000	2739200000	2508700000
sp|P05141|ADT2_HUMAN;sp|P12235|ADT1_HUMAN;tr|V9GYG0|V9GYG0_HUMAN;sp|Q9H0C2|ADT4_HUMAN	69562000	94638000	107590000	124430000	158430000	137100000	81381000	102400000	60938000
sp|P05388|RLA0_HUMAN;tr|F8VU65|F8VU65_HUMAN;sp|P05388-2|RLA0_HUMAN;tr|F8VWS0|F8VWS0_HUMAN;tr|F8VPE8|F8VPE8_HUMAN;tr|G3V210|G3V210_HUMAN;sp|Q8NHW5|RLA0L_HUMAN;tr|F8VQY6|F8VQY6_HUMAN;tr|F8VRK7|F8VRK7_HUMAN;tr|F8VW21|F8VW21_HUMAN;tr|F8VS58|F8VS58_HUMAN;tr|F8VZS0|F8VZS0_HUMAN;tr|F8VWV4|F8VWV4_HUMAN;tr|F8W1K8|F8W1K8_HUMAN	38711000	0	38300000	115210000	107060000	105910000	168180000	166040000	198430000
sp|P05556|ITB1_HUMAN;sp|P05556-2|ITB1_HUMAN;sp|P05556-5|ITB1_HUMAN;sp|P05556-4|ITB1_HUMAN;sp|P05556-3|ITB1_HUMAN;tr|E7EQW5|E7EQW5_HUMAN;tr|C9JPK5|C9JPK5_HUMAN;tr|Q5T3E6|Q5T3E6_HUMAN;tr|E9PLR6|E9PLR6_HUMAN;tr|E7EUI6|E7EUI6_HUMAN;tr|E7ERX5|E7ERX5_HUMAN;tr|C9JJP8|C9JJP8_HUMAN;tr|Q5T3E5|Q5T3E5_HUMAN;tr|E9PQJ2|E9PQJ2_HUMAN;tr|H7C4N8|H7C4N8_HUMAN	159190000	202370000	154440000	138320000	154700000	211590000	224870000	282340000	319760000
sp|P05783|K1C18_HUMAN;tr|F8VZY9|F8VZY9_HUMAN;CON__H-INV:HIT000015463;CON__Q497I4	694090000	639930000	660110000	2252500000	1919400000	2557100000	8040100000	5126700000	4434000000
sp|P05787|K2C8_HUMAN;CON__P05787;sp|P05787-2|K2C8_HUMAN;tr|F8VUG2|F8VUG2_HUMAN;CON__H-INV:HIT000292931;tr|F8W1U3|F8W1U3_HUMAN;tr|F8VP67|F8VP67_HUMAN;CON__Q9H552;CON__H-INV:HIT000016045;tr|Q8IWY7|Q8IWY7_HUMAN	304620000	277510000	295740000	1192200000	1429400000	1307100000	3858800000	3816900000	2163600000
sp|P06576|ATPB_HUMAN;tr|H0YH81|H0YH81_HUMAN;tr|F8W079|F8W079_HUMAN;tr|F8W0P7|F8W0P7_HUMAN	77987000	72771000	106520000	0	0	0	135070000	111630000	141120000
sp|P06733|ENOA_HUMAN;sp|P06733-2|ENOA_HUMAN;tr|K7EM90|K7EM90_HUMAN;tr|F5H0C8|F5H0C8_HUMAN;sp|P09104-2|ENOG_HUMAN;sp|P09104|ENOG_HUMAN;tr|F5H1C3|F5H1C3_HUMAN;tr|E5RI09|E5RI09_HUMAN;tr|E5RG95|E5RG95_HUMAN	472740000	481070000	727570000	832170000	868200000	892640000	1057200000	771550000	977690000
sp|P06737-2|PYGL_HUMAN;tr|E9PK47|E9PK47_HUMAN;sp|P06737|PYGL_HUMAN	34657000	0	27841000	52057000	0	57407000	47119000	0	0
sp|P06744|G6PI_HUMAN;sp|P06744-2|G6PI_HUMAN;tr|A0A0A0MTS2|A0A0A0MTS2_HUMAN;tr|K7EQ48|K7EQ48_HUMAN;tr|A0A0J9YXP8|A0A0J9YXP8_HUMAN;tr|A0A0J9YX90|A0A0J9YX90_HUMAN;tr|A0A0J9YYH3|A0A0J9YYH3_HUMAN;CON__Q3ZBD7;tr|K7ERK8|K7ERK8_HUMAN;tr|K7ELR7|K7ELR7_HUMAN;tr|K7EP41|K7EP41_HUMAN;tr|K7ERC6|K7ERC6_HUMAN;tr|K7ENA0|K7ENA0_HUMAN;tr|K7EPY4|K7EPY4_HUMAN	14260000	22972000	21775000	0	0	0	0	0	0
sp|P07093-2|GDN_HUMAN;sp|P07093-3|GDN_HUMAN;sp|P07093|GDN_HUMAN;tr|C9JN98|C9JN98_HUMAN;tr|C9K031|C9K031_HUMAN	437920000	211260000	230290000	291730000	241440000	322590000	0	0	0
sp|P07195|LDHB_HUMAN;tr|A8MW50|A8MW50_HUMAN;tr|C9J7H8|C9J7H8_HUMAN;tr|F5H793|F5H793_HUMAN;tr|F5H5G7|F5H5G7_HUMAN;tr|F5H155|F5H155_HUMAN;tr|G3XAP5|G3XAP5_HUMAN;tr|F5H245|F5H245_HUMAN;sp|P07864|LDHC_HUMAN	669890000	805300000	840620000	1121200000	962370000	1115200000	581550000	922710000	639180000
sp|P07237|PDIA1_HUMAN;tr|H7BZ94|H7BZ94_HUMAN;tr|H0Y3Z3|H0Y3Z3_HUMAN;tr|I3L398|I3L398_HUMAN;tr|I3L312|I3L312_HUMAN;tr|I3L4M2|I3L4M2_HUMAN;tr|I3L3P5|I3L3P5_HUMAN;tr|I3L0S0|I3L0S0_HUMAN;tr|I3NI03|I3NI03_HUMAN;tr|I3L3U6|I3L3U6_HUMAN;tr|I3L1Y5|I3L1Y5_HUMAN;tr|I3L514|I3L514_HUMAN	247760000	78109000	185990000	409330000	471710000	572730000	570860000	388640000	512930000
sp|P07355|ANXA2_HUMAN;sp|P07355-2|ANXA2_HUMAN;tr|H0YN42|H0YN42_HUMAN;tr|H0YMD0|H0YMD0_HUMAN;tr|H0YMU9|H0YMU9_HUMAN;tr|H0YM50|H0YM50_HUMAN;sp|A6NMY6|AXA2L_HUMAN;tr|H0YKS4|H0YKS4_HUMAN;tr|H0YMM1|H0YMM1_HUMAN;tr|H0YNP5|H0YNP5_HUMAN;tr|H0YN28|H0YN28_HUMAN;tr|H0YL33|H0YL33_HUMAN;tr|H0YKZ7|H0YKZ7_HUMAN;tr|H0YLV6|H0YLV6_HUMAN;tr|H0YMT9|H0YMT9_HUMAN;tr|H0YKX9|H0YKX9_HUMAN;tr|H0YKL9|H0YKL9_HUMAN;tr|H0YKV8…	1607500000	1312600000	1245100000	1821900000	1945900000	2190800000	2275300000	2168100000	2665600000
sp|P07686|HEXB_HUMAN;tr|Q5URX0|Q5URX0_HUMAN;tr|H0YA83|H0YA83_HUMAN;tr|H0Y9B6|H0Y9B6_HUMAN	30846000	0	0	74342000	109450000	0	41898000	0	0
sp|P07900|HS90A_HUMAN;sp|P07900-2|HS90A_HUMAN;tr|G3V2J8|G3V2J8_HUMAN;sp|Q14568|HS902_HUMAN;sp|Q58FG0|HS905_HUMAN	269410000	200240000	341740000	494720000	439980000	448530000	809650000	678760000	1000400000
sp|P07942|LAMB1_HUMAN;tr|G3XAI2|G3XAI2_HUMAN;tr|E7EPA6|E7EPA6_HUMAN;tr|E9PCS6|E9PCS6_HUMAN;tr|C9J296|C9J296_HUMAN	510770000	957080000	1129700000	1126000000	792020000	974150000	758400000	1118000000	1164500000
sp|P07996|TSP1_HUMAN;sp|P07996-2|TSP1_HUMAN;tr|A8MZG1|A8MZG1_HUMAN;sp|P35442|TSP2_HUMAN	187240000	170010000	268360000	360130000	321040000	288360000	198300000	156790000	196390000
sp|P08238|HS90B_HUMAN;sp|Q58FF7|H90B3_HUMAN;sp|Q58FF6|H90B4_HUMAN	1087600000	1065600000	1365300000	1946700000	2003000000	1808200000	3946700000	3115300000	3771000000
sp|P08727|K1C19_HUMAN;CON__P08727;tr|C9JM50|C9JM50_HUMAN;tr|K7EMS3|K7EMS3_HUMAN;CON__P19001;CON__Q6IFX2;tr|K7EPJ9|K7EPJ9_HUMAN;sp|P19012-2|K1C15_HUMAN;tr|A8MT21|A8MT21_HUMAN;tr|C9JTG5|C9JTG5_HUMAN;CON__Q61782;sp|Q8N1A0-2|KT222_HUMAN;sp|Q8N1A0|KT222_HUMAN;CON__Q8N1A0;sp|P35900|K1C20_HUMAN;CON__P35900;CON__Q9D312	119880000	134420000	191990000	651910000	605530000	706150000	2319400000	1844900000	1474300000
sp|P08729|K2C7_HUMAN;CON__Q3KNV1	193960000	91457000	193870000	1495800000	1846100000	1814900000	1933400000	1352700000	1398700000
sp|P08758|ANXA5_HUMAN;tr|E9PHT9|E9PHT9_HUMAN;tr|D6RBL5|D6RBL5_HUMAN;tr|D6RBE9|D6RBE9_HUMAN;tr|D6RCN3|D6RCN3_HUMAN	100400000	91172000	110200000	240080000	259380000	334830000	247640000	223660000	291770000
sp|P09467|F16P1_HUMAN;tr|Q5VZC3|Q5VZC3_HUMAN;sp|O00757|F16P2_HUMAN	36025000	0	0	0	0	0	0	0	0
sp|P09622-2|DLDH_HUMAN;tr|E9PEX6|E9PEX6_HUMAN;sp|P09622|DLDH_HUMAN;sp|P09622-3|DLDH_HUMAN	16174000	0	0	0	0	0	0	0	0
sp|P0DMV9|HS71B_HUMAN;sp|P0DMV8|HS71A_HUMAN;tr|A0A0G2JIW1|A0A0G2JIW1_HUMAN;sp|P0DMV8-2|HS71A_HUMAN;tr|V9GZ37|V9GZ37_HUMAN	438390000	370550000	423470000	916460000	980900000	754900000	1597300000	2434000000	2212000000
sp|P10586-2|PTPRF_HUMAN;sp|P10586|PTPRF_HUMAN;tr|H0Y6Z7|H0Y6Z7_HUMAN;tr|H0Y4H1|H0Y4H1_HUMAN;tr|H0Y7Z9|H0Y7Z9_HUMAN;tr|A2A437|A2A437_HUMAN;tr|H0Y380|H0Y380_HUMAN	219800000	302210000	271410000	312690000	329320000	372080000	257970000	347490000	361470000
sp|P10809|CH60_HUMAN;tr|E7ESH4|E7ESH4_HUMAN;tr|E7EXB4|E7EXB4_HUMAN;sp|P10809-2|CH60_HUMAN;tr|C9JL25|C9JL25_HUMAN;tr|C9JL19|C9JL19_HUMAN;tr|C9JCQ4|C9JCQ4_HUMAN;tr|C9J0S9|C9J0S9_HUMAN	113780000	175890000	168570000	87080000	131670000	176930000	226850000	134600000	167360000
sp|P11021|GRP78_HUMAN	245610000	392210000	206120000	515280000	579180000	666150000	1292000000	1642500000	1509000000
sp|P11047|LAMC1_HUMAN;sp|Q9Y6N6|LAMC3_HUMAN;tr|R4GNC7|R4GNC7_HUMAN	439020000	950970000	812780000	1031900000	998450000	945800000	693490000	637870000	761580000
sp|P11142|HSP7C_HUMAN;tr|E9PKE3|E9PKE3_HUMAN;sp|P11142-2|HSP7C_HUMAN;tr|E9PN89|E9PN89_HUMAN;tr|E9PNE6|E9PNE6_HUMAN;tr|A8K7Q2|A8K7Q2_HUMAN;tr|E9PLF4|E9PLF4_HUMAN;tr|E9PQQ4|E9PQQ4_HUMAN;tr|E9PQK7|E9PQK7_HUMAN;tr|E9PK54|E9PK54_HUMAN;tr|E9PI65|E9PI65_HUMAN;sp|P54652|HSP72_HUMAN;tr|E9PPY6|E9PPY6_HUMAN;tr|E9PN25|E9PN25_HUMAN;tr|E9PS65|E9PS65_HUMAN;tr|E9PM13|E9PM13_HUMAN	1284000000	1225100000	1077600000	2160800000	2145500000	2239500000	4051300000	4146900000	5033200000
sp|P11216|PYGB_HUMAN;tr|H0Y4Z6|H0Y4Z6_HUMAN	217740000	166950000	169770000	471210000	352120000	289840000	560440000	662540000	684810000
sp|P11586|C1TC_HUMAN;tr|F5H2F4|F5H2F4_HUMAN;tr|V9GYY3|V9GYY3_HUMAN;tr|A0A087WVM4|A0A087WVM4_HUMAN;sp|Q6UB35|C1TM_HUMAN;tr|B7ZM99|B7ZM99_HUMAN	56816000	0	0	86296000	0	0	234560000	471140000	189090000
sp|P11717|MPRI_HUMAN;tr|S4R328|S4R328_HUMAN	1089900000	437040000	744940000	911690000	647700000	812250000	619030000	556180000	737170000
sp|P12111-2|CO6A3_HUMAN;sp|P12111|CO6A3_HUMAN;tr|E7ENL6|E7ENL6_HUMAN;sp|P12111-4|CO6A3_HUMAN;sp|P12111-5|CO6A3_HUMAN;sp|P12111-3|CO6A3_HUMAN;tr|I3L392|I3L392_HUMAN;tr|C9JNG9|C9JNG9_HUMAN	479440000	518560000	368820000	425370000	359740000	418310000	386730000	477460000	381440000
sp|P13497|BMP1_HUMAN;sp|P13497-5|BMP1_HUMAN;sp|P13497-2|BMP1_HUMAN;sp|P13497-6|BMP1_HUMAN;sp|P13497-4|BMP1_HUMAN;sp|Q9Y6L7|TLL2_HUMAN;tr|B7ZKR5|B7ZKR5_HUMAN;tr|Q3MIM8|Q3MIM8_HUMAN;sp|P13497-3|BMP1_HUMAN	98222000	0	74032000	82945000	87127000	81889000	0	0	0
sp|P13639|EF2_HUMAN	1334900000	1138600000	1346000000	2338800000	2721300000	2305200000	2099500000	2779300000	2653200000
sp|P13667|PDIA4_HUMAN	125980000	57949000	0	133080000	142380000	141260000	165170000	231730000	336030000
sp|P14543-2|NID1_HUMAN;sp|P14543|NID1_HUMAN	34033000	0	22098000	0	0	0	0	0	0
sp|P14618|KPYM_HUMAN;sp|P14618-2|KPYM_HUMAN;tr|H3BTN5|H3BTN5_HUMAN;sp|P14618-3|KPYM_HUMAN;tr|B4DNK4|B4DNK4_HUMAN;tr|H3BQ34|H3BQ34_HUMAN;tr|H3BR70|H3BR70_HUMAN;tr|H3BT25|H3BT25_HUMAN;tr|H3BUW1|H3BUW1_HUMAN;tr|H3BTJ2|H3BTJ2_HUMAN;tr|H3BU13|H3BU13_HUMAN;sp|P30613-2|KPYR_HUMAN;sp|P30613|KPYR_HUMAN;tr|H3BN34|H3BN34_HUMAN;tr|H3BQZ3|H3BQZ3_HUMAN	1540000000	1694400000	1941500000	4319000000	3905100000	4219600000	5483100000	5582000000	6210500000
sp|P14625|ENPL_HUMAN;tr|Q96GW1|Q96GW1_HUMAN;tr|A0A1W2PRR1|A0A1W2PRR1_HUMAN;tr|H0YIV0|H0YIV0_HUMAN;tr|F8W026|F8W026_HUMAN;sp|Q58FF3|ENPLL_HUMAN	174900000	173660000	214110000	349670000	360970000	442620000	835470000	850340000	711240000
sp|P17301|ITA2_HUMAN;tr|D6RG08|D6RG08_HUMAN	255660000	233770000	192210000	342010000	426520000	334970000	284030000	211200000	235970000
sp|P17987|TCPA_HUMAN;tr|E7EQR6|E7EQR6_HUMAN;tr|F5H282|F5H282_HUMAN;tr|E7ERF2|E7ERF2_HUMAN;tr|F5GZ03|F5GZ03_HUMAN;tr|F5H136|F5H136_HUMAN;tr|F5GZI8|F5GZI8_HUMAN;tr|F5H676|F5H676_HUMAN;tr|F5GYL4|F5GYL4_HUMAN;tr|F5H726|F5H726_HUMAN;tr|F5H7Y1|F5H7Y1_HUMAN	275010000	102300000	303320000	465620000	586360000	376980000	872870000	762320000	881410000
sp|P18206-2|VINC_HUMAN;sp|P18206|VINC_HUMAN;sp|P18206-3|VINC_HUMAN;tr|A0A096LPE1|A0A096LPE1_HUMAN	185190000	203730000	322080000	74086000	0	0	167440000	280590000	236750000
sp|P20073-2|ANXA7_HUMAN;sp|P20073|ANXA7_HUMAN	20180000	0	0	0	0	0	0	0	0
sp|P20618|PSB1_HUMAN	180930000	233340000	145350000	279100000	232870000	400410000	620840000	442900000	434010000
sp|P21333-2|FLNA_HUMAN;sp|P21333|FLNA_HUMAN;tr|Q5HY54|Q5HY54_HUMAN;tr|F8WE98|F8WE98_HUMAN;tr|H0Y5F3|H0Y5F3_HUMAN;tr|H0Y5C6|H0Y5C6_HUMAN;tr|H7C2E7|H7C2E7_HUMAN	2969700000	2724800000	2303100000	4028700000	3957100000	4184500000	4550200000	5368400000	5837900000
sp|P21399|ACOC_HUMAN	78025000	141520000	75526000	205650000	187640000	179870000	150180000	127550000	172780000
sp|P22234|PUR6_HUMAN;tr|E9PBS1|E9PBS1_HUMAN;sp|P22234-2|PUR6_HUMAN;tr|D6RF62|D6RF62_HUMAN	54394000	0	0	132270000	133480000	106700000	291620000	109030000	57867000
sp|P22314-2|UBA1_HUMAN;sp|P22314|UBA1_HUMAN;tr|Q5JRR6|Q5JRR6_HUMAN;tr|Q5JRR9|Q5JRR9_HUMAN;tr|Q5JRS0|Q5JRS0_HUMAN;tr|Q5JRS1|Q5JRS1_HUMAN;tr|Q5JRS3|Q5JRS3_HUMAN;tr|Q5JRS2|Q5JRS2_HUMAN	83839000	69683000	84424000	503250000	619880000	425570000	636740000	1106800000	832030000
sp|P23468|PTPRD_HUMAN;sp|P23468-2|PTPRD_HUMAN;tr|Q3KPI9|Q3KPI9_HUMAN;sp|P23468-7|PTPRD_HUMAN;tr|F5GWR7|F5GWR7_HUMAN;sp|P23468-5|PTPRD_HUMAN;sp|P23468-4|PTPRD_HUMAN;sp|P23468-6|PTPRD_HUMAN;sp|P23468-3|PTPRD_HUMAN;tr|C9J8S8|C9J8S8_HUMAN;tr|C9J6E4|C9J6E4_HUMAN;tr|A0A1B0GU15|A0A1B0GU15_HUMAN	225850000	114760000	135800000	159260000	0	0	117290000	141030000	135050000
sp|P23526|SAHH_HUMAN;sp|P23526-2|SAHH_HUMAN	906830000	749160000	1054400000	1790500000	1408100000	1681700000	2040500000	1540900000	1620500000
sp|P23528|COF1_HUMAN;tr|E9PP50|E9PP50_HUMAN;tr|G3V1A4|G3V1A4_HUMAN;tr|E9PK25|E9PK25_HUMAN;tr|E9PS23|E9PS23_HUMAN;tr|E9PLJ3|E9PLJ3_HUMAN;tr|E9PQB7|E9PQB7_HUMAN	203250000	197920000	224030000	359130000	389380000	402300000	377680000	159890000	230440000
sp|P24821|TENA_HUMAN;tr|E9PC84|E9PC84_HUMAN;sp|P24821-3|TENA_HUMAN;tr|F5H7V9|F5H7V9_HUMAN;sp|P24821-5|TENA_HUMAN;sp|P24821-6|TENA_HUMAN;tr|F5H5D6|F5H5D6_HUMAN	156180000	747090000	1712600000	771530000	950850000	823280000	606740000	726030000	705830000
sp|P25786|PSA1_HUMAN;sp|P25786-2|PSA1_HUMAN;tr|F5GX11|F5GX11_HUMAN;tr|B4DEV8|B4DEV8_HUMAN	313930000	429890000	267480000	968830000	727960000	1089200000	1581200000	1263600000	1519600000
sp|P25788-2|PSA3_HUMAN;sp|P25788|PSA3_HUMAN;tr|G3V4X5|G3V4X5_HUMAN;tr|H0YJ03|H0YJ03_HUMAN;tr|G3V3W4|G3V3W4_HUMAN;tr|G3V5N4|G3V5N4_HUMAN	194350000	228770000	187760000	431070000	323060000	545150000	809700000	422350000	448080000
sp|P25789|PSA4_HUMAN;tr|H0YMZ1|H0YMZ1_HUMAN;tr|H0YN18|H0YN18_HUMAN;tr|H0YL69|H0YL69_HUMAN;sp|P25789-2|PSA4_HUMAN;tr|H0YMA1|H0YMA1_HUMAN;tr|H0YKT8|H0YKT8_HUMAN;tr|H0YMI6|H0YMI6_HUMAN;tr|H0YKS0|H0YKS0_HUMAN;tr|H0YLC2|H0YLC2_HUMAN;tr|H0YLS6|H0YLS6_HUMAN;tr|H0YMV3|H0YMV3_HUMAN	204240000	189890000	180920000	450090000	465500000	501200000	439660000	284610000	229750000
sp|P26038|MOES_HUMAN;tr|V9GZ54|V9GZ54_HUMAN	17696000	0	0	0	0	0	0	0	0
sp|P26639|SYTC_HUMAN;sp|P26639-2|SYTC_HUMAN;tr|D6R9F8|D6R9F8_HUMAN;tr|D6RCA5|D6RCA5_HUMAN;tr|D6RDJ6|D6RDJ6_HUMAN;sp|A2RTX5-2|SYTC2_HUMAN;tr|B7ZLP8|B7ZLP8_HUMAN;sp|A2RTX5|SYTC2_HUMAN;tr|D6RBR8|D6RBR8_HUMAN;tr|F6S7Q7|F6S7Q7_HUMAN;sp|Q9BW92-2|SYTM_HUMAN;tr|U3KQG0|U3KQG0_HUMAN;sp|Q9BW92|SYTM_HUMAN	125230000	51382000	126910000	233970000	327780000	263290000	522060000	654190000	549650000
sp|P26641|EF1G_HUMAN;sp|P26641-2|EF1G_HUMAN	71830000	0	61717000	216910000	247100000	107470000	577390000	427220000	503810000
sp|P27797|CALR_HUMAN;tr|K7EJB9|K7EJB9_HUMAN	72040000	0	0	177240000	191920000	230960000	208230000	144420000	215790000
sp|P28066|PSA5_HUMAN;sp|P28066-2|PSA5_HUMAN	152710000	254230000	0	439810000	0	521680000	883840000	638060000	642800000
sp|P28074|PSB5_HUMAN;sp|P28074-3|PSB5_HUMAN;tr|H0YJM8|H0YJM8_HUMAN;sp|P28074-2|PSB5_HUMAN	135160000	179840000	196780000	605390000	456860000	598070000	352360000	94655000	0
sp|P30041|PRDX6_HUMAN	63835000	0	70709000	113330000	105750000	135570000	110990000	69047000	96728000
sp|P30101|PDIA3_HUMAN	470240000	558320000	447190000	1136300000	1243800000	1624900000	1741700000	1952900000	2116100000
sp|P31146|COR1A_HUMAN;tr|H3BRY3|H3BRY3_HUMAN;tr|H3BTU6|H3BTU6_HUMAN;tr|H3BRJ0|H3BRJ0_HUMAN;tr|H3BNA2|H3BNA2_HUMAN;tr|H3BU76|H3BU76_HUMAN;tr|H3BSL1|H3BSL1_HUMAN	102750000	0	82793000	94261000	79853000	96463000	110840000	64535000	70276000
sp|P31946-2|1433B_HUMAN;sp|P31946|1433B_HUMAN;tr|Q4VY20|Q4VY20_HUMAN;tr|A0A0J9YWZ2|A0A0J9YWZ2_HUMAN;tr|Q4VY19|Q4VY19_HUMAN;tr|A0A0J9YWE8|A0A0J9YWE8_HUMAN	18856000	0	56727000	0	32019000	0	0	0	0
sp|P34096|RNAS4_HUMAN	27080000	0	0	0	0	0	0	0	0
sp|P35232-2|PHB_HUMAN;tr|C9JZ20|C9JZ20_HUMAN;tr|E7ESE2|E7ESE2_HUMAN;tr|E9PCW0|E9PCW0_HUMAN;tr|C9JW96|C9JW96_HUMAN;sp|P35232|PHB_HUMAN;tr|D6RBK0|D6RBK0_HUMAN	13264000	0	0	0	0	0	0	0	0
sp|P35579|MYH9_HUMAN;sp|P35579-2|MYH9_HUMAN;sp|P35580|MYH10_HUMAN;sp|P35580-5|MYH10_HUMAN;sp|P35580-2|MYH10_HUMAN;sp|P35580-3|MYH10_HUMAN;sp|P35580-4|MYH10_HUMAN;tr|Q5BKV1|Q5BKV1_HUMAN;tr|A0A0C4DFM8|A0A0C4DFM8_HUMAN;tr|B1AH99|B1AH99_HUMAN;tr|A1L2Z2|A1L2Z2_HUMAN	200970000	112230000	290870000	1130500000	1118000000	1148600000	2127100000	2363900000	2536700000
sp|P35998|PRS7_HUMAN;tr|A0A1W2PQS1|A0A1W2PQS1_HUMAN;sp|P35998-2|PRS7_HUMAN;tr|C9JLS9|C9JLS9_HUMAN	126150000	88318000	204140000	156920000	136400000	169280000	382300000	325590000	497780000
sp|P40227|TCPZ_HUMAN;sp|P40227-2|TCPZ_HUMAN	359460000	242620000	350590000	606730000	641870000	671920000	1033700000	1079700000	1066100000
sp|P40926|MDHM_HUMAN;sp|P40926-2|MDHM_HUMAN;tr|G3XAL0|G3XAL0_HUMAN	122550000	127690000	192370000	179870000	311590000	227150000	339220000	284760000	277890000
sp|P43034|LIS1_HUMAN;sp|P43034-2|LIS1_HUMAN;tr|I3L3N5|I3L3N5_HUMAN	51610000	0	0	71043000	0	0	0	0	0
sp|P43686|PRS6B_HUMAN;sp|P43686-2|PRS6B_HUMAN	91190000	108330000	81922000	181170000	122130000	141340000	291680000	246760000	464430000
sp|P48643|TCPE_HUMAN;tr|E7ENZ3|E7ENZ3_HUMAN;tr|B7ZAR1|B7ZAR1_HUMAN;tr|E9PCA1|E9PCA1_HUMAN;sp|P48643-2|TCPE_HUMAN;tr|H0Y914|H0Y914_HUMAN;tr|D6RIZ7|D6RIZ7_HUMAN	241260000	156410000	127690000	555540000	337930000	584000000	928780000	601040000	621740000
sp|P48740-2|MASP1_HUMAN;sp|P48740-4|MASP1_HUMAN	368590000	181030000	230190000	291950000	186840000	222430000	192370000	0	0
sp|P49327|FAS_HUMAN;tr|A0A0U1RQF0|A0A0U1RQF0_HUMAN;tr|A0A0U1RRG3|A0A0U1RRG3_HUMAN;tr|J3KTF0|J3KTF0_HUMAN	1162300000	1532800000	1460000000	5654800000	5459400000	5676900000	8006900000	7960700000	8141200000
sp|P49368|TCPG_HUMAN;sp|P49368-2|TCPG_HUMAN;tr|B4DUR8|B4DUR8_HUMAN;tr|E9PRC8|E9PRC8_HUMAN;tr|Q5SZX6|Q5SZX6_HUMAN;tr|E9PQ35|E9PQ35_HUMAN;tr|E9PM09|E9PM09_HUMAN;tr|Q5SZX9|Q5SZX9_HUMAN;tr|Q5SZW8|Q5SZW8_HUMAN	494700000	427350000	370080000	586020000	541970000	587330000	1365100000	1206400000	978140000
sp|P49720|PSB3_HUMAN;tr|A0A087WUL2|A0A087WUL2_HUMAN;tr|A0A087WXQ8|A0A087WXQ8_HUMAN;tr|A0A087WY10|A0A087WY10_HUMAN	206100000	147670000	163090000	319920000	333270000	360130000	273700000	210990000	266220000
sp|P49721|PSB2_HUMAN;tr|A0A087WVV1|A0A087WVV1_HUMAN	211910000	0	206920000	304470000	650730000	369350000	462660000	381150000	384790000
sp|P49902-2|5NTC_HUMAN;sp|P49902|5NTC_HUMAN;tr|Q5JUV4|Q5JUV4_HUMAN;tr|Q5JUV6|Q5JUV6_HUMAN;tr|H0YHR8|H0YHR8_HUMAN;tr|Q5JUV3|Q5JUV3_HUMAN	24236000	0	0	0	0	0	0	0	0
sp|P50454|SERPH_HUMAN;tr|E9PKH2|E9PKH2_HUMAN;tr|E9PJH8|E9PJH8_HUMAN;tr|E9PIG2|E9PIG2_HUMAN;tr|E9PRS3|E9PRS3_HUMAN;tr|E9PNX1|E9PNX1_HUMAN;tr|E9PK86|E9PK86_HUMAN;tr|E9PMI5|E9PMI5_HUMAN;tr|E9PR70|E9PR70_HUMAN;tr|E9PPV6|E9PPV6_HUMAN;tr|E9PQ34|E9PQ34_HUMAN;tr|H0YEP8|H0YEP8_HUMAN;tr|E9PLA6|E9PLA6_HUMAN	22616000	24204000	23060000	0	0	60209000	0	0	0
sp|P50990|TCPQ_HUMAN;sp|P50990-2|TCPQ_HUMAN;sp|P50990-3|TCPQ_HUMAN;tr|H7C4C8|H7C4C8_HUMAN;tr|H7C2U0|H7C2U0_HUMAN	325730000	345460000	234890000	343960000	324090000	320610000	802840000	842220000	1006900000
sp|P50991|TCPD_HUMAN;sp|P50991-2|TCPD_HUMAN	512700000	332070000	415500000	780990000	862560000	772550000	880690000	1153300000	885560000
sp|P51570|GALK1_HUMAN;sp|P51570-2|GALK1_HUMAN;tr|K7EII7|K7EII7_HUMAN	52956000	0	0	85047000	113980000	0	154920000	129770000	104020000
sp|P52209-2|6PGD_HUMAN;sp|P52209|6PGD_HUMAN;tr|K7EM49|K7EM49_HUMAN;tr|K7EPF6|K7EPF6_HUMAN;tr|K7EMN2|K7EMN2_HUMAN;tr|K7ELN9|K7ELN9_HUMAN	86551000	0	146170000	155600000	158280000	134060000	178730000	0	0
sp|P53396-2|ACLY_HUMAN;sp|P53396|ACLY_HUMAN;sp|P53396-3|ACLY_HUMAN;tr|K7ESG8|K7ESG8_HUMAN;tr|K7EIE7|K7EIE7_HUMAN	279830000	390570000	187730000	410100000	454600000	435150000	768470000	952540000	1024700000
sp|P55060-4|XPO2_HUMAN;sp|P55060-3|XPO2_HUMAN;sp|P55060|XPO2_HUMAN;sp|P55060-2|XPO2_HUMAN	50458000	0	104020000	97640000	85813000	77112000	120300000	107020000	94474000
sp|P55072|TERA_HUMAN;tr|C9JUP7|C9JUP7_HUMAN;tr|C9IZA5|C9IZA5_HUMAN	141430000	0	160000000	491370000	645540000	476680000	514820000	464990000	442680000
sp|P55263-4|ADK_HUMAN;sp|P55263-2|ADK_HUMAN;sp|P55263|ADK_HUMAN;sp|P55263-3|ADK_HUMAN	57154000	0	56973000	0	0	0	0	0	0
sp|P59998|ARPC4_HUMAN;tr|F8WCF6|F8WCF6_HUMAN;sp|P59998-3|ARPC4_HUMAN;tr|F8WDD7|F8WDD7_HUMAN;tr|A0A0A6YYG9|A0A0A6YYG9_HUMAN;sp|P59998-2|ARPC4_HUMAN;sp|P59998-4|ARPC4_HUMAN;tr|H7C0A3|H7C0A3_HUMAN;tr|R4GN08|R4GN08_HUMAN;tr|F8WDW3|F8WDW3_HUMAN;tr|F8WE39|F8WE39_HUMAN	109940000	0	78841000	207810000	0	176110000	161230000	129400000	111090000
sp|P60842|IF4A1_HUMAN;tr|J3KTB5|J3KTB5_HUMAN;tr|J3QS69|J3QS69_HUMAN;tr|J3KT12|J3KT12_HUMAN;sp|P60842-2|IF4A1_HUMAN;tr|J3QR64|J3QR64_HUMAN;tr|J3QL43|J3QL43_HUMAN;tr|J3QLN6|J3QLN6_HUMAN;tr|J3QKZ9|J3QKZ9_HUMAN;tr|J3KS25|J3KS25_HUMAN;tr|J3KSZ0|J3KSZ0_HUMAN;tr|J3KT04|J3KT04_HUMAN;tr|J3KS93|J3KS93_HUMAN;tr|J3KTN0|J3KTN0_HUMAN;tr|E7EMV8|E7EMV8_HUMAN;tr|J3KSN7|J3KSN7_HUMAN;tr|J3QQP0|J3QQP0_HUMAN;tr|E9PBH…	115280000	89662000	130560000	208300000	294520000	190770000	558760000	851820000	657910000
sp|P60900|PSA6_HUMAN;tr|G3V5Z7|G3V5Z7_HUMAN;tr|G3V3I1|G3V3I1_HUMAN;tr|G3V295|G3V295_HUMAN;sp|P60900-2|PSA6_HUMAN;tr|G3V3U4|G3V3U4_HUMAN;sp|P60900-3|PSA6_HUMAN;tr|G3V4S5|G3V4S5_HUMAN;tr|G3V2S7|G3V2S7_HUMAN;tr|H0YJC4|H0YJC4_HUMAN	218440000	330950000	242560000	656060000	609720000	592470000	947050000	350650000	622240000
sp|P60953|CDC42_HUMAN;tr|Q5JYX0|Q5JYX0_HUMAN;sp|P60953-1|CDC42_HUMAN	86149000	70678000	0	112370000	173730000	133310000	82404000	85010000	83477000
sp|P61158|ARP3_HUMAN;tr|B4DXW1|B4DXW1_HUMAN;tr|F8WDR7|F8WDR7_HUMAN;tr|F8WEW2|F8WEW2_HUMAN;tr|F8WE84|F8WE84_HUMAN;sp|Q9P1U1-2|ARP3B_HUMAN;sp|Q9P1U1|ARP3B_HUMAN;tr|A0A0A0MTI9|A0A0A0MTI9_HUMAN;tr|H7C4J1|H7C4J1_HUMAN;sp|Q9C0K3|ARP3C_HUMAN;tr|C9IZN3|C9IZN3_HUMAN;sp|Q9P1U1-3|ARP3B_HUMAN	160100000	98817000	116150000	291950000	325940000	279440000	332140000	289550000	206870000
sp|P61224|RAP1B_HUMAN;tr|E7ESV4|E7ESV4_HUMAN;sp|P61224-3|RAP1B_HUMAN;tr|F5H7Y6|F5H7Y6_HUMAN;tr|F5GX62|F5GX62_HUMAN;sp|P61224-2|RAP1B_HUMAN;sp|P61224-4|RAP1B_HUMAN;sp|P62834|RAP1A_HUMAN;sp|A6NIZ1|RP1BL_HUMAN;tr|F5H823|F5H823_HUMAN;tr|B7ZB78|B7ZB78_HUMAN;tr|F5GZG1|F5GZG1_HUMAN;tr|F5H6R7|F5H6R7_HUMAN;tr|F5H004|F5H004_HUMAN;tr|F5GYB5|F5GYB5_HUMAN;tr|F5H077|F5H077_HUMAN;tr|F5GWU8|F5GWU8_HUMAN;tr|F5H49…	289890000	297850000	234830000	397670000	423760000	409720000	463150000	444380000	342010000
sp|P61981|1433G_HUMAN	15082000	0	0	0	0	0	0	0	0
sp|P62191|PRS4_HUMAN;sp|P62191-2|PRS4_HUMAN	134640000	0	73350000	100700000	0	107620000	79903000	111690000	134910000
sp|P62195-2|PRS8_HUMAN;sp|P62195|PRS8_HUMAN;tr|J3QQM1|J3QQM1_HUMAN;tr|J3KRP2|J3KRP2_HUMAN;tr|J3QSA9|J3QSA9_HUMAN;tr|J3QLH6|J3QLH6_HUMAN;tr|J3QRW1|J3QRW1_HUMAN;tr|J3QSE0|J3QSE0_HUMAN;tr|J3QRR3|J3QRR3_HUMAN;sp|Q8NB90-3|SPAT5_HUMAN;sp|Q8NB90-2|SPAT5_HUMAN;sp|Q8NB90|SPAT5_HUMAN	68306000	75487000	75271000	97641000	0	94415000	84015000	92857000	79745000
sp|P62805|H4_HUMAN	11805000000	6361200000	9542100000	9914300000	10889000000	15009000000	20772000000	12183000000	16431000000
sp|P62826|RAN_HUMAN;tr|B5MDF5|B5MDF5_HUMAN;tr|J3KQE5|J3KQE5_HUMAN;tr|F5H018|F5H018_HUMAN;tr|B4DV51|B4DV51_HUMAN;tr|H0YFC6|H0YFC6_HUMAN;tr|A0A087X0W0|A0A087X0W0_HUMAN	94421000	0	170190000	413850000	419370000	385890000	602430000	623800000	399220000
sp|P62937|PPIA_HUMAN;tr|F8WE65|F8WE65_HUMAN;tr|C9J5S7|C9J5S7_HUMAN;sp|P62937-2|PPIA_HUMAN;tr|E5RIZ5|E5RIZ5_HUMAN;tr|A0A0H2UH34|A0A0H2UH34_HUMAN;tr|A0A075B767|A0A075B767_HUMAN;sp|Q9Y536|PAL4A_HUMAN;sp|P0DN26|PAL4F_HUMAN;sp|F5H284|PAL4D_HUMAN;sp|A0A0B4J2A2|PAL4C_HUMAN;sp|A0A075B759|PAL4E_HUMAN	61008000	218990000	148700000	261060000	271270000	280250000	306040000	525930000	528430000
sp|P62979|RS27A_HUMAN;tr|J3QS39|J3QS39_HUMAN;tr|J3QTR3|J3QTR3_HUMAN;tr|F5H6Q2|F5H6Q2_HUMAN;sp|P62987|RL40_HUMAN;tr|F5GYU3|F5GYU3_HUMAN;tr|F5H2Z3|F5H2Z3_HUMAN;tr|F5H265|F5H265_HUMAN;tr|B4DV12|B4DV12_HUMAN;tr|F5H388|F5H388_HUMAN;tr|F5H747|F5H747_HUMAN;tr|F5GXK7|F5GXK7_HUMAN;tr|J3QKN0|J3QKN0_HUMAN;tr|Q5PY61|Q5PY61_HUMAN;sp|P0CG47|UBB_HUMAN;tr|Q96C32|Q96C32_HUMAN;sp|P0CG48|UBC_HUMAN;tr|M0R1M6|M0R1M6_…	531060000	508800000	624630000	704840000	696800000	711020000	778830000	658710000	785680000
sp|P63000|RAC1_HUMAN;sp|P63000-2|RAC1_HUMAN;tr|J3KSC4|J3KSC4_HUMAN;tr|J3QLK0|J3QLK0_HUMAN;tr|B1AH77|B1AH77_HUMAN;tr|B1AH80|B1AH80_HUMAN;sp|P60763|RAC3_HUMAN;sp|P15153|RAC2_HUMAN;tr|B1AH78|B1AH78_HUMAN	97504000	0	147420000	148140000	121240000	197570000	152430000	249430000	194590000
sp|P63104|1433Z_HUMAN;tr|E7EX29|E7EX29_HUMAN;tr|E7ESK7|E7ESK7_HUMAN;tr|B0AZS6|B0AZS6_HUMAN;tr|E5RIR4|E5RIR4_HUMAN;tr|E9PD24|E9PD24_HUMAN;tr|E7EVZ2|E7EVZ2_HUMAN;sp|P63104-2|1433Z_HUMAN;tr|B7Z2E6|B7Z2E6_HUMAN;tr|H0YB80|H0YB80_HUMAN;tr|E5RGE1|E5RGE1_HUMAN	126120000	0	182210000	138160000	166350000	187320000	155540000	112050000	141330000
sp|P63244|RACK1_HUMAN;tr|J3KPE3|J3KPE3_HUMAN;tr|H0Y8W2|H0Y8W2_HUMAN;tr|D6R9Z1|D6R9Z1_HUMAN;tr|H0YAM7|H0YAM7_HUMAN;tr|D6RAC2|D6RAC2_HUMAN;tr|D6R9L0|D6R9L0_HUMAN;tr|D6REE5|D6REE5_HUMAN;tr|D6RFX4|D6RFX4_HUMAN;tr|H0YAF8|H0YAF8_HUMAN;tr|D6RHH4|D6RHH4_HUMAN;tr|D6RBD0|D6RBD0_HUMAN;tr|H0Y8R5|H0Y8R5_HUMAN;tr|D6RFZ9|D6RFZ9_HUMAN;tr|D6RF23|D6RF23_HUMAN;tr|D6RAU2|D6RAU2_HUMAN;tr|E9PD14|E9PD14_HUMAN;tr|H0Y9P0…	59058000	0	68729000	125420000	176050000	144010000	241510000	78379000	131790000
sp|P63261|ACTG_HUMAN;tr|I3L3I0|I3L3I0_HUMAN;tr|I3L1U9|I3L1U9_HUMAN;tr|I3L4N8|I3L4N8_HUMAN;tr|K7EM38|K7EM38_HUMAN;tr|I3L3R2|I3L3R2_HUMAN;tr|J3KT65|J3KT65_HUMAN	9118300000	9385200000	9785300000	7412800000	7767200000	7525300000	10149000000	11613000000	11887000000
sp|P68133|ACTS_HUMAN;sp|P68032|ACTC_HUMAN;sp|P62736|ACTA_HUMAN;sp|P63267|ACTH_HUMAN;tr|A6NL76|A6NL76_HUMAN;sp|P63267-2|ACTH_HUMAN;tr|C9JFL5|C9JFL5_HUMAN;tr|F6UVQ4|F6UVQ4_HUMAN;tr|F6QUT6|F6QUT6_HUMAN;tr|F8WB63|F8WB63_HUMAN;tr|B8ZZJ2|B8ZZJ2_HUMAN	302460000	402970000	240130000	327460000	301440000	390650000	874910000	723060000	899530000
sp|P68363|TBA1B_HUMAN;sp|P68363-2|TBA1B_HUMAN;tr|F8VVB9|F8VVB9_HUMAN;tr|F8VQQ4|F8VQQ4_HUMAN;tr|F8VRZ4|F8VRZ4_HUMAN;tr|F8VS66|F8VS66_HUMAN;tr|F8VX09|F8VX09_HUMAN;tr|F8VWV9|F8VWV9_HUMAN;tr|C9JDS9|C9JDS9_HUMAN;tr|F8VRK0|F8VRK0_HUMAN;sp|A6NHL2-2|TBAL3_HUMAN;sp|A6NHL2|TBAL3_HUMAN;tr|C9K0S6|C9K0S6_HUMAN;tr|F8W0F6|F8W0F6_HUMAN;tr|F8VXZ7|F8VXZ7_HUMAN;sp|Q9H853|TBA4B_HUMAN	1466200000	1371500000	1465100000	3012900000	2788400000	2586400000	4598300000	4202600000	5319700000
sp|P68366-2|TBA4A_HUMAN;sp|P68366|TBA4A_HUMAN;tr|C9JEV8|C9JEV8_HUMAN;tr|C9JQ00|C9JQ00_HUMAN;tr|C9JJQ8|C9JJQ8_HUMAN;tr|C9JDL2|C9JDL2_HUMAN	86949000	47275000	80640000	164570000	175460000	94198000	0	0	0
sp|P68371|TBB4B_HUMAN;tr|M0R2D3|M0R2D3_HUMAN;tr|M0QY85|M0QY85_HUMAN;tr|M0R0X0|M0R0X0_HUMAN;tr|M0QY37|M0QY37_HUMAN;tr|M0QX14|M0QX14_HUMAN;tr|M0QZL7|M0QZL7_HUMAN;tr|M0QYM7|M0QYM7_HUMAN;tr|M0R278|M0R278_HUMAN;tr|M0R042|M0R042_HUMAN;tr|M0R2T4|M0R2T4_HUMAN;tr|A0A075B724|A0A075B724_HUMAN	1199600000	1296200000	1173000000	2037200000	2018000000	2016100000	3798100000	4013300000	3477800000
sp|P68431|H31_HUMAN;sp|Q16695|H31T_HUMAN;tr|K7EMV3|K7EMV3_HUMAN;tr|B4DEB1|B4DEB1_HUMAN;sp|Q6NXT2|H3C_HUMAN;tr|K7ES00|K7ES00_HUMAN;tr|K7EP01|K7EP01_HUMAN	162990000	93731000	47615000	0	0	0	0	0	0
sp|P78371|TCPB_HUMAN;tr|F5GWF6|F5GWF6_HUMAN;sp|P78371-2|TCPB_HUMAN;tr|F8VQ14|F8VQ14_HUMAN	386520000	329850000	280890000	613380000	604210000	636200000	767920000	768900000	781550000
sp|P84077|ARF1_HUMAN;sp|P61204|ARF3_HUMAN;tr|F5H423|F5H423_HUMAN;tr|F5H0C7|F5H0C7_HUMAN;sp|P61204-2|ARF3_HUMAN;tr|C9JPM4|C9JPM4_HUMAN;tr|C9J1Z8|C9J1Z8_HUMAN;sp|P18085|ARF4_HUMAN;tr|H0YGG7|H0YGG7_HUMAN;tr|C9JAK5|C9JAK5_HUMAN	116920000	0	70502000	0	0	0	0	0	0
sp|P98160|PGBM_HUMAN;tr|A0A0U1RQT3|A0A0U1RQT3_HUMAN;tr|H7BYA5|H7BYA5_HUMAN	182670000	84617000	912580000	2240800000	2369100000	2012000000	794230000	740600000	621740000
sp|Q00610-2|CLH1_HUMAN;sp|Q00610|CLH1_HUMAN;tr|A0A087WVQ6|A0A087WVQ6_HUMAN;tr|J3KS13|J3KS13_HUMAN;tr|A0A087WX41|A0A087WX41_HUMAN;sp|P53675-2|CLH2_HUMAN;sp|P53675|CLH2_HUMAN;tr|K7EJJ5|K7EJJ5_HUMAN;tr|J3KRF5|J3KRF5_HUMAN;tr|J3KSQ2|J3KSQ2_HUMAN;tr|J3QL20|J3QL20_HUMAN;tr|F5H5N6|F5H5N6_HUMAN	219530000	193800000	321540000	1086800000	1165100000	1127800000	1137700000	1630900000	1820100000
sp|Q07954|LRP1_HUMAN;tr|Q6PJ72|Q6PJ72_HUMAN;tr|H0YJI8|H0YJI8_HUMAN;sp|Q07954-2|LRP1_HUMAN;tr|Q7Z7K9|Q7Z7K9_HUMAN	766070000	885680000	801980000	1217700000	864990000	829960000	1683100000	1581100000	1372700000
sp|Q08380|LG3BP_HUMAN;tr|K7EP36|K7EP36_HUMAN;tr|K7ESM3|K7ESM3_HUMAN;tr|K7EKQ5|K7EKQ5_HUMAN;tr|K7ERZ6|K7ERZ6_HUMAN;tr|K7EJY8|K7EJY8_HUMAN;tr|K7EJD3|K7EJD3_HUMAN;tr|K7ES75|K7ES75_HUMAN;tr|K7EN99|K7EN99_HUMAN;tr|K7EQT9|K7EQT9_HUMAN	1608100000	1407700000	1223200000	5039700000	4084100000	3618300000	2850700000	2633800000	3096100000
sp|Q12860-2|CNTN1_HUMAN;sp|Q12860|CNTN1_HUMAN;sp|Q12860-3|CNTN1_HUMAN	33452000	61589000	60934000	0	0	0	0	0	0
sp|Q13162|PRDX4_HUMAN;tr|H7C3T4|H7C3T4_HUMAN;tr|A6NG45|A6NG45_HUMAN;tr|A6NJJ0|A6NJJ0_HUMAN	48976000	0	31585000	60846000	92523000	81089000	0	0	0
sp|Q13200|PSMD2_HUMAN;sp|Q13200-3|PSMD2_HUMAN;sp|Q13200-2|PSMD2_HUMAN;tr|H7C1H2|H7C1H2_HUMAN;tr|C9JPC0|C9JPC0_HUMAN;tr|H7C2Q3|H7C2Q3_HUMAN	228950000	146300000	149270000	197250000	174830000	211510000	564920000	600840000	707340000
sp|Q13332-6|PTPRS_HUMAN;sp|Q13332-2|PTPRS_HUMAN;sp|Q13332-3|PTPRS_HUMAN;sp|Q13332-4|PTPRS_HUMAN;sp|Q13332|PTPRS_HUMAN;tr|G8JL96|G8JL96_HUMAN;sp|Q13332-7|PTPRS_HUMAN;tr|A0A0A0MR60|A0A0A0MR60_HUMAN;sp|Q13332-5|PTPRS_HUMAN;tr|Q8NHS7|Q8NHS7_HUMAN;tr|K7ERX4|K7ERX4_HUMAN;tr|K7ESP0|K7ESP0_HUMAN	741580000	813180000	529050000	625810000	682570000	643240000	557870000	776230000	718610000
sp|Q13418|ILK_HUMAN;tr|A0A0A0MTH3|A0A0A0MTH3_HUMAN;sp|Q13418-3|ILK_HUMAN;sp|Q13418-2|ILK_HUMAN;tr|A0A087WWY6|A0A087WWY6_HUMAN	48538000	41766000	50295000	63644000	0	0	79054000	114040000	93311000
sp|Q13751|LAMB3_HUMAN;tr|X1WI29|X1WI29_HUMAN	58837000	0	59002000	67910000	86499000	69491000	0	0	0
sp|Q14204|DYHC1_HUMAN;tr|H0YJ21|H0YJ21_HUMAN	20514000	0	69664000	221160000	263110000	298760000	416320000	411630000	455140000
sp|Q14517|FAT1_HUMAN;tr|A0A087WVP1|A0A087WVP1_HUMAN;tr|D6RCE4|D6RCE4_HUMAN	118000000	214000000	151080000	128580000	0	106580000	84793000	123670000	155120000
sp|Q14697|GANAB_HUMAN;sp|Q14697-2|GANAB_HUMAN;tr|F5H6X6|F5H6X6_HUMAN;tr|E9PKU7|E9PKU7_HUMAN;tr|E9PNH1|E9PNH1_HUMAN	93824000	158270000	45432000	310740000	353090000	366400000	363720000	245470000	285950000
sp|Q14974|IMB1_HUMAN;sp|Q14974-2|IMB1_HUMAN;tr|J3KTM9|J3KTM9_HUMAN;tr|J3QR48|J3QR48_HUMAN;tr|J3QRG4|J3QRG4_HUMAN;tr|J3QKQ5|J3QKQ5_HUMAN	84477000	0	97687000	152790000	128490000	127940000	110910000	148210000	121350000
sp|Q15084-3|PDIA6_HUMAN;sp|Q15084|PDIA6_HUMAN;sp|Q15084-4|PDIA6_HUMAN;sp|Q15084-5|PDIA6_HUMAN;sp|Q15084-2|PDIA6_HUMAN	115110000	108960000	125540000	197470000	312030000	274680000	399860000	433400000	475780000
sp|Q15149-7|PLEC_HUMAN;sp|Q15149-8|PLEC_HUMAN;sp|Q15149-9|PLEC_HUMAN;sp|Q15149-5|PLEC_HUMAN;sp|Q15149-4|PLEC_HUMAN;sp|Q15149-6|PLEC_HUMAN;sp|Q15149-3|PLEC_HUMAN;sp|Q15149-2|PLEC_HUMAN;sp|Q15149|PLEC_HUMAN;tr|E9PMV1|E9PMV1_HUMAN;tr|E9PKG0|E9PKG0_HUMAN;tr|E9PQ28|E9PQ28_HUMAN;tr|H0YDN1|H0YDN1_HUMAN;tr|E9PIA2|E9PIA2_HUMAN	302100000	377500000	229780000	1117600000	1701400000	1173900000	1230000000	3538900000	2604800000
sp|Q15582|BGH3_HUMAN;tr|H0Y8L3|H0Y8L3_HUMAN;tr|S4R3C6|S4R3C6_HUMAN;tr|H0Y9D7|H0Y9D7_HUMAN;tr|H0Y8M8|H0Y8M8_HUMAN;tr|H0YAB8|H0YAB8_HUMAN;tr|D6RBX4|D6RBX4_HUMAN;tr|H0YAH8|H0YAH8_HUMAN	779640000	891700000	640330000	1394100000	1046900000	1378400000	1433200000	1513200000	1463000000
sp|Q15907|RB11B_HUMAN;tr|H3BMH2|H3BMH2_HUMAN;sp|P62491-2|RB11A_HUMAN;sp|Q15907-2|RB11B_HUMAN;tr|H3BSC1|H3BSC1_HUMAN;sp|P62491|RB11A_HUMAN;tr|B4DQU5|B4DQU5_HUMAN;sp|P57735|RAB25_HUMAN	38918000	0	0	0	0	0	0	0	0
sp|Q16394|EXT1_HUMAN;tr|H7C1H6|H7C1H6_HUMAN	164940000	78091000	111220000	263610000	349690000	296530000	320820000	287000000	303090000
sp|Q16777|H2A2C_HUMAN;sp|Q6FI13|H2A2A_HUMAN;sp|Q99878|H2A1J_HUMAN;sp|Q96KK5|H2A1H_HUMAN;sp|Q9BTM1|H2AJ_HUMAN;sp|P20671|H2A1D_HUMAN;sp|P0C0S8|H2A1_HUMAN;tr|A0A0U1RR32|A0A0U1RR32_HUMAN;tr|A0A0U1RRH7|A0A0U1RRH7_HUMAN;sp|Q9BTM1-2|H2AJ_HUMAN;tr|H0YFX9|H0YFX9_HUMAN	2899400000	2494700000	2047000000	7401600000	8011700000	9057500000	15042000000	12579000000	12867000000
sp|Q16778|H2B2E_HUMAN;sp|P33778|H2B1B_HUMAN;sp|P23527|H2B1O_HUMAN;sp|Q8N257|H2B3B_HUMAN;sp|Q96A08|H2B1A_HUMAN	264820000	151550000	189860000	356120000	0	495720000	374200000	0	0
sp|Q16787|LAMA3_HUMAN;tr|A0A0A6YYF2|A0A0A6YYF2_HUMAN;sp|Q16787-1|LAMA3_HUMAN;tr|A0A0A0MSA0|A0A0A0MSA0_HUMAN;sp|Q16787-3|LAMA3_HUMAN;tr|A0A0A0MTS5|A0A0A0MTS5_HUMAN;sp|Q16787-4|LAMA3_HUMAN;tr|K7EIP4|K7EIP4_HUMAN;tr|K7ERM0|K7ERM0_HUMAN;tr|A0A075B783|A0A075B783_HUMAN	164830000	175340000	144670000	227610000	214420000	247700000	169300000	159620000	179570000
sp|Q16851-2|UGPA_HUMAN;tr|A0A087WYS1|A0A087WYS1_HUMAN;sp|Q16851|UGPA_HUMAN;tr|E7EUC7|E7EUC7_HUMAN;tr|C9JNZ1|C9JNZ1_HUMAN;tr|C9JVG3|C9JVG3_HUMAN;tr|C9JQU9|C9JQU9_HUMAN;tr|C9JTZ5|C9JTZ5_HUMAN;tr|C9JUW1|C9JUW1_HUMAN;tr|C9JWG0|C9JWG0_HUMAN;tr|F2Z3H1|F2Z3H1_HUMAN	40779000	71078000	0	232240000	215350000	297460000	754350000	849910000	493050000
sp|Q5VTE0|EF1A3_HUMAN;sp|P68104|EF1A1_HUMAN;tr|A0A087WVQ9|A0A087WVQ9_HUMAN;sp|P68104-2|EF1A1_HUMAN;tr|A0A087WV01|A0A087WV01_HUMAN;tr|Q5JR01|Q5JR01_HUMAN;tr|A6PW80|A6PW80_HUMAN	913590000	748030000	1112500000	2412100000	2157300000	1835800000	1666800000	2119200000	889980000
sp|Q71DI3|H32_HUMAN	5437800000	4149600000	4502200000	7119600000	6686900000	7586000000	8433900000	5624200000	5584100000
sp|Q76LX8-2|ATS13_HUMAN;sp|Q76LX8|ATS13_HUMAN;tr|F6V803|F6V803_HUMAN;tr|A0A0B4J229|A0A0B4J229_HUMAN;sp|Q76LX8-3|ATS13_HUMAN;tr|E7EV88|E7EV88_HUMAN	156210000	154740000	307780000	236020000	181940000	162380000	863440000	1158200000	1371100000
sp|Q86UX7-2|URP2_HUMAN;sp|Q86UX7|URP2_HUMAN;tr|F5H1C6|F5H1C6_HUMAN;tr|H0YFT5|H0YFT5_HUMAN	209300000	121230000	227950000	242950000	225840000	269500000	230980000	99110000	113840000
sp|Q86VP6|CAND1_HUMAN;sp|Q86VP6-2|CAND1_HUMAN;tr|A0A0C4DGH5|A0A0C4DGH5_HUMAN;sp|Q86VP6-3|CAND1_HUMAN;tr|H0YH27|H0YH27_HUMAN;tr|F5H6I6|F5H6I6_HUMAN;tr|F8WBB8|F8WBB8_HUMAN;sp|O75155-2|CAND2_HUMAN;sp|O75155|CAND2_HUMAN	274560000	263710000	321170000	816110000	892770000	876800000	892060000	562320000	822930000
sp|Q8WUM4|PDC6I_HUMAN;sp|Q8WUM4-2|PDC6I_HUMAN;sp|Q8WUM4-3|PDC6I_HUMAN;tr|F8WEQ7|F8WEQ7_HUMAN;tr|F8WBR8|F8WBR8_HUMAN;tr|C9IZF9|C9IZF9_HUMAN;tr|F8WDK9|F8WDK9_HUMAN	63241000	91149000	0	107680000	184680000	0	246140000	258020000	510150000
sp|Q92563|TICN2_HUMAN;tr|F5H283|F5H283_HUMAN	378890000	497000000	190900000	926260000	521820000	860190000	1161200000	1052300000	1767500000
sp|Q92743|HTRA1_HUMAN;tr|H0Y7G9|H0Y7G9_HUMAN	24103000	0	0	0	0	0	39731000	68682000	77587000
sp|Q92859-3|NEO1_HUMAN;sp|Q92859-2|NEO1_HUMAN;sp|Q92859-4|NEO1_HUMAN;sp|Q92859|NEO1_HUMAN;tr|Q59FP8|Q59FP8_HUMAN	57045000	94753000	39480000	77153000	77415000	95094000	0	0	0
sp|Q92896|GSLG1_HUMAN;sp|Q92896-3|GSLG1_HUMAN;sp|Q92896-2|GSLG1_HUMAN;tr|H3BM42|H3BM42_HUMAN;tr|H3BQU9|H3BQU9_HUMAN;tr|H3BQT1|H3BQT1_HUMAN;tr|H3BRD8|H3BRD8_HUMAN	415620000	81301000	178600000	252380000	171480000	113590000	109230000	182040000	158520000
sp|Q92954-5|PRG4_HUMAN;sp|Q92954-4|PRG4_HUMAN;sp|Q92954-3|PRG4_HUMAN;tr|A0A0U1RR20|A0A0U1RR20_HUMAN;sp|Q92954-6|PRG4_HUMAN;sp|Q92954-2|PRG4_HUMAN;sp|Q92954|PRG4_HUMAN	71759000	0	125770000	229400000	280980000	193220000	236340000	141140000	165980000
sp|Q93063|EXT2_HUMAN;sp|Q93063-2|EXT2_HUMAN;sp|Q93063-3|EXT2_HUMAN;tr|E9PNL9|E9PNL9_HUMAN	128460000	100680000	0	96642000	157500000	0	135490000	185870000	143810000
sp|Q93099|HGD_HUMAN;tr|H7C576|H7C576_HUMAN;tr|H7C4R8|H7C4R8_HUMAN	105820000	163950000	99948000	156830000	163450000	182580000	117140000	207900000	160330000
sp|Q96QK1|VPS35_HUMAN	36862000	58855000	0	85607000	91239000	77038000	154490000	116810000	103620000
sp|Q96RW7-2|HMCN1_HUMAN;sp|Q96RW7|HMCN1_HUMAN	15748000	0	0	0	0	0	0	0	0
sp|Q99715-4|COCA1_HUMAN;tr|D6RGG3|D6RGG3_HUMAN;sp|Q99715|COCA1_HUMAN;tr|A0A087X0A8|A0A087X0A8_HUMAN;sp|Q99715-2|COCA1_HUMAN;tr|H0Y4P7|H0Y4P7_HUMAN;tr|H0Y5N9|H0Y5N9_HUMAN	159000000	0	115150000	157730000	129470000	132180000	96815000	0	0
sp|Q99832|TCPH_HUMAN;sp|Q99832-3|TCPH_HUMAN;sp|Q99832-4|TCPH_HUMAN;sp|Q99832-2|TCPH_HUMAN;tr|F8WAM2|F8WAM2_HUMAN;tr|F8WBP8|F8WBP8_HUMAN;tr|A0A0D9SG95|A0A0D9SG95_HUMAN	385350000	323810000	303340000	580340000	430010000	574940000	910150000	846580000	888020000
sp|Q99879|H2B1M_HUMAN;sp|Q99877|H2B1N_HUMAN;sp|Q93079|H2B1H_HUMAN;sp|Q5QNW6|H2B2F_HUMAN;sp|P62807|H2B1C_HUMAN;sp|P58876|H2B1D_HUMAN;sp|Q5QNW6-2|H2B2F_HUMAN;tr|U3KQK0|U3KQK0_HUMAN;sp|Q99880|H2B1L_HUMAN	5181000000	3920700000	3656100000	5814400000	6796100000	8602300000	9354700000	8627300000	9056200000
sp|Q99985|SEM3C_HUMAN;sp|Q99985-2|SEM3C_HUMAN;sp|Q14563|SEM3A_HUMAN	25239000	0	17326000	0	0	0	0	0	0
sp|Q9BXJ4|C1QT3_HUMAN;tr|E9PGA6|E9PGA6_HUMAN;sp|Q9BXJ4-3|C1QT3_HUMAN;sp|Q9BXJ4-2|C1QT3_HUMAN	71089000	0	0	42793000	0	42925000	0	0	0
sp|Q9GZM7-3|TINAL_HUMAN;sp|Q9GZM7|TINAL_HUMAN;tr|F6SDV2|F6SDV2_HUMAN;sp|Q9GZM7-2|TINAL_HUMAN	72725000	0	43308000	257060000	234590000	304150000	154210000	76047000	57746000
sp|Q9HCB6|SPON1_HUMAN	66481000	0	0	85808000	63973000	93679000	56653000	76108000	74588000
sp|Q9NRC6|SPTN5_HUMAN	293040000	0	404600000	0	0	0	0	0	0
sp|Q9NRN5|OLFL3_HUMAN;sp|Q9NRN5-2|OLFL3_HUMAN;tr|B4DNG0|B4DNG0_HUMAN;sp|Q9NRN5-3|OLFL3_HUMAN	170100000	124050000	95657000	0	100700000	0	105280000	99038000	96265000
sp|Q9NZN3|EHD3_HUMAN;sp|Q9NZN3-2|EHD3_HUMAN;sp|Q9H223|EHD4_HUMAN;sp|Q9NZN4|EHD2_HUMAN	58933000	53120000	65387000	83268000	92779000	77431000	0	0	0
sp|Q9UBS4|DJB11_HUMAN;tr|H7C2Y5|H7C2Y5_HUMAN	195630000	0	108900000	134580000	152810000	167450000	0	0	0
sp|Q9ULV4|COR1C_HUMAN;sp|Q9ULV4-2|COR1C_HUMAN;sp|Q9ULV4-3|COR1C_HUMAN;tr|B4E3S0|B4E3S0_HUMAN;tr|F8W1H8|F8W1H8_HUMAN;tr|F8VUX3|F8VUX3_HUMAN;tr|F8VSA4|F8VSA4_HUMAN;tr|F8VRE9|F8VRE9_HUMAN;tr|H0YHL7|H0YHL7_HUMAN;tr|F8VTT6|F8VTT6_HUMAN;tr|F8VVB7|F8VVB7_HUMAN;tr|F8VV53|F8VV53_HUMAN;sp|Q6QEF8-4|CORO6_HUMAN;sp|Q6QEF8-3|CORO6_HUMAN;sp|Q6QEF8-2|CORO6_HUMAN;tr|J3QLV6|J3QLV6_HUMAN;tr|J3KSS5|J3KSS5_HUMAN;sp|Q…	60270000	130810000	0	94157000	104900000	123600000	159940000	144280000	157450000
sp|Q9Y490|TLN1_HUMAN;sp|Q9Y4G6|TLN2_HUMAN;tr|H0YMT1|H0YMT1_HUMAN;tr|A0A1B0GVU7|A0A1B0GVU7_HUMAN	1177500000	1555600000	1328700000	2031700000	1894000000	1464600000	2685600000	2858200000	2949400000
sp|Q9Y4K0|LOXL2_HUMAN;tr|H0YAP6|H0YAP6_HUMAN;tr|E5RHH3|E5RHH3_HUMAN;tr|E5RFY0|E5RFY0_HUMAN;tr|E5RI22|E5RI22_HUMAN;tr|E5RJL2|E5RJL2_HUMAN	145300000	0	78487000	236250000	192410000	228090000	132490000	195820000	132040000
sp|Q9Y678|COPG1_HUMAN;tr|H0Y8X7|H0Y8X7_HUMAN;sp|Q9UBF2-2|COPG2_HUMAN;sp|Q9UBF2|COPG2_HUMAN	74377000	0	40639000	113860000	101240000	130960000	177240000	164420000	122590000
sp|Q9Y6Z7|COL10_HUMAN	60572000	0	39728000	0	0	0	0	0	0
tr|A0A024RA52|A0A024RA52_HUMAN;sp|P25787|PSA2_HUMAN;tr|C9JCK5|C9JCK5_HUMAN;tr|H3BT36|H3BT36_HUMAN;tr|H7C402|H7C402_HUMAN	140750000	272510000	106320000	370880000	367260000	370030000	431130000	210350000	207140000
tr|A0A087WTA8|A0A087WTA8_HUMAN;sp|P08123|CO1A2_HUMAN	109500000	122060000	124450000	92308000	83053000	0	88123000	0	0
tr|A0A087WYX9|A0A087WYX9_HUMAN;sp|P05997|CO5A2_HUMAN	62052000	0	0	0	0	0	0	65467000	0
tr|A0A087X054|A0A087X054_HUMAN;sp|Q9Y4L1|HYOU1_HUMAN;tr|E9PJ21|E9PJ21_HUMAN;tr|A0A087WWI4|A0A087WWI4_HUMAN;tr|K7EQK2|K7EQK2_HUMAN;sp|Q9Y4L1-2|HYOU1_HUMAN;tr|J3KTF1|J3KTF1_HUMAN;tr|J3QL06|J3QL06_HUMAN;tr|Q9BST8|Q9BST8_HUMAN;tr|J3QQH7|J3QQH7_HUMAN;tr|J3QLE9|J3QLE9_HUMAN;tr|A0A087WW13|A0A087WW13_HUMAN;tr|A0A087X214|A0A087X214_HUMAN;sp|Q9BXT5|TEX15_HUMAN;tr|A0A1W2PS94|A0A1W2PS94_HUMAN	631360000	521590000	531770000	1455400000	1440200000	1495400000	1221800000	1181600000	1246300000
tr|A0A087X0S5|A0A087X0S5_HUMAN;sp|P12109|CO6A1_HUMAN	388350000	304470000	371350000	228920000	205090000	229690000	188260000	328430000	358280000
tr|A0A0A0MTC7|A0A0A0MTC7_HUMAN;sp|Q16363-2|LAMA4_HUMAN;tr|A0A0A0MQS9|A0A0A0MQS9_HUMAN;sp|Q16363|LAMA4_HUMAN;tr|H0Y351|H0Y351_HUMAN;tr|H0YAQ5|H0YAQ5_HUMAN;tr|H0YAP9|H0YAP9_HUMAN;tr|E5RFQ2|E5RFQ2_HUMAN	60883000	164890000	247590000	142740000	147090000	123960000	55234000	184120000	225460000
tr|A0A1B0GW44|A0A1B0GW44_HUMAN;tr|A0A1B0GV23|A0A1B0GV23_HUMAN;tr|A0A1B0GVD5|A0A1B0GVD5_HUMAN;tr|A0A1B0GWE8|A0A1B0GWE8_HUMAN;sp|P07339|CATD_HUMAN;tr|A0A1B0GVP3|A0A1B0GVP3_HUMAN;tr|A0A1B0GU92|A0A1B0GU92_HUMAN;tr|A0A1B0GU03|A0A1B0GU03_HUMAN;tr|F8WD96|F8WD96_HUMAN;tr|C9JH19|C9JH19_HUMAN;tr|H7C469|H7C469_HUMAN;tr|F8W787|F8W787_HUMAN;tr|H7C1V0|H7C1V0_HUMAN;tr|A0A1B0GV01|A0A1B0GV01_HUMAN;tr|A0A1B0GVF1|A…	79099000	0	73907000	148780000	105090000	191670000	324420000	317900000	394880000
tr|A6NNI4|A6NNI4_HUMAN;tr|G8JLH6|G8JLH6_HUMAN;sp|P21926|CD9_HUMAN;tr|F5GXT1|F5GXT1_HUMAN;tr|A0A087WU13|A0A087WU13_HUMAN	92645000	0	91464000	150360000	120420000	163620000	200200000	0	135170000
tr|B3KWE1|B3KWE1_HUMAN;sp|P12081-3|SYHC_HUMAN;sp|P12081-2|SYHC_HUMAN;sp|P12081-4|SYHC_HUMAN;sp|P12081|SYHC_HUMAN;tr|B4E1C5|B4E1C5_HUMAN;tr|B4DDD8|B4DDD8_HUMAN;sp|P49590-2|SYHM_HUMAN;sp|P49590|SYHM_HUMAN;tr|D6RJE6|D6RJE6_HUMAN;tr|E7ETE2|E7ETE2_HUMAN;tr|B4DQ67|B4DQ67_HUMAN	15774000	0	0	0	0	0	0	0	0
tr|B5MCX3|B5MCX3_HUMAN;sp|Q15019|SEPT2_HUMAN;sp|Q15019-3|SEPT2_HUMAN;sp|Q15019-2|SEPT2_HUMAN;tr|C9J2Q4|C9J2Q4_HUMAN;tr|H7C2Y0|H7C2Y0_HUMAN;tr|H7C310|H7C310_HUMAN;tr|B5MD47|B5MD47_HUMAN;tr|C9IY94|C9IY94_HUMAN;tr|C9IZU3|C9IZU3_HUMAN;tr|C9JQJ4|C9JQJ4_HUMAN;tr|C9J938|C9J938_HUMAN;tr|C9JB25|C9JB25_HUMAN;tr|A0A1B0GXJ2|A0A1B0GXJ2_HUMAN;tr|C9JFT1|C9JFT1_HUMAN;tr|F8WB65|F8WB65_HUMAN;tr|C9JZI2|C9JZI2_HUMAN	52000000	0	0	95404000	82633000	118710000	72762000	65036000	75416000
tr|C9J1E7|C9J1E7_HUMAN;sp|Q10567-4|AP1B1_HUMAN;sp|Q10567-3|AP1B1_HUMAN;sp|Q10567-2|AP1B1_HUMAN;sp|Q10567|AP1B1_HUMAN	81831000	0	106220000	160270000	164610000	148290000	116540000	147310000	119850000
tr|C9J9K3|C9J9K3_HUMAN;sp|P08865|RSSA_HUMAN;tr|A0A0C4DG17|A0A0C4DG17_HUMAN;tr|F8WD59|F8WD59_HUMAN	110330000	86171000	214740000	435540000	443970000	338320000	845090000	804880000	865270000
tr|C9JJ47|C9JJ47_HUMAN;sp|Q96CW1-2|AP2M1_HUMAN;tr|A0A087WY71|A0A087WY71_HUMAN;sp|Q96CW1|AP2M1_HUMAN;tr|E9PFW3|E9PFW3_HUMAN;tr|C9JTK4|C9JTK4_HUMAN;tr|C9JGT8|C9JGT8_HUMAN;tr|C9JJD3|C9JJD3_HUMAN;tr|C9JPV8|C9JPV8_HUMAN	13633000	0	0	0	0	0	0	0	0
tr|E7EQR4|E7EQR4_HUMAN;sp|P15311|EZRI_HUMAN;sp|P35241|RADI_HUMAN;sp|P35241-5|RADI_HUMAN;sp|P35241-4|RADI_HUMAN;tr|E9PQ82|E9PQ82_HUMAN;tr|E9PNV3|E9PNV3_HUMAN;sp|P35241-3|RADI_HUMAN	142400000	49114000	100360000	211010000	186050000	213110000	201270000	312920000	344400000
tr|E7ES19|E7ES19_HUMAN;sp|P35443|TSP4_HUMAN;tr|Q2HIZ1|Q2HIZ1_HUMAN;sp|P49746-2|TSP3_HUMAN;tr|F5H4Z8|F5H4Z8_HUMAN;sp|P49746|TSP3_HUMAN	84319000	0	66905000	180790000	174330000	123280000	169430000	400550000	344520000
tr|E9PEP6|E9PEP6_HUMAN;sp|O14786|NRP1_HUMAN;tr|Q5JWQ6|Q5JWQ6_HUMAN;sp|O14786-3|NRP1_HUMAN;tr|E7EX60|E7EX60_HUMAN;sp|O14786-2|NRP1_HUMAN;tr|Q5T7F0|Q5T7F0_HUMAN;tr|Q5JWQ4|Q5JWQ4_HUMAN;tr|H0Y4A0|H0Y4A0_HUMAN	155400000	0	115930000	150330000	143010000	131210000	0	0	0
tr|E9PJK1|E9PJK1_HUMAN;tr|E9PRJ8|E9PRJ8_HUMAN;tr|H0YDL9|H0YDL9_HUMAN;tr|H0YDJ9|H0YDJ9_HUMAN;sp|P60033|CD81_HUMAN;tr|E9PIF1|E9PIF1_HUMAN;tr|A6NMH8|A6NMH8_HUMAN;tr|E9PM31|E9PM31_HUMAN;tr|H0YEE2|H0YEE2_HUMAN	76752000	0	0	46645000	65599000	55977000	0	0	0
tr|E9PLK3|E9PLK3_HUMAN;sp|P55786|PSA_HUMAN;sp|P55786-2|PSA_HUMAN;tr|H0YDG0|H0YDG0_HUMAN;tr|E9PP11|E9PP11_HUMAN;sp|A6NEC2|PSAL_HUMAN;tr|H0YCQ5|H0YCQ5_HUMAN	50937000	0	0	0	0	0	147010000	204800000	191840000
tr|H0Y4R1|H0Y4R1_HUMAN;sp|P12268|IMDH2_HUMAN;tr|E7ETK5|E7ETK5_HUMAN	191650000	142960000	75086000	111580000	75077000	111050000	355260000	223130000	309760000
tr|H7C0V9|H7C0V9_HUMAN;tr|E9PG40|E9PG40_HUMAN;sp|P05067-7|A4_HUMAN;sp|P05067-11|A4_HUMAN;sp|P05067-8|A4_HUMAN;sp|P05067-9|A4_HUMAN;sp|P05067|A4_HUMAN;sp|P05067-2|A4_HUMAN;sp|P05067-10|A4_HUMAN;tr|A0A0A0MRG2|A0A0A0MRG2_HUMAN;sp|P05067-3|A4_HUMAN;sp|P05067-4|A4_HUMAN;sp|P05067-5|A4_HUMAN;sp|P05067-6|A4_HUMAN	11863000	0	0	0	0	0	0	0	0
tr|K7EK07|K7EK07_HUMAN;sp|P84243|H33_HUMAN	147320000	65762000	92882000	198900000	148620000	293400000	0	0	0
tr|Q5JP53|Q5JP53_HUMAN;sp|P07437|TBB5_HUMAN;tr|Q5ST81|Q5ST81_HUMAN;sp|A6NNZ2|TBB8L_HUMAN;tr|G3V2A3|G3V2A3_HUMAN;tr|M0R1I1|M0R1I1_HUMAN	256410000	255450000	252580000	566770000	704730000	512690000	1033700000	1082700000	1202200000
tr|Q5T093|Q5T093_HUMAN;tr|Q5T092|Q5T092_HUMAN;tr|A0A0A0MR06|A0A0A0MR06_HUMAN;tr|Q5T091|Q5T091_HUMAN;sp|O15258|RER1_HUMAN	15141000	0	0	0	0	0	0	0	0
tr|Q5T371|Q5T371_HUMAN;tr|Q5T370|Q5T370_HUMAN;sp|Q8N5I2|ARRD1_HUMAN;tr|F2Z3I4|F2Z3I4_HUMAN	41890000	0	0	0	0	0	0	0	0
tr|Q5TEC6|Q5TEC6_HUMAN	235550000	0	0	687020000	661140000	790440000	705300000	0	0
tr|Q5VY30|Q5VY30_HUMAN;sp|P02753|RET4_HUMAN	56825000	0	0	0	0	0	0	0	0
tr|R4GNH3|R4GNH3_HUMAN;tr|E9PKD5|E9PKD5_HUMAN;sp|P17980|PRS6A_HUMAN;tr|E9PM69|E9PM69_HUMAN;tr|E9PN50|E9PN50_HUMAN;tr|E9PMD8|E9PMD8_HUMAN;tr|E9PLG2|E9PLG2_HUMAN	100790000	102770000	75674000	92031000	112700000	79244000	86773000	120490000	116010000
sp|A5YKK6-2|CNOT1_HUMAN;sp|A5YKK6|CNOT1_HUMAN;sp|A5YKK6-3|CNOT1_HUMAN;tr|H3BMZ2|H3BMZ2_HUMAN;sp|A5YKK6-4|CNOT1_HUMAN	0	0	0	13422000	14559000	0	16234000	13875000	0
sp|O15144|ARPC2_HUMAN;tr|C9JTV5|C9JTV5_HUMAN;tr|G5E9J0|G5E9J0_HUMAN;tr|H7C3F9|H7C3F9_HUMAN;tr|G5E9S7|G5E9S7_HUMAN	0	0	0	50125000	40558000	45143000	0	0	0
sp|O43592|XPOT_HUMAN;tr|F8WDU6|F8WDU6_HUMAN;tr|F5GYW6|F5GYW6_HUMAN;tr|F5GZM3|F5GZM3_HUMAN	0	0	0	80084000	109080000	84662000	0	0	0
sp|O43776|SYNC_HUMAN;tr|K7EMQ6|K7EMQ6_HUMAN;tr|K7EIU7|K7EIU7_HUMAN;tr|K7EPK2|K7EPK2_HUMAN;sp|O43776-2|SYNC_HUMAN;tr|K7EJ19|K7EJ19_HUMAN;tr|K7EQ35|K7EQ35_HUMAN	0	0	0	124280000	155450000	129280000	176620000	221420000	237950000
sp|O75891|AL1L1_HUMAN;sp|O75891-3|AL1L1_HUMAN;sp|O75891-2|AL1L1_HUMAN;sp|O75891-4|AL1L1_HUMAN;tr|C9JY00|C9JY00_HUMAN;tr|C9JYZ6|C9JYZ6_HUMAN;tr|C9IZ36|C9IZ36_HUMAN;sp|Q3SY69|AL1L2_HUMAN	0	194230000	0	137950000	119820000	129680000	255860000	317540000	352020000
sp|O94907|DKK1_HUMAN;tr|D6RGF1|D6RGF1_HUMAN;tr|D6RCC2|D6RCC2_HUMAN;sp|Q9UBU2|DKK2_HUMAN	0	0	0	76890000	68614000	117610000	0	0	0
sp|O95084|PRS23_HUMAN;sp|O95084-2|PRS23_HUMAN;tr|E9PRR2|E9PRR2_HUMAN	0	0	0	171690000	192630000	186580000	112850000	167040000	136520000
sp|O95340|PAPS2_HUMAN;sp|O95340-2|PAPS2_HUMAN;sp|O43252|PAPS1_HUMAN	0	0	0	26889000	0	0	59686000	0	0
sp|O95445-2|APOM_HUMAN;tr|Q5SRP5|Q5SRP5_HUMAN;sp|O95445|APOM_HUMAN	0	767810000	664990000	962170000	964710000	1034900000	585260000	311610000	257090000
sp|P02656|APOC3_HUMAN;tr|B0YIW2|B0YIW2_HUMAN	0	0	518290000	321200000	428220000	532460000	291360000	369250000	378410000
sp|P04040|CATA_HUMAN	0	82348000	0	143100000	139470000	174980000	315230000	412410000	299820000
sp|P04843|RPN1_HUMAN;tr|F8WF32|F8WF32_HUMAN;tr|B7Z4L4|B7Z4L4_HUMAN	0	0	0	57967000	70397000	67675000	75509000	58753000	65730000
sp|P07602|SAP_HUMAN;sp|P07602-2|SAP_HUMAN;tr|C9JIZ6|C9JIZ6_HUMAN;sp|P07602-3|SAP_HUMAN;tr|Q5BJH1|Q5BJH1_HUMAN;tr|A0A0J9YXB8|A0A0J9YXB8_HUMAN	0	0	0	321850000	209480000	300460000	292170000	423310000	332170000
sp|P07741|APT_HUMAN;sp|P07741-2|APT_HUMAN;tr|H3BQF1|H3BQF1_HUMAN;tr|H3BQZ9|H3BQZ9_HUMAN;tr|H3BQB1|H3BQB1_HUMAN;tr|H3BSW3|H3BSW3_HUMAN	0	0	0	164850000	161460000	158260000	180350000	162950000	154520000
sp|P07814|SYEP_HUMAN;tr|V9GYZ6|V9GYZ6_HUMAN	0	0	135420000	162640000	90880000	97497000	409240000	228740000	214270000
sp|P08195-2|4F2_HUMAN;sp|P08195-3|4F2_HUMAN;tr|F5GZS6|F5GZS6_HUMAN;sp|P08195|4F2_HUMAN;tr|J3KPF3|J3KPF3_HUMAN;sp|P08195-4|4F2_HUMAN;tr|F5GZI0|F5GZI0_HUMAN;tr|F5H0E2|F5H0E2_HUMAN;tr|H0YFS2|H0YFS2_HUMAN;tr|F5H867|F5H867_HUMAN;tr|F5GZR9|F5GZR9_HUMAN;tr|H0YFX4|H0YFX4_HUMAN	0	0	0	191070000	225650000	207520000	469270000	400600000	639170000
sp|P08253-2|MMP2_HUMAN;sp|P08253-3|MMP2_HUMAN;sp|P08253|MMP2_HUMAN	0	0	0	8950700	0	0	0	0	0
sp|P09874|PARP1_HUMAN;tr|Q5VX84|Q5VX84_HUMAN;tr|Q5VX85|Q5VX85_HUMAN	0	0	0	74185000	0	92339000	172870000	160660000	188430000
sp|P09972|ALDOC_HUMAN;tr|K7EKH5|K7EKH5_HUMAN;tr|C9J8F3|C9J8F3_HUMAN;tr|J3KSV6|J3KSV6_HUMAN;tr|J3QKP5|J3QKP5_HUMAN;tr|A8MVZ9|A8MVZ9_HUMAN	0	0	0	81236000	145240000	0	0	0	0
sp|P10646|TFPI1_HUMAN;tr|C9JT76|C9JT76_HUMAN;tr|C9JQ14|C9JQ14_HUMAN;tr|C9JKV3|C9JKV3_HUMAN;sp|P10646-2|TFPI1_HUMAN	0	0	0	31699000	0	0	0	0	0
sp|P13010|XRCC5_HUMAN;tr|C9JZ81|C9JZ81_HUMAN	0	0	0	97681000	96453000	84145000	187510000	207270000	197620000
sp|P14780|MMP9_HUMAN	0	0	0	17713000	0	0	0	0	0
sp|P16401|H15_HUMAN	0	0	0	53049000	56363000	66059000	53379000	0	0
sp|P16403|H12_HUMAN	0	0	0	132270000	236970000	79681000	235070000	523080000	623940000
sp|P16422|EPCAM_HUMAN;tr|B5MCA4|B5MCA4_HUMAN;tr|C9JKY3|C9JKY3_HUMAN	0	0	0	54932000	63103000	0	86555000	39814000	63061000
sp|P18124|RL7_HUMAN;tr|A8MUD9|A8MUD9_HUMAN;tr|C9JZ88|C9JZ88_HUMAN;tr|C9JIJ5|C9JIJ5_HUMAN	0	0	0	87536000	76176000	99015000	202970000	272230000	272420000
sp|P26927|HGFL_HUMAN;tr|G3XAK1|G3XAK1_HUMAN;tr|H7C0F8|H7C0F8_HUMAN;sp|Q2TV78-2|MST1L_HUMAN;sp|Q2TV78|MST1L_HUMAN	0	0	0	20688000	0	0	0	0	0
sp|P27824|CALX_HUMAN;sp|P27824-2|CALX_HUMAN;sp|P27824-3|CALX_HUMAN;tr|H0Y9Q7|H0Y9Q7_HUMAN;tr|D6RGY2|D6RGY2_HUMAN;tr|D6RFL1|D6RFL1_HUMAN;tr|D6RAU8|D6RAU8_HUMAN;tr|D6RB85|D6RB85_HUMAN;tr|D6RDP7|D6RDP7_HUMAN;tr|D6RAQ8|D6RAQ8_HUMAN;tr|H0Y9H1|H0Y9H1_HUMAN;tr|D6RHJ3|D6RHJ3_HUMAN;tr|D6RD16|D6RD16_HUMAN;sp|O14967|CLGN_HUMAN	0	102180000	0	144220000	173440000	187480000	186860000	174420000	196660000
sp|P28070|PSB4_HUMAN	0	89694000	0	202850000	213770000	229950000	712350000	474220000	551240000
sp|P28072|PSB6_HUMAN;tr|A0A087X2I4|A0A087X2I4_HUMAN;tr|I3L3X7|I3L3X7_HUMAN	0	0	0	366850000	302950000	400520000	641060000	469810000	0
sp|P29317|EPHA2_HUMAN;sp|Q9UF33-2|EPHA6_HUMAN;tr|J3KR66|J3KR66_HUMAN;sp|Q9UF33-3|EPHA6_HUMAN;sp|P54762-5|EPHB1_HUMAN;tr|B1AKC9|B1AKC9_HUMAN;sp|P54762|EPHB1_HUMAN;sp|P29323-2|EPHB2_HUMAN;sp|P29323-3|EPHB2_HUMAN;sp|Q15375-2|EPHA7_HUMAN;sp|Q15375-4|EPHA7_HUMAN;sp|Q15375|EPHA7_HUMAN;sp|P54753|EPHB3_HUMAN;sp|Q9UF33|EPHA6_HUMAN;sp|P29323|EPHB2_HUMAN;tr|A0A0B4J1T8|A0A0B4J1T8_HUMAN;tr|Q5JY90|Q5JY90_HUMAN…	0	0	0	35649000	0	44361000	0	0	0
sp|P29400|CO4A5_HUMAN;sp|P29400-2|CO4A5_HUMAN;sp|P02462-2|CO4A1_HUMAN;sp|P02462|CO4A1_HUMAN	0	0	0	46086000	0	0	0	0	0
sp|P29401|TKT_HUMAN;sp|P29401-2|TKT_HUMAN;tr|A0A0B4J1R6|A0A0B4J1R6_HUMAN;tr|E9PFF2|E9PFF2_HUMAN;tr|F8W888|F8W888_HUMAN	0	0	0	60633000	0	84957000	78512000	121430000	76134000
sp|P30153|2AAA_HUMAN;tr|B3KQV6|B3KQV6_HUMAN;tr|C9J9C1|C9J9C1_HUMAN;sp|P30154-4|2AAB_HUMAN;sp|P30154|2AAB_HUMAN;sp|P30154-3|2AAB_HUMAN;sp|P30154-2|2AAB_HUMAN;tr|E9PH38|E9PH38_HUMAN;tr|H0YDG7|H0YDG7_HUMAN;sp|P30154-5|2AAB_HUMAN	0	0	0	54462000	93688000	78976000	0	0	0
sp|P31431-2|SDC4_HUMAN;sp|P31431|SDC4_HUMAN	0	0	0	156720000	142840000	212390000	0	0	0
sp|P35573-2|GDE_HUMAN;sp|P35573-3|GDE_HUMAN;sp|P35573|GDE_HUMAN	0	0	0	29743000	0	0	54086000	0	64315000
sp|P35606-2|COPB2_HUMAN;sp|P35606|COPB2_HUMAN;tr|D6R997|D6R997_HUMAN;tr|D6RBZ7|D6RBZ7_HUMAN;tr|D6RCL6|D6RCL6_HUMAN;tr|D6RBG7|D6RBG7_HUMAN;tr|D6RBT6|D6RBT6_HUMAN;tr|H0Y938|H0Y938_HUMAN	0	0	0	128830000	147410000	95375000	76904000	104600000	72408000
sp|P38919|IF4A3_HUMAN;tr|I3L3H2|I3L3H2_HUMAN	0	0	0	43921000	0	0	0	0	0
sp|P41091|IF2G_HUMAN;tr|H7BZU1|H7BZU1_HUMAN;tr|F8W810|F8W810_HUMAN;sp|Q2VIR3-2|IF2GL_HUMAN;sp|Q2VIR3|IF2GL_HUMAN	0	0	0	50380000	45291000	54583000	69940000	0	0
sp|P41250|GARS_HUMAN	0	0	0	98093000	0	68383000	0	0	0
sp|P46777|RL5_HUMAN;tr|Q5T7N0|Q5T7N0_HUMAN;tr|R4GNJ2|R4GNJ2_HUMAN	0	0	0	96735000	0	83845000	120070000	100090000	117380000
sp|P49189|AL9A1_HUMAN;sp|P49189-2|AL9A1_HUMAN	0	0	0	84144000	0	0	156790000	144840000	114310000
sp|P49257|LMAN1_HUMAN	0	0	0	23677000	0	0	0	0	0
sp|P49588|SYAC_HUMAN;sp|P49588-2|SYAC_HUMAN;tr|H3BPK7|H3BPK7_HUMAN	0	0	0	164940000	144680000	193540000	174540000	158400000	193220000
sp|P49591|SYSC_HUMAN;tr|Q5T5C7|Q5T5C7_HUMAN	0	0	0	118440000	136740000	77712000	167190000	157830000	158300000
sp|P53618|COPB_HUMAN;tr|E9PP73|E9PP73_HUMAN;tr|E9PP63|E9PP63_HUMAN;tr|E9PKQ1|E9PKQ1_HUMAN	0	0	0	116920000	112080000	137540000	142930000	119710000	97608000
sp|P53621|COPA_HUMAN;sp|P53621-2|COPA_HUMAN	0	0	0	110080000	129590000	80976000	122020000	138810000	96992000
sp|P55884|EIF3B_HUMAN;sp|P55884-2|EIF3B_HUMAN;tr|C9JQN7|C9JQN7_HUMAN;tr|C9JZG1|C9JZG1_HUMAN	0	0	0	113260000	0	0	172940000	134290000	160770000
sp|P60891|PRPS1_HUMAN;tr|B1ALA7|B1ALA7_HUMAN;tr|A0A0B4J207|A0A0B4J207_HUMAN;sp|P21108|PRPS3_HUMAN	0	0	0	18213000	25148000	20738000	0	0	0
sp|P61026|RAB10_HUMAN;sp|P51153|RAB13_HUMAN;tr|A0A087WWB9|A0A087WWB9_HUMAN	0	0	0	33121000	21255000	0	0	0	0
sp|P61604|CH10_HUMAN;tr|B8ZZL8|B8ZZL8_HUMAN;tr|B8ZZ54|B8ZZ54_HUMAN;tr|S4R3N1|S4R3N1_HUMAN	0	0	0	36654000	69868000	55416000	44232000	0	0
sp|P62140|PP1B_HUMAN;tr|E7ETD8|E7ETD8_HUMAN;tr|C9J9S3|C9J9S3_HUMAN;tr|C9JP48|C9JP48_HUMAN	0	0	0	41603000	76089000	53885000	0	0	0
sp|P62333|PRS10_HUMAN;tr|A0A087X2I1|A0A087X2I1_HUMAN;tr|H0YJC0|H0YJC0_HUMAN;tr|H0YJS8|H0YJS8_HUMAN;tr|H0YJE9|H0YJE9_HUMAN;tr|H0YJT1|H0YJT1_HUMAN;tr|H0YJX2|H0YJX2_HUMAN;tr|H0YJD2|H0YJD2_HUMAN;tr|H0YJY8|H0YJY8_HUMAN	0	0	0	193280000	0	118320000	213680000	261580000	201500000
sp|P62701|RS4X_HUMAN;tr|C9JEH7|C9JEH7_HUMAN;sp|P22090|RS4Y1_HUMAN;sp|Q8TD47|RS4Y2_HUMAN	0	0	0	54659000	0	0	41306000	0	0
sp|P63092-3|GNAS2_HUMAN;sp|P63092-2|GNAS2_HUMAN;sp|P63092|GNAS2_HUMAN;sp|P63092-4|GNAS2_HUMAN;sp|Q5JWF2-2|GNAS1_HUMAN;sp|Q5JWF2|GNAS1_HUMAN;tr|A0A0A0MR13|A0A0A0MR13_HUMAN;sp|P38405|GNAL_HUMAN;sp|P38405-2|GNAL_HUMAN;tr|A0A1W2PRE1|A0A1W2PRE1_HUMAN;tr|A2A2R6|A2A2R6_HUMAN;tr|A0A1W2PQK2|A0A1W2PQK2_HUMAN;tr|A0A087WTB6|A0A087WTB6_HUMAN;tr|Q5JWD1|Q5JWD1_HUMAN;tr|H0Y7E8|H0Y7E8_HUMAN;tr|A0A1W2PRJ7|A0A1W2PR…	0	0	0	37106000	0	0	0	0	0
sp|P78527-2|PRKDC_HUMAN;sp|P78527|PRKDC_HUMAN	0	0	0	157000000	130050000	129100000	171460000	160590000	153710000
sp|Q01082-3|SPTB2_HUMAN;sp|Q01082-2|SPTB2_HUMAN;sp|Q01082|SPTB2_HUMAN;tr|A0A087WUZ3|A0A087WUZ3_HUMAN;tr|F8W6C1|F8W6C1_HUMAN;tr|A4QPE4|A4QPE4_HUMAN;sp|O15020-2|SPTN2_HUMAN;sp|O15020|SPTN2_HUMAN	0	0	0	107130000	0	130460000	428450000	495930000	412170000
sp|Q01518-2|CAP1_HUMAN;sp|Q01518|CAP1_HUMAN;tr|Q5T0R7|Q5T0R7_HUMAN;tr|Q5T0R6|Q5T0R6_HUMAN;tr|Q5T0R5|Q5T0R5_HUMAN;tr|Q5T0R4|Q5T0R4_HUMAN;tr|Q5T0R3|Q5T0R3_HUMAN;tr|Q5T0R2|Q5T0R2_HUMAN;tr|Q5T0R1|Q5T0R1_HUMAN;tr|Q5T0R9|Q5T0R9_HUMAN;tr|Q5T0S3|Q5T0S3_HUMAN;sp|P40123-3|CAP2_HUMAN;tr|B7Z385|B7Z385_HUMAN;tr|A0A087X0J3|A0A087X0J3_HUMAN;tr|A0A087WZ15|A0A087WZ15_HUMAN;sp|P40123-2|CAP2_HUMAN;tr|E9PDI2|E9PDI2_…	0	154660000	0	75222000	66400000	84596000	106470000	224300000	187010000
sp|Q01581|HMCS1_HUMAN	0	0	0	26058000	0	0	0	0	0
sp|Q02809|PLOD1_HUMAN;sp|Q02809-2|PLOD1_HUMAN	0	0	0	43880000	0	0	0	0	0
sp|Q06210-2|GFPT1_HUMAN;sp|Q06210|GFPT1_HUMAN;sp|O94808|GFPT2_HUMAN;tr|E5RJP4|E5RJP4_HUMAN	0	0	0	162520000	204680000	138320000	183500000	162090000	181930000
sp|Q08426-2|ECHP_HUMAN;sp|Q08426|ECHP_HUMAN	0	0	0	426010000	0	453170000	1943100000	9432600000	7642000000
sp|Q08945|SSRP1_HUMAN;tr|E9PMD4|E9PMD4_HUMAN	0	0	0	25336000	0	0	0	0	0
sp|Q12797-10|ASPH_HUMAN;sp|Q12797|ASPH_HUMAN;tr|E5RHK2|E5RHK2_HUMAN;tr|A0A087WW51|A0A087WW51_HUMAN;tr|E5RG29|E5RG29_HUMAN;sp|Q12797-9|ASPH_HUMAN;sp|Q12797-6|ASPH_HUMAN;tr|A0A0A0MSK8|A0A0A0MSK8_HUMAN;sp|Q12797-5|ASPH_HUMAN;sp|Q12797-8|ASPH_HUMAN;sp|Q12797-2|ASPH_HUMAN;tr|E5RG56|E5RG56_HUMAN;tr|E5RHJ2|E5RHJ2_HUMAN;tr|G3XAN5|G3XAN5_HUMAN;tr|A0A087WUJ2|A0A087WUJ2_HUMAN;sp|Q12797-7|ASPH_HUMAN;sp|Q1279…	0	0	0	64016000	0	74536000	0	0	0
sp|Q13214-2|SEM3B_HUMAN;sp|Q13214|SEM3B_HUMAN;tr|A0A0C4DGV8|A0A0C4DGV8_HUMAN;tr|A0A087WZE0|A0A087WZE0_HUMAN;tr|B4DEK9|B4DEK9_HUMAN	0	0	0	28943000	0	0	0	0	0
sp|Q13813-3|SPTN1_HUMAN;tr|A0A0D9SF54|A0A0D9SF54_HUMAN;sp|Q13813|SPTN1_HUMAN;sp|Q13813-2|SPTN1_HUMAN;tr|A0A0D9SGF6|A0A0D9SGF6_HUMAN;tr|A0A1B0GUH3|A0A1B0GUH3_HUMAN	0	0	0	148770000	152080000	147480000	507060000	875750000	481700000
sp|Q14766|LTBP1_HUMAN;sp|Q14766-4|LTBP1_HUMAN;tr|C9JD84|C9JD84_HUMAN;sp|Q14766-3|LTBP1_HUMAN;tr|E7EV71|E7EV71_HUMAN;sp|Q14766-2|LTBP1_HUMAN;sp|Q14766-5|LTBP1_HUMAN;tr|H7C2H7|H7C2H7_HUMAN;tr|H7BZ76|H7BZ76_HUMAN	0	0	0	106230000	0	84057000	0	83081000	0
sp|Q15008|PSMD6_HUMAN;sp|Q15008-4|PSMD6_HUMAN;sp|Q15008-3|PSMD6_HUMAN;sp|Q15008-2|PSMD6_HUMAN;tr|C9J7B7|C9J7B7_HUMAN;tr|C9J0E9|C9J0E9_HUMAN;tr|H7C531|H7C531_HUMAN	0	0	0	69001000	75232000	65482000	46727000	49232000	44842000
sp|Q15046|SYK_HUMAN;sp|Q15046-2|SYK_HUMAN;tr|J3KRL2|J3KRL2_HUMAN;tr|H3BPV7|H3BPV7_HUMAN;tr|H3BVA8|H3BVA8_HUMAN	0	0	0	32443000	0	31127000	0	0	0
sp|Q15063|POSTN_HUMAN;sp|Q15063-5|POSTN_HUMAN	0	169270000	0	99698000	0	130740000	351450000	304720000	357750000
sp|Q15185-3|TEBP_HUMAN;sp|Q15185-4|TEBP_HUMAN;sp|Q15185|TEBP_HUMAN;tr|A0A087WYT3|A0A087WYT3_HUMAN;sp|Q15185-2|TEBP_HUMAN	0	0	0	45537000	0	0	0	0	0
sp|Q15758|AAAT_HUMAN;tr|M0QXM4|M0QXM4_HUMAN;tr|M0QX44|M0QX44_HUMAN;sp|Q15758-3|AAAT_HUMAN;sp|Q15758-2|AAAT_HUMAN	0	0	0	68318000	117290000	62265000	0	0	0
sp|Q6PCB0|VWA1_HUMAN;tr|J3QLP3|J3QLP3_HUMAN;tr|J3QRR0|J3QRR0_HUMAN;sp|Q6PCB0-2|VWA1_HUMAN	0	0	0	57734000	0	85086000	0	0	0
sp|Q6V0I7-3|FAT4_HUMAN;sp|Q6V0I7|FAT4_HUMAN;sp|Q6V0I7-2|FAT4_HUMAN	0	41222000	0	68709000	42383000	53153000	70436000	54807000	49138000
sp|Q71UI9|H2AV_HUMAN;sp|P0C0S5|H2AZ_HUMAN;sp|Q71UI9-4|H2AV_HUMAN;sp|Q71UI9-2|H2AV_HUMAN;tr|C9J0D1|C9J0D1_HUMAN;sp|Q71UI9-3|H2AV_HUMAN;tr|C9J386|C9J386_HUMAN	0	0	0	184950000	0	242240000	248130000	183930000	301190000
sp|Q8N0Z6|TTC5_HUMAN	0	0	0	17886000	0	0	0	0	0
sp|Q8NBS9-2|TXND5_HUMAN;sp|Q8NBS9|TXND5_HUMAN	0	0	0	73317000	49551000	58480000	105960000	125110000	108770000
sp|Q8WUA8|TSK_HUMAN	0	0	0	79543000	99874000	96741000	0	0	0
sp|Q93088|BHMT1_HUMAN;tr|E5RJH0|E5RJH0_HUMAN	0	0	0	41795000	0	38526000	0	0	0
sp|Q99538|LGMN_HUMAN;sp|Q99538-3|LGMN_HUMAN;sp|Q99538-2|LGMN_HUMAN;tr|H0YJN9|H0YJN9_HUMAN;tr|G3V2T4|G3V2T4_HUMAN;tr|G3V4E4|G3V4E4_HUMAN	0	0	0	11263000	0	0	0	0	0
sp|Q9H4F8|SMOC1_HUMAN;sp|Q9H4F8-2|SMOC1_HUMAN	0	0	0	100910000	0	119220000	0	0	0
sp|Q9NQC3-3|RTN4_HUMAN;tr|H7C106|H7C106_HUMAN;tr|F8W914|F8W914_HUMAN;sp|Q9NQC3-2|RTN4_HUMAN;sp|Q9NQC3-5|RTN4_HUMAN;sp|Q9NQC3-4|RTN4_HUMAN;sp|Q9NQC3-6|RTN4_HUMAN;sp|Q9NQC3|RTN4_HUMAN;tr|A0A0U1RQR6|A0A0U1RQR6_HUMAN	0	0	0	32385000	0	0	0	0	0
sp|Q9UM47|NOTC3_HUMAN;tr|M0R3C9|M0R3C9_HUMAN	0	0	0	87987000	76386000	130630000	108930000	79344000	0
sp|Q9Y230|RUVB2_HUMAN;sp|Q9Y230-2|RUVB2_HUMAN;tr|M0R0Y3|M0R0Y3_HUMAN;tr|X6R2L4|X6R2L4_HUMAN;tr|M0QXI6|M0QXI6_HUMAN;tr|M0R0Z0|M0R0Z0_HUMAN;tr|A0A1W2PS48|A0A1W2PS48_HUMAN	0	0	0	83637000	108020000	82530000	169150000	122250000	0
sp|Q9Y265|RUVB1_HUMAN;sp|Q9Y265-2|RUVB1_HUMAN;tr|E7ETR0|E7ETR0_HUMAN;tr|H7C4G5|H7C4G5_HUMAN;tr|J3QLR1|J3QLR1_HUMAN;tr|H7C4I3|H7C4I3_HUMAN	0	0	0	133390000	134390000	75865000	243300000	331810000	393200000
tr|A0A024QZP7|A0A024QZP7_HUMAN;sp|P06493|CDK1_HUMAN;sp|P06493-2|CDK1_HUMAN;tr|A0A087WZZ9|A0A087WZZ9_HUMAN;tr|E5RIU6|E5RIU6_HUMAN;tr|K7ELV5|K7ELV5_HUMAN;tr|E7ESI2|E7ESI2_HUMAN;sp|P24941-2|CDK2_HUMAN;sp|P24941|CDK2_HUMAN;sp|Q00526|CDK3_HUMAN;tr|G3V5T9|G3V5T9_HUMAN;tr|G3V317|G3V317_HUMAN;tr|F8VXD2|F8VXD2_HUMAN;tr|F8VYH9|F8VYH9_HUMAN;sp|P11802-2|CDK4_HUMAN;tr|F8VZZ0|F8VZZ0_HUMAN;tr|F8VTV8|F8VTV8_HUMA…	0	0	0	132910000	79309000	164140000	697440000	661090000	682040000
tr|A0A0A0MQX7|A0A0A0MQX7_HUMAN;sp|Q08629|TICN1_HUMAN;tr|D6RAM7|D6RAM7_HUMAN;tr|D6RB21|D6RB21_HUMAN;tr|E7ENT7|E7ENT7_HUMAN;sp|Q9BQ16-9|TICN3_HUMAN;sp|Q9BQ16-7|TICN3_HUMAN;sp|Q9BQ16-2|TICN3_HUMAN;sp|Q9BQ16-5|TICN3_HUMAN;sp|Q9BQ16-6|TICN3_HUMAN;tr|A0A0A0MTJ2|A0A0A0MTJ2_HUMAN;sp|Q9BQ16-4|TICN3_HUMAN;sp|Q9BQ16-1|TICN3_HUMAN;sp|Q9BQ16|TICN3_HUMAN	0	0	0	47566000	61679000	0	0	0	0
tr|A0A0A0MSI0|A0A0A0MSI0_HUMAN;sp|Q06830|PRDX1_HUMAN;tr|A0A0A0MRQ5|A0A0A0MRQ5_HUMAN	0	0	0	90432000	0	92077000	0	0	0
tr|A0A0A0MSX9|A0A0A0MSX9_HUMAN;sp|P41252|SYIC_HUMAN;tr|J3KR24|J3KR24_HUMAN;tr|Q5TCD1|Q5TCD1_HUMAN;tr|Q5TCC6|Q5TCC6_HUMAN	0	0	0	167080000	260300000	146410000	282970000	189580000	250260000
tr|B4DLR2|B4DLR2_HUMAN;tr|A0A0D9SEN1|A0A0D9SEN1_HUMAN;sp|Q12884|SEPR_HUMAN;tr|C9J131|C9J131_HUMAN	0	0	0	35562000	0	0	0	0	0
tr|B4DLR8|B4DLR8_HUMAN;sp|P15559-3|NQO1_HUMAN;sp|P15559-2|NQO1_HUMAN;sp|P15559|NQO1_HUMAN;tr|H3BRK3|H3BRK3_HUMAN;tr|H3BNV2|H3BNV2_HUMAN	0	0	0	121580000	94802000	121970000	154630000	131670000	213740000
tr|B9A012|B9A012_HUMAN;tr|A0A087WT71|A0A087WT71_HUMAN;sp|Q13402-3|MYO7A_HUMAN;sp|Q13402-4|MYO7A_HUMAN;sp|Q13402-5|MYO7A_HUMAN;sp|Q13402-2|MYO7A_HUMAN;sp|Q13402-7|MYO7A_HUMAN;sp|Q13402-6|MYO7A_HUMAN;sp|Q13402|MYO7A_HUMAN;tr|H7C4D8|H7C4D8_HUMAN;sp|Q13402-8|MYO7A_HUMAN	0	0	0	129380000	0	0	0	0	0
tr|C9JB90|C9JB90_HUMAN;tr|C9JU14|C9JU14_HUMAN;tr|J3KR73|J3KR73_HUMAN;sp|P20340-4|RAB6A_HUMAN;sp|Q9NRW1-2|RAB6B_HUMAN;sp|Q9NRW1|RAB6B_HUMAN;sp|P20340-2|RAB6A_HUMAN;sp|P20340|RAB6A_HUMAN;sp|Q14964|RB39A_HUMAN	0	0	0	78419000	0	0	0	0	0
tr|C9JGT6|C9JGT6_HUMAN;tr|C9JM55|C9JM55_HUMAN;tr|C9K055|C9K055_HUMAN;tr|F8W8W4|F8W8W4_HUMAN;sp|Q9UHG3-2|PCYOX_HUMAN;sp|Q9UHG3|PCYOX_HUMAN	0	0	51709000	51583000	0	55347000	0	0	0
tr|D6RCF2|D6RCF2_HUMAN;sp|O75367-2|H2AY_HUMAN;sp|O75367-3|H2AY_HUMAN;sp|O75367|H2AY_HUMAN;sp|Q9P0M6|H2AW_HUMAN;tr|B4DJC3|B4DJC3_HUMAN;tr|Q5SQT3|Q5SQT3_HUMAN	0	0	0	198540000	251850000	190310000	464860000	265130000	356870000
tr|E5RI56|E5RI56_HUMAN;sp|P67775-2|PP2AA_HUMAN;sp|P67775|PP2AA_HUMAN	0	0	0	13420000	0	0	0	0	0
tr|F5H7C6|F5H7C6_HUMAN;tr|F5GYF7|F5GYF7_HUMAN;tr|F5H248|F5H248_HUMAN;sp|Q9UBW8|CSN7A_HUMAN	0	0	0	7639400	0	0	0	0	0
tr|F8VP50|F8VP50_HUMAN	0	0	0	291360000	0	0	0	0	0
tr|F8VPF3|F8VPF3_HUMAN;tr|F8W1R7|F8W1R7_HUMAN;sp|P60660-2|MYL6_HUMAN;sp|P60660|MYL6_HUMAN;tr|J3KND3|J3KND3_HUMAN;tr|G8JLA2|G8JLA2_HUMAN;tr|G3V1V0|G3V1V0_HUMAN;tr|B7Z6Z4|B7Z6Z4_HUMAN;tr|F8VZU9|F8VZU9_HUMAN;tr|G3V1Y7|G3V1Y7_HUMAN;tr|F8W1I5|F8W1I5_HUMAN;tr|F8W180|F8W180_HUMAN;sp|P14649|MYL6B_HUMAN;tr|F8VXL3|F8VXL3_HUMAN;tr|H0YI43|H0YI43_HUMAN	0	0	0	89010000	0	0	153220000	0	0
tr|G3V1U5|G3V1U5_HUMAN;tr|F5H6U7|F5H6U7_HUMAN;sp|Q9Y3E0|GOT1B_HUMAN	0	0	0	18004000	23948000	0	0	15740000	0
tr|G3XAM7|G3XAM7_HUMAN;sp|P35221|CTNA1_HUMAN;sp|P35221-2|CTNA1_HUMAN;tr|E5RJ41|E5RJ41_HUMAN;sp|P35221-3|CTNA1_HUMAN;tr|E5RIB1|E5RIB1_HUMAN;tr|H0YBB8|H0YBB8_HUMAN	0	0	0	16908000	0	0	0	0	0
tr|G5E9C5|G5E9C5_HUMAN;sp|O76074-2|PDE5A_HUMAN;sp|O76074|PDE5A_HUMAN	0	0	0	14223000	0	0	0	0	0
tr|H0YEN5|H0YEN5_HUMAN;sp|P15880|RS2_HUMAN;tr|E9PQD7|E9PQD7_HUMAN;tr|I3L404|I3L404_HUMAN;tr|E9PM36|E9PM36_HUMAN;tr|E9PMM9|E9PMM9_HUMAN;tr|E9PPT0|E9PPT0_HUMAN	0	0	0	55616000	58555000	0	0	0	0
tr|H0YHC3|H0YHC3_HUMAN;tr|F8W020|F8W020_HUMAN;tr|F8W118|F8W118_HUMAN;tr|F8VXI6|F8VXI6_HUMAN;tr|F8VUX1|F8VUX1_HUMAN;tr|F8VY35|F8VY35_HUMAN;sp|P55209-3|NP1L1_HUMAN;tr|F8VV59|F8VV59_HUMAN;tr|B7Z9C2|B7Z9C2_HUMAN;sp|P55209-2|NP1L1_HUMAN;tr|F8W0J6|F8W0J6_HUMAN;tr|F5H4R6|F5H4R6_HUMAN;tr|H0YIV4|H0YIV4_HUMAN;sp|P55209|NP1L1_HUMAN;tr|F8VRJ2|F8VRJ2_HUMAN;tr|H0YH88|H0YH88_HUMAN;tr|F8W543|F8W543_HUMAN;tr|E9PN…	0	0	0	67608000	91185000	90809000	40765000	56839000	0
tr|H0YM70|H0YM70_HUMAN;sp|Q9UL46|PSME2_HUMAN;tr|A0A087X1Z3|A0A087X1Z3_HUMAN;tr|H0YKU2|H0YKU2_HUMAN	0	0	0	17004000	0	0	0	0	0
tr|H7C3P4|H7C3P4_HUMAN;sp|P15586-2|GNS_HUMAN;sp|P15586|GNS_HUMAN;tr|F6S8M0|F6S8M0_HUMAN;tr|H0YFA9|H0YFA9_HUMAN;tr|F5H4C6|F5H4C6_HUMAN	0	0	0	109940000	0	115070000	139640000	179950000	118060000
tr|I3L1J2|I3L1J2_HUMAN;sp|P33151-2|CADH5_HUMAN;sp|P33151|CADH5_HUMAN	0	0	0	97017000	89343000	98850000	152080000	199900000	181310000
tr|J3QLI9|J3QLI9_HUMAN;sp|P62314|SMD1_HUMAN	0	0	0	59218000	83014000	0	68402000	73956000	39720000
tr|M0R210|M0R210_HUMAN;sp|P62249|RS16_HUMAN;tr|M0R3H0|M0R3H0_HUMAN;tr|M0QX76|M0QX76_HUMAN;tr|M0R1M5|M0R1M5_HUMAN;tr|Q6IPX4|Q6IPX4_HUMAN	0	0	0	76073000	0	0	66970000	51726000	73677000
tr|M0R3D6|M0R3D6_HUMAN;tr|M0R1A7|M0R1A7_HUMAN;tr|M0R117|M0R117_HUMAN;sp|Q02543|RL18A_HUMAN;tr|M0R0P7|M0R0P7_HUMAN	0	0	0	11904000	17995000	12602000	0	0	0
tr|Q5T6H7|Q5T6H7_HUMAN;sp|Q9NQW7-2|XPP1_HUMAN;sp|Q9NQW7|XPP1_HUMAN;sp|Q9NQW7-4|XPP1_HUMAN;sp|Q9NQW7-3|XPP1_HUMAN;tr|Q5T6H3|Q5T6H3_HUMAN;tr|Q5T6H2|Q5T6H2_HUMAN	0	0	0	26690000	31585000	0	0	0	0
tr|Q5T6W2|Q5T6W2_HUMAN;sp|P61978-3|HNRPK_HUMAN;sp|P61978|HNRPK_HUMAN;sp|P61978-2|HNRPK_HUMAN	0	0	0	92329000	60796000	79167000	103520000	70093000	92560000
tr|Q5TFJ7|Q5TFJ7_HUMAN;sp|O60684|IMA7_HUMAN;tr|S4R3E5|S4R3E5_HUMAN;tr|C9JYI4|C9JYI4_HUMAN;sp|O15131|IMA6_HUMAN;sp|P52294|IMA5_HUMAN	0	0	0	4097800	0	0	0	0	0
tr|Q60FE5|Q60FE5_HUMAN;tr|A0A087WWY3|A0A087WWY3_HUMAN	0	0	0	39151000	0	50177000	0	0	0
tr|X6RJP6|X6RJP6_HUMAN;sp|P37802|TAGL2_HUMAN;sp|P37802-2|TAGL2_HUMAN	0	0	0	36419000	0	37766000	0	0	0
sp|O14617-3|AP3D1_HUMAN;sp|O14617-4|AP3D1_HUMAN;sp|O14617-2|AP3D1_HUMAN;sp|O14617|AP3D1_HUMAN;sp|O14617-5|AP3D1_HUMAN	0	0	0	0	0	0	15272000	0	0
sp|O14980|XPO1_HUMAN	0	0	0	0	0	0	16804000	0	0
sp|O15145|ARPC3_HUMAN;tr|C9JZD1|C9JZD1_HUMAN;tr|F8VR50|F8VR50_HUMAN	0	0	0	0	0	0	97920000	64835000	0
sp|O43143|DHX15_HUMAN	0	0	0	0	0	0	107000000	118830000	152010000
sp|O43432-4|IF4G3_HUMAN;sp|O43432|IF4G3_HUMAN;sp|O43432-3|IF4G3_HUMAN;tr|A0A0A0MSA7|A0A0A0MSA7_HUMAN;tr|A0A0U1RQK7|A0A0U1RQK7_HUMAN;tr|C9JF13|C9JF13_HUMAN;sp|Q04637-6|IF4G1_HUMAN;sp|Q04637-7|IF4G1_HUMAN;sp|Q04637-5|IF4G1_HUMAN;tr|E7EX73|E7EX73_HUMAN;sp|Q04637-4|IF4G1_HUMAN;tr|E9PGM1|E9PGM1_HUMAN;sp|Q04637-3|IF4G1_HUMAN;tr|E7EUU4|E7EUU4_HUMAN;sp|Q04637|IF4G1_HUMAN;sp|Q04637-8|IF4G1_HUMAN;sp|Q04637…	0	0	0	0	0	0	6845600	0	0
sp|O43653|PSCA_HUMAN	0	0	0	0	0	0	177560000	0	0
sp|O43747|AP1G1_HUMAN;sp|O43747-2|AP1G1_HUMAN;tr|H3BR36|H3BR36_HUMAN;tr|H3BUN9|H3BUN9_HUMAN;tr|H3BNR4|H3BNR4_HUMAN;tr|H3BRM7|H3BRM7_HUMAN;tr|H3BN71|H3BN71_HUMAN;tr|B4DGE1|B4DGE1_HUMAN;tr|B3KNW1|B3KNW1_HUMAN	0	0	0	0	0	0	29693000	21962000	19580000
sp|O75752|B3GL1_HUMAN	0	0	0	0	0	0	11800000	0	0
sp|O95782-2|AP2A1_HUMAN;sp|O95782|AP2A1_HUMAN;tr|A0A0G2JQM1|A0A0G2JQM1_HUMAN;sp|O94973-3|AP2A2_HUMAN;tr|A0A0G2JS82|A0A0G2JS82_HUMAN;sp|O94973|AP2A2_HUMAN;sp|O94973-2|AP2A2_HUMAN	0	0	0	0	0	0	61825000	67834000	0
sp|P00352|AL1A1_HUMAN;tr|Q5SYQ7|Q5SYQ7_HUMAN;tr|Q5SYQ9|Q5SYQ9_HUMAN;tr|Q5SYQ8|Q5SYQ8_HUMAN	0	0	0	0	0	0	56952000	59821000	50245000
sp|P00533|EGFR_HUMAN;sp|P00533-2|EGFR_HUMAN;sp|P00533-4|EGFR_HUMAN;sp|P00533-3|EGFR_HUMAN;tr|Q504U8|Q504U8_HUMAN;tr|E9PFD7|E9PFD7_HUMAN;tr|C9JYS6|C9JYS6_HUMAN;tr|A0A1W2PRR9|A0A1W2PRR9_HUMAN	0	0	0	0	0	0	51094000	68126000	93270000
sp|P03951-2|FA11_HUMAN;sp|P03951|FA11_HUMAN	0	0	0	0	0	0	16738000	19760000	0
sp|P05026-2|AT1B1_HUMAN;sp|P05026|AT1B1_HUMAN;tr|V9GYR2|V9GYR2_HUMAN	0	0	0	0	0	0	77483000	85861000	0
sp|P05198|IF2A_HUMAN;tr|G3V4T5|G3V4T5_HUMAN	0	0	0	0	0	0	71060000	48345000	62145000
sp|P05387|RLA2_HUMAN;tr|H0YDD8|H0YDD8_HUMAN	0	0	0	0	0	0	74201000	0	0
sp|P06748-3|NPM_HUMAN;sp|P06748-2|NPM_HUMAN;sp|P06748|NPM_HUMAN;tr|E5RI98|E5RI98_HUMAN	0	0	0	0	0	0	100930000	0	0
sp|P08236-3|BGLR_HUMAN;sp|P08236-2|BGLR_HUMAN;sp|P08236|BGLR_HUMAN	0	0	0	0	0	0	13026000	0	0
sp|P11388|TOP2A_HUMAN;sp|P11388-2|TOP2A_HUMAN;sp|P11388-3|TOP2A_HUMAN;sp|P11388-4|TOP2A_HUMAN;tr|J3KTB7|J3KTB7_HUMAN	0	0	0	0	0	0	74590000	93595000	98447000
sp|P12004|PCNA_HUMAN	0	0	0	0	0	0	10817000	0	0
sp|P12956|XRCC6_HUMAN;tr|B1AHC9|B1AHC9_HUMAN;sp|P12956-2|XRCC6_HUMAN	0	0	0	0	109570000	0	182630000	189960000	201350000
sp|P14550|AK1A1_HUMAN;tr|V9GYG2|V9GYG2_HUMAN;tr|V9GYP9|V9GYP9_HUMAN;tr|Q5T621|Q5T621_HUMAN	0	0	0	0	0	0	3960200	0	0
sp|P14923|PLAK_HUMAN;tr|C9JTX4|C9JTX4_HUMAN;tr|C9J826|C9J826_HUMAN;tr|C9JK18|C9JK18_HUMAN;tr|C9JKY1|C9JKY1_HUMAN	0	0	0	0	0	0	38311000	0	0
sp|P15121|ALDR_HUMAN;tr|E9PCX2|E9PCX2_HUMAN	0	0	0	0	0	0	18631000	0	0
sp|P15924|DESP_HUMAN;sp|P15924-3|DESP_HUMAN;sp|P15924-2|DESP_HUMAN	0	0	0	0	0	0	24424000	30552000	36126000
sp|P17612|KAPCA_HUMAN;sp|P22694-10|KAPCB_HUMAN;tr|A0A087WVC4|A0A087WVC4_HUMAN;sp|P22694-4|KAPCB_HUMAN;sp|P22694-3|KAPCB_HUMAN;sp|P17612-2|KAPCA_HUMAN;sp|P22694|KAPCB_HUMAN;sp|P22694-5|KAPCB_HUMAN;sp|P22694-7|KAPCB_HUMAN;tr|A0A0A0MS54|A0A0A0MS54_HUMAN;sp|P22694-6|KAPCB_HUMAN;sp|P22694-9|KAPCB_HUMAN;sp|P22694-2|KAPCB_HUMAN;tr|K7ENJ5|K7ENJ5_HUMAN	0	0	0	0	0	0	28965000	0	17735000
sp|P18669|PGAM1_HUMAN;sp|P15259|PGAM2_HUMAN;sp|Q8N0Y7|PGAM4_HUMAN	0	0	0	0	0	0	57272000	0	0
sp|P19338|NUCL_HUMAN;tr|H7BY16|H7BY16_HUMAN	0	0	0	0	0	0	98799000	140480000	178460000
sp|P19623|SPEE_HUMAN;tr|K7EL89|K7EL89_HUMAN;tr|K7EKM4|K7EKM4_HUMAN;tr|K7ESL0|K7ESL0_HUMAN	0	0	0	0	0	0	42877000	0	35654000
sp|P21796|VDAC1_HUMAN;tr|C9JI87|C9JI87_HUMAN	0	0	0	0	0	0	82264000	0	0
sp|P21980|TGM2_HUMAN;sp|P21980-2|TGM2_HUMAN;tr|A2A299|A2A299_HUMAN;sp|P21980-3|TGM2_HUMAN;tr|A2A2A0|A2A2A0_HUMAN	0	0	0	0	0	0	230220000	219570000	268170000
sp|P22102|PUR2_HUMAN;sp|P22102-2|PUR2_HUMAN;tr|F8WD69|F8WD69_HUMAN;tr|C9JZG2|C9JZG2_HUMAN;tr|C9JKQ7|C9JKQ7_HUMAN;tr|A0A140TA71|A0A140TA71_HUMAN;tr|C9JBJ1|C9JBJ1_HUMAN;tr|C9JTV6|C9JTV6_HUMAN	0	0	0	0	0	0	61770000	41237000	67124000
sp|P23381-2|SYWC_HUMAN;sp|P23381|SYWC_HUMAN;tr|H0YJP3|H0YJP3_HUMAN;tr|G3V5W1|G3V5W1_HUMAN;tr|G3V3S7|G3V3S7_HUMAN;tr|G3V3X0|G3V3X0_HUMAN;tr|G3V423|G3V423_HUMAN;tr|G3V3P2|G3V3P2_HUMAN;tr|G3V227|G3V227_HUMAN;tr|G3V5U1|G3V5U1_HUMAN;tr|G3V456|G3V456_HUMAN;tr|G3V2Y7|G3V2Y7_HUMAN;tr|G3V277|G3V277_HUMAN;tr|G3V3H8|G3V3H8_HUMAN;tr|G3V3Y5|G3V3Y5_HUMAN	0	0	0	0	0	0	49833000	59259000	58092000
sp|P23396|RS3_HUMAN;tr|F2Z2S8|F2Z2S8_HUMAN;tr|H0YCJ7|H0YCJ7_HUMAN;sp|P23396-2|RS3_HUMAN;tr|H0YF32|H0YF32_HUMAN;tr|E9PPU1|E9PPU1_HUMAN;tr|E9PL09|E9PL09_HUMAN;tr|E9PQ96|E9PQ96_HUMAN;tr|E9PJH4|E9PJH4_HUMAN;tr|E9PK82|E9PK82_HUMAN;tr|H0YEU2|H0YEU2_HUMAN;tr|E9PQX2|E9PQX2_HUMAN;tr|H0YES8|H0YES8_HUMAN;tr|E9PSF4|E9PSF4_HUMAN	0	0	90328000	0	0	0	118380000	145780000	130660000
sp|P24752|THIL_HUMAN;tr|E9PRQ6|E9PRQ6_HUMAN;sp|P24752-2|THIL_HUMAN	0	0	0	0	0	0	21470000	0	0
sp|P25705-2|ATPA_HUMAN;sp|P25705|ATPA_HUMAN;sp|P25705-3|ATPA_HUMAN;tr|K7EK77|K7EK77_HUMAN;tr|K7ERX7|K7ERX7_HUMAN;tr|K7EJP1|K7EJP1_HUMAN;tr|K7ENJ4|K7ENJ4_HUMAN;tr|K7EQH4|K7EQH4_HUMAN	0	0	0	0	0	0	85913000	79315000	104570000
sp|P25815|S100P_HUMAN	0	0	0	0	0	0	112160000	102440000	187940000
sp|P26640|SYVC_HUMAN;tr|A0A140T936|A0A140T936_HUMAN;sp|P26640-2|SYVC_HUMAN;tr|A2ABF4|A2ABF4_HUMAN;tr|A0A0G2JJT9|A0A0G2JJT9_HUMAN;tr|A0A140T954|A0A140T954_HUMAN	0	0	0	0	0	0	99998000	120740000	145590000
sp|P27348|1433T_HUMAN;tr|E9PG15|E9PG15_HUMAN;sp|P31947-2|1433S_HUMAN;sp|Q04917|1433F_HUMAN;sp|P31947|1433S_HUMAN;tr|A2IDB2|A2IDB2_HUMAN	0	0	0	0	0	0	127480000	95707000	0
sp|P30419-2|NMT1_HUMAN;sp|P30419|NMT1_HUMAN	0	0	0	0	0	0	27417000	0	0
sp|P31689-2|DNJA1_HUMAN;sp|P31689|DNJA1_HUMAN	0	0	0	0	0	0	80811000	0	0
sp|P31939-2|PUR9_HUMAN;sp|P31939|PUR9_HUMAN;tr|H7C1S2|H7C1S2_HUMAN;tr|C9JLK0|C9JLK0_HUMAN	0	0	0	0	142590000	0	189190000	240900000	265030000
sp|P33176|KINH_HUMAN;sp|O60282-2|KIF5C_HUMAN;tr|A0A0G2JMZ6|A0A0G2JMZ6_HUMAN;tr|J3KNA1|J3KNA1_HUMAN;sp|O60282|KIF5C_HUMAN;sp|Q12840|KIF5A_HUMAN	0	0	0	0	0	0	95369000	106190000	133980000
sp|P33991|MCM4_HUMAN;tr|E5RG31|E5RG31_HUMAN;tr|E5RFJ8|E5RFJ8_HUMAN;sp|Q9UJA3-2|MCM8_HUMAN;sp|Q9UJA3-3|MCM8_HUMAN;sp|Q9UJA3|MCM8_HUMAN;sp|Q9UJA3-4|MCM8_HUMAN	0	0	0	0	0	0	108310000	118630000	113900000
sp|P36578|RL4_HUMAN;tr|H3BU31|H3BU31_HUMAN;tr|H3BM89|H3BM89_HUMAN;tr|H3BTP7|H3BTP7_HUMAN	0	0	0	0	0	0	245010000	136190000	167440000
sp|P37837|TALDO_HUMAN;tr|F2Z393|F2Z393_HUMAN	0	0	0	0	0	0	69793000	82033000	104580000
sp|P39023|RL3_HUMAN;tr|B5MCW2|B5MCW2_HUMAN;tr|H7C422|H7C422_HUMAN;tr|G5E9G0|G5E9G0_HUMAN;tr|F8WCR1|F8WCR1_HUMAN;tr|H7C3M2|H7C3M2_HUMAN	0	0	0	0	0	0	99992000	108010000	76970000
sp|P39656-2|OST48_HUMAN;sp|P39656-3|OST48_HUMAN;tr|A0A0C4DGS1|A0A0C4DGS1_HUMAN;sp|P39656|OST48_HUMAN;tr|U3KQ84|U3KQ84_HUMAN	0	0	0	0	0	0	56404000	0	0
sp|P46940|IQGA1_HUMAN;tr|A0A0J9YXZ5|A0A0J9YXZ5_HUMAN;tr|H0YLE8|H0YLE8_HUMAN	0	0	0	0	0	0	51813000	54160000	88704000
sp|P49736|MCM2_HUMAN;tr|H0Y8E6|H0Y8E6_HUMAN	0	0	0	0	0	0	134990000	130530000	158340000
sp|P49915-2|GUAA_HUMAN;sp|P49915|GUAA_HUMAN	0	0	0	0	0	0	56549000	97508000	71890000
sp|P51665|PSMD7_HUMAN;tr|H3BNT7|H3BNT7_HUMAN;tr|H3BTM8|H3BTM8_HUMAN;tr|H3BQV2|H3BQV2_HUMAN	0	0	0	0	0	0	175050000	151750000	123880000
sp|P52292|IMA1_HUMAN;tr|J3QLL0|J3QLL0_HUMAN;tr|J3KS65|J3KS65_HUMAN	0	0	0	0	0	0	81609000	102390000	139340000
sp|P53004|BIEA_HUMAN;tr|C9J1E1|C9J1E1_HUMAN	0	0	0	0	0	0	32961000	0	0
sp|P54136-2|SYRC_HUMAN;sp|P54136|SYRC_HUMAN	0	0	0	0	0	0	46562000	0	50588000
sp|P55058-3|PLTP_HUMAN;sp|P55058-2|PLTP_HUMAN;sp|P55058|PLTP_HUMAN;sp|P55058-4|PLTP_HUMAN	0	230580000	0	0	0	0	107640000	0	131010000
sp|P60174-1|TPIS_HUMAN;sp|P60174|TPIS_HUMAN;sp|P60174-4|TPIS_HUMAN;tr|U3KPZ0|U3KPZ0_HUMAN;tr|U3KQF3|U3KQF3_HUMAN;tr|U3KPS5|U3KPS5_HUMAN	0	0	0	0	0	0	74679000	61882000	85176000
sp|P61081|UBC12_HUMAN	0	0	0	0	0	0	40762000	0	0
sp|P61160|ARP2_HUMAN;sp|P61160-2|ARP2_HUMAN;tr|F5H6T1|F5H6T1_HUMAN;tr|A0A1B0GWD0|A0A1B0GWD0_HUMAN;tr|A0A1B0GWH0|A0A1B0GWH0_HUMAN	0	0	0	0	0	0	161640000	209040000	180570000
sp|P61313|RL15_HUMAN;tr|E7EQV9|E7EQV9_HUMAN;tr|E7EX53|E7EX53_HUMAN;sp|P61313-2|RL15_HUMAN;tr|E7ENU7|E7ENU7_HUMAN;tr|E7ERA2|E7ERA2_HUMAN	0	0	0	0	0	0	33313000	29857000	28514000
sp|P61586|RHOA_HUMAN;tr|C9JNR4|C9JNR4_HUMAN;tr|C9JX21|C9JX21_HUMAN;tr|Q5JR08|Q5JR08_HUMAN;sp|P08134|RHOC_HUMAN;tr|Q5JR07|Q5JR07_HUMAN;tr|E9PQH6|E9PQH6_HUMAN;tr|Q5JR05|Q5JR05_HUMAN;tr|C9JRM1|C9JRM1_HUMAN;tr|E9PLA2|E9PLA2_HUMAN;tr|Q5JR06|Q5JR06_HUMAN;tr|E9PN11|E9PN11_HUMAN;tr|U3KQA9|U3KQA9_HUMAN;tr|U3KQV3|U3KQV3_HUMAN	0	0	0	0	0	0	221900000	173480000	199900000
sp|P61966|AP1S1_HUMAN;tr|H7C1E4|H7C1E4_HUMAN;sp|P61966-2|AP1S1_HUMAN	0	0	0	0	0	0	11736000	0	0
sp|P62269|RS18_HUMAN;tr|A0A0G2JQH2|A0A0G2JQH2_HUMAN;tr|Q5GGW2|Q5GGW2_HUMAN;tr|J3JS69|J3JS69_HUMAN	0	0	0	0	0	0	108330000	0	95473000
sp|P62318-2|SMD3_HUMAN;sp|P62318|SMD3_HUMAN;tr|H3BT13|H3BT13_HUMAN	0	0	0	0	0	0	48878000	0	0
sp|P62495-2|ERF1_HUMAN;tr|B7Z7P8|B7Z7P8_HUMAN;sp|P62495|ERF1_HUMAN	0	0	0	0	0	0	20480000	0	0
sp|P62753|RS6_HUMAN;tr|A2A3R5|A2A3R5_HUMAN;tr|A2A3R7|A2A3R7_HUMAN	0	0	0	0	0	0	51997000	90294000	80695000
sp|P62906|RL10A_HUMAN	0	0	0	0	0	0	61655000	79497000	75686000
sp|P63167|DYL1_HUMAN;tr|F8VXL2|F8VXL2_HUMAN;tr|F8VRV5|F8VRV5_HUMAN;sp|Q96FJ2|DYL2_HUMAN	0	0	0	0	0	0	28930000	0	0
sp|Q00266|METK1_HUMAN	0	0	0	0	0	0	41992000	43605000	42021000
sp|Q01813|PFKAP_HUMAN;sp|Q01813-2|PFKAP_HUMAN;tr|B1APP6|B1APP6_HUMAN;tr|V9GYV7|V9GYV7_HUMAN;tr|V9GY25|V9GY25_HUMAN;tr|Q5VSR5|Q5VSR5_HUMAN;tr|H0Y757|H0Y757_HUMAN;tr|B1APP8|B1APP8_HUMAN	0	0	0	0	0	0	63885000	76127000	77365000
sp|Q02750|MP2K1_HUMAN;sp|Q02750-2|MP2K1_HUMAN;sp|P36507|MP2K2_HUMAN;tr|A0A1B0GUL7|A0A1B0GUL7_HUMAN;tr|G5E9C7|G5E9C7_HUMAN	0	0	0	0	0	0	45053000	0	0
sp|Q02878|RL6_HUMAN	0	0	0	0	0	0	48975000	46056000	54409000
sp|Q03169|TNAP2_HUMAN;tr|H0YLC0|H0YLC0_HUMAN	0	0	0	0	0	0	333260000	0	0
sp|Q05639|EF1A2_HUMAN	0	0	0	0	0	0	70974000	0	0
sp|Q07065|CKAP4_HUMAN	0	0	0	0	0	0	40257000	0	0
sp|Q08211|DHX9_HUMAN;sp|Q08211-2|DHX9_HUMAN	0	0	0	0	0	0	208410000	202150000	207900000
sp|Q12907|LMAN2_HUMAN;tr|D6RIU4|D6RIU4_HUMAN;tr|D6RDX1|D6RDX1_HUMAN;tr|D6RBV2|D6RBV2_HUMAN	0	0	0	0	0	0	40860000	0	0
sp|Q13057|COASY_HUMAN;sp|Q13057-2|COASY_HUMAN;tr|K7EP09|K7EP09_HUMAN;tr|K7EPT0|K7EPT0_HUMAN;tr|K7EQ60|K7EQ60_HUMAN;tr|K7ESK6|K7ESK6_HUMAN;tr|K7ES73|K7ES73_HUMAN;tr|K7EN91|K7EN91_HUMAN	0	0	0	0	0	0	8161900	0	0
sp|Q13347|EIF3I_HUMAN;tr|Q5TFK1|Q5TFK1_HUMAN	0	0	0	0	0	0	76373000	69536000	100070000
sp|Q13822|ENPP2_HUMAN;tr|E7EUF1|E7EUF1_HUMAN;sp|Q13822-3|ENPP2_HUMAN;sp|Q13822-2|ENPP2_HUMAN;tr|E5RIA2|E5RIA2_HUMAN;tr|E5RJ49|E5RJ49_HUMAN	0	0	0	0	0	0	84311000	116990000	121050000
sp|Q14152|EIF3A_HUMAN;sp|Q14152-2|EIF3A_HUMAN	0	0	0	0	0	0	61832000	60604000	87937000
sp|Q15029-2|U5S1_HUMAN;sp|Q15029-3|U5S1_HUMAN;sp|Q15029|U5S1_HUMAN;tr|K7EP67|K7EP67_HUMAN;tr|K7EJ74|K7EJ74_HUMAN;tr|K7EIT3|K7EIT3_HUMAN	0	0	0	0	0	0	38741000	53580000	65243000
sp|Q15113|PCOC1_HUMAN	0	299910000	0	0	0	0	175810000	157800000	137780000
sp|Q15233-2|NONO_HUMAN;sp|Q15233|NONO_HUMAN;tr|C9IZL7|C9IZL7_HUMAN;tr|H7C367|H7C367_HUMAN;tr|C9JYS8|C9JYS8_HUMAN	0	0	0	0	0	0	55667000	63378000	55550000
sp|Q3ZCM7|TBB8_HUMAN;tr|A0A075B736|A0A075B736_HUMAN;tr|Q5SQY0|Q5SQY0_HUMAN	0	0	0	0	0	0	200310000	0	152510000
sp|Q58FF8|H90B2_HUMAN	0	0	0	0	0	0	70862000	0	0
sp|Q5T4S7-3|UBR4_HUMAN;sp|Q5T4S7-4|UBR4_HUMAN;sp|Q5T4S7|UBR4_HUMAN;sp|Q5T4S7-2|UBR4_HUMAN;tr|A0A0A0MSW0|A0A0A0MSW0_HUMAN;tr|X6R960|X6R960_HUMAN;tr|X6RE05|X6RE05_HUMAN;sp|Q5T4S7-5|UBR4_HUMAN	0	0	0	0	0	0	43506000	26057000	41933000
sp|Q7L2H7|EIF3M_HUMAN;tr|J3KNJ2|J3KNJ2_HUMAN;tr|E9PRI2|E9PRI2_HUMAN;tr|E9PN86|E9PN86_HUMAN;tr|E7ESM3|E7ESM3_HUMAN;tr|H0YCQ8|H0YCQ8_HUMAN;sp|Q7L2H7-2|EIF3M_HUMAN	0	0	0	0	43982000	39774000	44690000	0	0
sp|Q86Y56-2|DAAF5_HUMAN;sp|Q86Y56|DAAF5_HUMAN	0	0	0	0	0	0	5186300	0	0
sp|Q8IUL8|CILP2_HUMAN;tr|K7EPJ4|K7EPJ4_HUMAN	0	0	0	0	0	0	76836000	68768000	97361000
sp|Q8IZP0-10|ABI1_HUMAN;tr|B6VEX4|B6VEX4_HUMAN;sp|Q8IZP0-8|ABI1_HUMAN;sp|Q8IZP0-7|ABI1_HUMAN;sp|Q8IZP0-2|ABI1_HUMAN;sp|Q8IZP0-4|ABI1_HUMAN;sp|Q8IZP0-3|ABI1_HUMAN;tr|A0A0A0MRT6|A0A0A0MRT6_HUMAN;sp|Q8IZP0-5|ABI1_HUMAN;sp|Q8IZP0-6|ABI1_HUMAN;sp|Q8IZP0-9|ABI1_HUMAN;sp|Q8IZP0-12|ABI1_HUMAN;sp|Q8IZP0|ABI1_HUMAN	0	0	0	0	0	0	30228000	0	0
sp|Q8WUY1|THEM6_HUMAN	0	0	0	0	0	0	10583000	0	0
sp|Q92616|GCN1_HUMAN	0	0	0	0	0	0	37973000	57266000	46910000
sp|Q92820|GGH_HUMAN	0	0	0	0	0	0	84329000	0	80256000
sp|Q92973-2|TNPO1_HUMAN;sp|Q92973|TNPO1_HUMAN;tr|E7EW37|E7EW37_HUMAN;sp|O14787-2|TNPO2_HUMAN;sp|O14787|TNPO2_HUMAN;tr|K7ENW1|K7ENW1_HUMAN;tr|K7ESC1|K7ESC1_HUMAN;tr|S4R398|S4R398_HUMAN;tr|A0A075B780|A0A075B780_HUMAN;sp|Q92973-3|TNPO1_HUMAN	0	0	0	0	0	0	49420000	0	0
sp|Q93077|H2A1C_HUMAN;sp|Q7L7L0|H2A3_HUMAN;sp|P04908|H2A1B_HUMAN;sp|Q71UI9-5|H2AV_HUMAN	0	0	0	0	0	507110000	1639500000	1138700000	770940000
sp|Q99436|PSB7_HUMAN;sp|Q99436-2|PSB7_HUMAN;tr|Q5TBG5|Q5TBG5_HUMAN	0	0	0	0	0	0	126870000	100520000	116430000
sp|Q99471-3|PFD5_HUMAN;tr|H3BPF6|H3BPF6_HUMAN;sp|Q99471|PFD5_HUMAN	0	0	0	0	0	0	10453000	0	0
sp|Q99536|VAT1_HUMAN;tr|K7EJM4|K7EJM4_HUMAN;tr|K7ERT7|K7ERT7_HUMAN;sp|Q99536-2|VAT1_HUMAN;sp|Q99536-3|VAT1_HUMAN	0	0	0	0	0	0	33210000	0	0
sp|Q9BS26|ERP44_HUMAN	0	0	0	0	0	0	45698000	39062000	43896000
sp|Q9BXN1|ASPN_HUMAN;tr|Q5TBF2|Q5TBF2_HUMAN	0	0	0	0	0	0	94759000	136360000	0
sp|Q9H0D6-2|XRN2_HUMAN;sp|Q9H0D6|XRN2_HUMAN	0	0	0	0	0	0	34756000	0	0
sp|Q9H0U4|RAB1B_HUMAN;tr|E9PLD0|E9PLD0_HUMAN;sp|Q92928|RAB1C_HUMAN	0	0	0	0	0	0	146120000	0	120020000
sp|Q9NR45|SIAS_HUMAN;tr|Q5TBR0|Q5TBR0_HUMAN;tr|Q5TBR1|Q5TBR1_HUMAN	0	0	0	0	0	0	117600000	107100000	145870000
sp|Q9NTJ3-2|SMC4_HUMAN;tr|E9PD53|E9PD53_HUMAN;sp|Q9NTJ3|SMC4_HUMAN	0	0	0	0	0	0	37074000	40143000	0
sp|Q9P2J5|SYLC_HUMAN;sp|Q9P2J5-2|SYLC_HUMAN;sp|Q9P2J5-3|SYLC_HUMAN;tr|A0A087WXY1|A0A087WXY1_HUMAN	0	0	0	0	0	0	91531000	75021000	0
sp|Q9UHD8-7|SEPT9_HUMAN;sp|Q9UHD8-2|SEPT9_HUMAN;sp|Q9UHD8-5|SEPT9_HUMAN;sp|Q9UHD8|SEPT9_HUMAN;tr|K7EK18|K7EK18_HUMAN;tr|K7EL40|K7EL40_HUMAN;sp|Q9UHD8-4|SEPT9_HUMAN;sp|Q9UHD8-9|SEPT9_HUMAN;sp|Q9UHD8-3|SEPT9_HUMAN;sp|Q9UHD8-8|SEPT9_HUMAN;tr|K7ER52|K7ER52_HUMAN;tr|K7EIE4|K7EIE4_HUMAN;tr|K7EQD7|K7EQD7_HUMAN;tr|K7EIR4|K7EIR4_HUMAN;tr|K7EKN4|K7EKN4_HUMAN;tr|K7EN52|K7EN52_HUMAN;tr|K7ENQ5|K7ENQ5_HUMAN;tr…	0	0	0	0	0	0	107960000	99743000	120370000
sp|Q9UHR4|BI2L1_HUMAN	0	0	0	0	0	0	26334000	0	0
sp|Q9UNM6|PSD13_HUMAN;tr|J3KNQ3|J3KNQ3_HUMAN;tr|A0A087WUL9|A0A087WUL9_HUMAN;sp|Q9UNM6-2|PSD13_HUMAN;tr|E9PL38|E9PL38_HUMAN;tr|H0YD73|H0YD73_HUMAN;tr|E9PQG3|E9PQG3_HUMAN;tr|E9PPD2|E9PPD2_HUMAN	0	0	0	0	0	0	161050000	105680000	126560000
sp|Q9Y240|CLC11_HUMAN;tr|V9H0X6|V9H0X6_HUMAN	0	0	0	0	0	0	87141000	78180000	93813000
sp|Q9Y262-2|EIF3L_HUMAN;sp|Q9Y262|EIF3L_HUMAN;tr|B0QY89|B0QY89_HUMAN;tr|B0QY90|B0QY90_HUMAN;tr|H7C3A0|H7C3A0_HUMAN;tr|C9JHP4|C9JHP4_HUMAN;tr|C9K0Q7|C9K0Q7_HUMAN	0	0	0	0	0	0	65916000	0	0
sp|Q9Y3F4|STRAP_HUMAN;sp|Q9Y3F4-2|STRAP_HUMAN	0	0	0	0	0	0	51146000	69598000	110520000
sp|Q9Y696|CLIC4_HUMAN	0	0	0	0	0	0	2066600	0	0
tr|A0A024R4M0|A0A024R4M0_HUMAN;sp|P46781|RS9_HUMAN;tr|B5MCT8|B5MCT8_HUMAN;tr|C9JM19|C9JM19_HUMAN;tr|F2Z3C0|F2Z3C0_HUMAN;tr|A8MXK4|A8MXK4_HUMAN	0	0	0	0	0	0	121310000	55044000	0
tr|A0A087WTS8|A0A087WTS8_HUMAN;tr|A0A087WYC1|A0A087WYC1_HUMAN;sp|P34932|HSP74_HUMAN;sp|P34932-2|HSP74_HUMAN;tr|D6RJ96|D6RJ96_HUMAN;tr|E9PDE8|E9PDE8_HUMAN;sp|O95757|HS74L_HUMAN	0	0	0	0	84659000	0	122310000	0	0
tr|A0A087WWU8|A0A087WWU8_HUMAN;sp|P06753-2|TPM3_HUMAN;tr|Q5HYB6|Q5HYB6_HUMAN;sp|P06753-3|TPM3_HUMAN;sp|P06753-5|TPM3_HUMAN;sp|P06753-6|TPM3_HUMAN;tr|Q5VU61|Q5VU61_HUMAN;sp|P06753-4|TPM3_HUMAN;tr|J3KN67|J3KN67_HUMAN;tr|D6R904|D6R904_HUMAN;tr|K7EP68|K7EP68_HUMAN;tr|K7ERG3|K7ERG3_HUMAN;tr|K7ENT6|K7ENT6_HUMAN;sp|P67936|TPM4_HUMAN;sp|P67936-2|TPM4_HUMAN;sp|P06753|TPM3_HUMAN;tr|H0YL80|H0YL80_HUMAN;tr|H…	0	0	0	0	0	0	131750000	261800000	220530000
tr|A0A087WXS7|A0A087WXS7_HUMAN;sp|O43681|ASNA_HUMAN	0	0	0	0	0	0	7491600	0	0
tr|A0A0U1RQV3|A0A0U1RQV3_HUMAN;sp|Q12805-5|FBLN3_HUMAN;sp|Q12805-2|FBLN3_HUMAN;sp|Q12805-4|FBLN3_HUMAN;sp|Q12805-3|FBLN3_HUMAN;sp|Q12805|FBLN3_HUMAN;tr|Q580Q6|Q580Q6_HUMAN	0	0	0	0	0	0	82102000	85397000	68403000
tr|A0A0U1RQV5|A0A0U1RQV5_HUMAN;sp|P56537-2|IF6_HUMAN;sp|P56537|IF6_HUMAN	0	0	0	0	0	0	16999000	14160000	0
tr|A0A140T955|A0A140T955_HUMAN;tr|A0A140T933|A0A140T933_HUMAN;tr|A0A1W2PPQ2|A0A1W2PPQ2_HUMAN;tr|A0A1W2PRT9|A0A1W2PRT9_HUMAN;tr|A0A140T9I0|A0A140T9I0_HUMAN;sp|P30459|1A74_HUMAN;sp|P30457|1A66_HUMAN;sp|P30453|1A34_HUMAN;sp|P16190|1A33_HUMAN;sp|P16189|1A31_HUMAN;sp|P10316|1A69_HUMAN;sp|P01892|1A02_HUMAN;sp|P01891|1A68_HUMAN;tr|A0A140T9X5|A0A140T9X5_HUMAN;tr|A0A140T913|A0A140T913_HUMAN;tr|A0A140T975|…	0	0	0	0	0	0	4296500	0	0
tr|A0A1B0GVS3|A0A1B0GVS3_HUMAN;tr|R4GMT0|R4GMT0_HUMAN;sp|P61163|ACTZ_HUMAN;sp|P42025|ACTY_HUMAN	0	0	0	0	0	0	18683000	24468000	30274000
tr|A0A1W2PRZ7|A0A1W2PRZ7_HUMAN;tr|A0A1W2PQ74|A0A1W2PQ74_HUMAN;tr|A0A1W2PQL0|A0A1W2PQL0_HUMAN;tr|A0A1W2PP34|A0A1W2PP34_HUMAN;tr|A0A1W2PPL4|A0A1W2PPL4_HUMAN;tr|A0A1W2PPH7|A0A1W2PPH7_HUMAN;tr|Q5RI18|Q5RI18_HUMAN;tr|A0A1W2PP35|A0A1W2PP35_HUMAN;tr|A0A1X7SBS1|A0A1X7SBS1_HUMAN;tr|A0A1W2PPS1|A0A1W2PPS1_HUMAN;sp|Q00839-2|HNRPU_HUMAN;sp|Q00839|HNRPU_HUMAN;tr|A0A1W2PQD4|A0A1W2PQD4_HUMAN	0	0	0	0	0	0	81403000	102630000	98597000
tr|C9JUG7|C9JUG7_HUMAN;sp|P47755-2|CAZA2_HUMAN;tr|F8W9N7|F8W9N7_HUMAN;sp|P47755|CAZA2_HUMAN;tr|A0A0D9SET8|A0A0D9SET8_HUMAN	0	0	0	0	0	0	81841000	53190000	76213000
tr|C9JXZ7|C9JXZ7_HUMAN;tr|C9JTT7|C9JTT7_HUMAN;tr|C9J8M3|C9J8M3_HUMAN;sp|P35249-2|RFC4_HUMAN;tr|C9JZI1|C9JZI1_HUMAN;sp|P35249|RFC4_HUMAN	0	0	0	0	0	0	4045000	0	0
tr|E2QRG8|E2QRG8_HUMAN;sp|Q00765|REEP5_HUMAN	0	0	0	0	0	0	18762000	0	0
tr|E5RG25|E5RG25_HUMAN	0	0	0	0	0	0	45814000	0	0
tr|E7EPB3|E7EPB3_HUMAN;sp|P50914|RL14_HUMAN	0	0	0	0	0	0	52506000	46330000	61594000
tr|E7ES33|E7ES33_HUMAN;sp|Q16181-2|SEPT7_HUMAN;tr|E7EPK1|E7EPK1_HUMAN;sp|Q16181|SEPT7_HUMAN;tr|G3V1Q4|G3V1Q4_HUMAN;tr|A0A0U1RRE1|A0A0U1RRE1_HUMAN;tr|A0A0U1RRH9|A0A0U1RRH9_HUMAN;tr|A0A0U1RQK0|A0A0U1RQK0_HUMAN;tr|A0A0U1RRD1|A0A0U1RRD1_HUMAN;sp|Q6ZU15|SEP14_HUMAN	0	0	0	0	0	0	272680000	258340000	344860000
tr|E9PC52|E9PC52_HUMAN;sp|Q16576|RBBP7_HUMAN;sp|Q16576-2|RBBP7_HUMAN;tr|Q5JP01|Q5JP01_HUMAN;tr|Q5JNZ6|Q5JNZ6_HUMAN;tr|Q5JP02|Q5JP02_HUMAN	0	0	0	0	0	0	106570000	118740000	150290000
tr|E9PK01|E9PK01_HUMAN;sp|P29692|EF1D_HUMAN;tr|A0A087X1X7|A0A087X1X7_HUMAN;sp|P29692-2|EF1D_HUMAN;tr|E9PRY8|E9PRY8_HUMAN;tr|E9PMW7|E9PMW7_HUMAN;tr|E9PIZ1|E9PIZ1_HUMAN;tr|E9PPR1|E9PPR1_HUMAN;tr|E9PL12|E9PL12_HUMAN;tr|E9PQ49|E9PQ49_HUMAN;tr|E9PI39|E9PI39_HUMAN;tr|H0YCK7|H0YCK7_HUMAN;sp|P29692-3|EF1D_HUMAN;tr|E9PQC9|E9PQC9_HUMAN;tr|E9PN91|E9PN91_HUMAN;tr|H0YE58|H0YE58_HUMAN;tr|H0YE72|H0YE72_HUMAN;tr…	0	0	0	0	0	0	22356000	0	46949000
tr|E9PKG1|E9PKG1_HUMAN;sp|Q99873-3|ANM1_HUMAN;sp|Q99873-2|ANM1_HUMAN;sp|Q99873-4|ANM1_HUMAN;sp|Q99873|ANM1_HUMAN;tr|H7C2I1|H7C2I1_HUMAN;tr|E9PQ98|E9PQ98_HUMAN;tr|E9PIX6|E9PIX6_HUMAN;tr|E9PNR9|E9PNR9_HUMAN;tr|H0YDE4|H0YDE4_HUMAN;tr|A0A087X1W2|A0A087X1W2_HUMAN	0	0	0	0	0	0	85545000	0	0
tr|E9PKW1|E9PKW1_HUMAN;sp|Q9NS15-2|LTBP3_HUMAN;sp|Q9NS15|LTBP3_HUMAN;tr|H0YCX6|H0YCX6_HUMAN;tr|H0YC99|H0YC99_HUMAN	0	0	0	0	0	0	12801000	15411000	0
tr|F2Z2V0|F2Z2V0_HUMAN;sp|Q99829|CPNE1_HUMAN;tr|B0QZ18|B0QZ18_HUMAN;tr|H0Y524|H0Y524_HUMAN;tr|A6PVH9|A6PVH9_HUMAN;tr|Q5JX45|Q5JX45_HUMAN;tr|E7ENH5|E7ENH5_HUMAN	0	0	0	0	0	0	4422700	0	0
tr|F5GY37|F5GY37_HUMAN;tr|J3KPX7|J3KPX7_HUMAN;sp|Q99623|PHB2_HUMAN;tr|F5H3X6|F5H3X6_HUMAN;tr|F5GWA7|F5GWA7_HUMAN;sp|Q99623-2|PHB2_HUMAN	0	0	0	0	0	0	20085000	0	0
tr|F5GY56|F5GY56_HUMAN;sp|Q9UMS4|PRP19_HUMAN;tr|H0YGF3|H0YGF3_HUMAN;tr|F5H2I0|F5H2I0_HUMAN	0	0	0	0	0	0	192750000	200870000	145500000
tr|F5GYN4|F5GYN4_HUMAN;sp|Q96FW1|OTUB1_HUMAN;tr|J3KR44|J3KR44_HUMAN;tr|F5H6Q1|F5H6Q1_HUMAN;tr|F5GYJ8|F5GYJ8_HUMAN;tr|F5H3F0|F5H3F0_HUMAN;sp|Q96FW1-2|OTUB1_HUMAN	0	0	0	0	0	0	46432000	0	0
tr|F5H365|F5H365_HUMAN;sp|Q15436|SC23A_HUMAN;tr|G3V4V1|G3V4V1_HUMAN;tr|G3V1W4|G3V1W4_HUMAN;tr|G3V3G5|G3V3G5_HUMAN;tr|G3V2R6|G3V2R6_HUMAN;tr|G3V5X8|G3V5X8_HUMAN;tr|G3V4Q2|G3V4Q2_HUMAN;sp|Q15436-2|SC23A_HUMAN;tr|G3V5K1|G3V5K1_HUMAN;tr|Q5QPE2|Q5QPE2_HUMAN;sp|Q15437|SC23B_HUMAN	0	0	0	0	0	0	83885000	66724000	70768000
tr|F8VPD4|F8VPD4_HUMAN;sp|P27708|PYR1_HUMAN	0	0	0	0	0	0	34724000	0	51923000
tr|F8VXB1|F8VXB1_HUMAN;tr|F8VUC5|F8VUC5_HUMAN;tr|F8W156|F8W156_HUMAN;tr|F8W651|F8W651_HUMAN;sp|P61923-5|COPZ1_HUMAN;tr|F8VYZ4|F8VYZ4_HUMAN;sp|P61923|COPZ1_HUMAN;tr|F8VVA7|F8VVA7_HUMAN;tr|F8VXR1|F8VXR1_HUMAN;sp|P61923-4|COPZ1_HUMAN	0	0	0	0	0	0	28590000	27656000	32690000
tr|F8VXH9|F8VXH9_HUMAN;sp|Q15366-7|PCBP2_HUMAN;tr|F8VZX2|F8VZX2_HUMAN;sp|Q15366-8|PCBP2_HUMAN;sp|Q15366-4|PCBP2_HUMAN;sp|Q15366-5|PCBP2_HUMAN;sp|Q15366-6|PCBP2_HUMAN;sp|Q15366-3|PCBP2_HUMAN;sp|Q15366|PCBP2_HUMAN;sp|Q15366-2|PCBP2_HUMAN;tr|F8W0G4|F8W0G4_HUMAN;tr|H3BRU6|H3BRU6_HUMAN;tr|F8W1G6|F8W1G6_HUMAN;tr|H3BSP4|H3BSP4_HUMAN;tr|F8VTZ0|F8VTZ0_HUMAN;tr|H3BND9|H3BND9_HUMAN;tr|F8VRH0|F8VRH0_HUMAN;tr…	0	0	48812000	0	85828000	0	194250000	184820000	217000000
tr|H0Y9Y4|H0Y9Y4_HUMAN;tr|D6RG13|D6RG13_HUMAN;sp|P61247|RS3A_HUMAN;tr|D6R9B6|D6R9B6_HUMAN;tr|E9PFI5|E9PFI5_HUMAN;tr|D6RAT0|D6RAT0_HUMAN;tr|H0Y8L7|H0Y8L7_HUMAN;tr|D6RB09|D6RB09_HUMAN;tr|D6RI02|D6RI02_HUMAN;tr|D6RED7|D6RED7_HUMAN;tr|D6RAS7|D6RAS7_HUMAN	0	0	0	0	0	0	12392000	0	0
tr|H0YCY8|H0YCY8_HUMAN;sp|P53634|CATC_HUMAN	0	0	0	0	0	0	35373000	25662000	0
tr|H0YJZ8|H0YJZ8_HUMAN;tr|G3V5G2|G3V5G2_HUMAN;tr|G3V4Y7|G3V4Y7_HUMAN;sp|Q86UP2-2|KTN1_HUMAN;sp|Q86UP2-4|KTN1_HUMAN;sp|Q86UP2|KTN1_HUMAN;sp|Q86UP2-3|KTN1_HUMAN	0	0	0	0	0	0	8562800	0	0
tr|H3BPJ2|H3BPJ2_HUMAN;sp|Q15041-2|AR6P1_HUMAN;sp|Q15041|AR6P1_HUMAN;tr|H3BN98|H3BN98_HUMAN	0	0	0	0	0	0	43334000	0	0
tr|I3L2B0|I3L2B0_HUMAN;tr|K7EIG1|K7EIG1_HUMAN;sp|O75153|CLU_HUMAN	0	0	0	0	0	0	15798000	0	0
tr|J3QLE5|J3QLE5_HUMAN;sp|P14678-2|RSMB_HUMAN;sp|P63162|RSMN_HUMAN;sp|P14678|RSMB_HUMAN;sp|P63162-2|RSMN_HUMAN;sp|P14678-3|RSMB_HUMAN;tr|J3KRY3|J3KRY3_HUMAN;tr|S4R3P3|S4R3P3_HUMAN	0	0	0	0	0	0	35127000	0	0
tr|J3QQY2|J3QQY2_HUMAN;tr|J3KS45|J3KS45_HUMAN;sp|Q9UM00-2|TMCO1_HUMAN;sp|Q9UM00|TMCO1_HUMAN;tr|J9JIE6|J9JIE6_HUMAN	0	0	0	0	0	0	12176000	0	0
tr|K7EME0|K7EME0_HUMAN;tr|A0A0B4J2A4|A0A0B4J2A4_HUMAN;sp|P42765|THIM_HUMAN	0	0	0	0	0	0	12429000	0	0
tr|K7ES31|K7ES31_HUMAN;tr|K7ERF1|K7ERF1_HUMAN;sp|Q9UBQ5-2|EIF3K_HUMAN;sp|Q9UBQ5|EIF3K_HUMAN;tr|K7EQM4|K7EQM4_HUMAN;tr|A0A087WVB9|A0A087WVB9_HUMAN	0	0	0	0	0	0	33076000	32436000	0
tr|M0QZC5|M0QZC5_HUMAN;sp|P62280|RS11_HUMAN;tr|M0R1H6|M0R1H6_HUMAN;tr|M0R1H5|M0R1H5_HUMAN	0	0	0	0	0	0	135430000	184570000	0
tr|M0QZN2|M0QZN2_HUMAN;tr|M0R0F0|M0R0F0_HUMAN;sp|P46782|RS5_HUMAN;tr|M0R0R2|M0R0R2_HUMAN	0	0	0	0	0	0	51733000	54270000	0
tr|Q5JR95|Q5JR95_HUMAN;sp|P62241|RS8_HUMAN	0	0	0	0	0	0	81906000	80887000	77562000
tr|Q5T8U2|Q5T8U2_HUMAN;sp|P62424|RL7A_HUMAN;tr|Q5T8U3|Q5T8U3_HUMAN	0	0	0	0	0	55799000	38485000	129920000	89158000
tr|R4GN98|R4GN98_HUMAN;sp|P06703|S10A6_HUMAN	0	0	0	0	0	227150000	89347000	189480000	199720000
sp|P00505-2|AATM_HUMAN;sp|P00505|AATM_HUMAN	0	26349000	0	0	0	0	0	0	0
sp|P20742|PZP_HUMAN;tr|F5GXY0|F5GXY0_HUMAN	0	25622000	0	0	0	0	0	0	0
sp|P20849-3|CO9A1_HUMAN;sp|P20849|CO9A1_HUMAN	0	23890000	0	0	0	0	0	0	0
sp|P20908|CO5A1_HUMAN;tr|A0A087WXW9|A0A087WXW9_HUMAN	0	19579000	0	0	0	0	0	0	0
sp|Q08431-2|MFGM_HUMAN;tr|X6R3G6|X6R3G6_HUMAN;sp|Q08431-3|MFGM_HUMAN;tr|F5GZN3|F5GZN3_HUMAN;sp|Q08431|MFGM_HUMAN;tr|H0YKS8|H0YKS8_HUMAN;tr|A0A087WUV5|A0A087WUV5_HUMAN	0	11707000	0	0	0	0	0	0	0
sp|Q13591|SEM5A_HUMAN;tr|D6RAF4|D6RAF4_HUMAN	0	2082000	0	0	0	0	0	0	0
sp|Q15493|RGN_HUMAN;sp|Q15493-2|RGN_HUMAN	0	38344000	0	0	0	0	0	0	0
sp|Q5HYK3-2|COQ5_HUMAN;tr|F8VP53|F8VP53_HUMAN;tr|F8VVW7|F8VVW7_HUMAN;tr|F8VVX6|F8VVX6_HUMAN;sp|Q5HYK3|COQ5_HUMAN	0	152710000	0	0	0	0	0	0	0
sp|Q8TD26|CHD6_HUMAN	0	52632000	0	0	0	0	0	0	0
tr|B1ALD9|B1ALD9_HUMAN;sp|Q15063-3|POSTN_HUMAN;sp|Q15063-4|POSTN_HUMAN;sp|Q15063-7|POSTN_HUMAN	0	53189000	40304000	0	0	0	0	0	0
tr|Q4G0W3|Q4G0W3_HUMAN;sp|Q05707-2|COEA1_HUMAN;sp|Q05707|COEA1_HUMAN;tr|J3QT83|J3QT83_HUMAN;sp|Q05707-3|COEA1_HUMAN	0	12885000	0	0	0	0	0	0	0
sp|O00629|IMA3_HUMAN;tr|H7C4F6|H7C4F6_HUMAN;sp|O00505|IMA4_HUMAN	0	0	0	0	7090600	0	0	0	0
sp|O14493|CLD4_HUMAN;sp|O95484|CLD9_HUMAN;sp|P56747|CLD6_HUMAN;sp|O15551|CLD3_HUMAN	0	0	0	0	13653000	0	0	0	0
sp|P04275|VWF_HUMAN;sp|P04275-2|VWF_HUMAN	0	0	0	0	22620000	0	0	0	0
sp|P06756-3|ITAV_HUMAN;sp|P06756-2|ITAV_HUMAN;sp|P06756|ITAV_HUMAN	0	0	0	0	3767500	0	0	0	0
sp|P08243-3|ASNS_HUMAN;sp|P08243-2|ASNS_HUMAN;sp|P08243|ASNS_HUMAN;tr|F8WEJ5|F8WEJ5_HUMAN;tr|C9JT45|C9JT45_HUMAN;tr|C9J057|C9J057_HUMAN	0	0	0	0	30741000	0	0	0	0
sp|P17858|PFKAL_HUMAN;sp|P17858-2|PFKAL_HUMAN	0	0	0	0	21442000	0	0	0	0
sp|P29966|MARCS_HUMAN	0	0	0	0	12698000	0	0	0	0
sp|P30050|RL12_HUMAN	0	0	0	0	36637000	0	0	0	0
sp|P32971|TNFL8_HUMAN	0	0	0	0	151750000	0	0	0	0
sp|P36952|SPB5_HUMAN;tr|C9JLM5|C9JLM5_HUMAN;sp|P36952-2|SPB5_HUMAN	0	0	0	0	10456000	0	0	0	0
sp|P38606-2|VATA_HUMAN;sp|P38606|VATA_HUMAN;tr|C9JA17|C9JA17_HUMAN;tr|C9JVW8|C9JVW8_HUMAN	0	0	0	0	32862000	0	0	0	0
sp|P55957-4|BID_HUMAN;sp|P55957|BID_HUMAN;sp|P55957-2|BID_HUMAN	0	0	0	0	1161100	0	0	0	0
sp|P62258|1433E_HUMAN;sp|P62258-2|1433E_HUMAN;tr|B4DJF2|B4DJF2_HUMAN;tr|I3L3T1|I3L3T1_HUMAN;tr|K7EM20|K7EM20_HUMAN;tr|K7EIT4|K7EIT4_HUMAN;tr|I3L0W5|I3L0W5_HUMAN	0	0	0	0	49318000	0	0	0	0
sp|Q15435-2|PP1R7_HUMAN;tr|H7C003|H7C003_HUMAN;sp|Q15435|PP1R7_HUMAN;sp|Q15435-5|PP1R7_HUMAN;sp|Q15435-4|PP1R7_HUMAN;tr|B5MBZ8|B5MBZ8_HUMAN;sp|Q15435-3|PP1R7_HUMAN;tr|C9JD73|C9JD73_HUMAN;tr|C9J177|C9J177_HUMAN	0	0	0	0	18921000	0	0	0	0
sp|Q5VYK3|ECM29_HUMAN;tr|J3KN16|J3KN16_HUMAN;tr|R4GMY1|R4GMY1_HUMAN	0	0	0	0	5386700	0	0	0	0
sp|Q7Z6Z7-2|HUWE1_HUMAN;sp|Q7Z6Z7-3|HUWE1_HUMAN;sp|Q7Z6Z7|HUWE1_HUMAN;tr|A0A087X146|A0A087X146_HUMAN;tr|A0A087X1S3|A0A087X1S3_HUMAN;tr|H0Y659|H0Y659_HUMAN	0	0	0	0	3667500	0	0	0	0
sp|Q8N441|FGRL1_HUMAN	0	0	0	0	11095000	0	0	0	0
sp|Q8WUJ3|CEMIP_HUMAN;sp|Q8WUJ3-2|CEMIP_HUMAN	0	0	0	0	20538000	0	0	0	0
sp|Q969L2|MAL2_HUMAN	0	0	0	0	75292000	0	0	0	0
sp|Q96HR9-2|REEP6_HUMAN;sp|Q96HR9|REEP6_HUMAN	0	0	0	0	19615000	0	0	0	0
sp|Q9HBI1-3|PARVB_HUMAN;sp|Q9HBI1|PARVB_HUMAN;sp|Q9HBI1-2|PARVB_HUMAN;tr|A0A087WZB5|A0A087WZB5_HUMAN;tr|B0QYP8|B0QYP8_HUMAN	0	0	0	0	8871400	0	0	0	0
sp|Q9UKV8-2|AGO2_HUMAN;sp|Q9UKV8|AGO2_HUMAN	0	0	0	0	7294800	0	0	0	0
tr|A0A087WU93|A0A087WU93_HUMAN;tr|A0A087WZQ6|A0A087WZQ6_HUMAN;sp|P63010|AP2B1_HUMAN;sp|P63010-2|AP2B1_HUMAN;sp|P63010-3|AP2B1_HUMAN;tr|A0A087WYD1|A0A087WYD1_HUMAN;tr|A0A087X253|A0A087X253_HUMAN;tr|K7ERB2|K7ERB2_HUMAN;tr|K7EN71|K7EN71_HUMAN;tr|A0A087WXS3|A0A087WXS3_HUMAN;tr|K7EKZ5|K7EKZ5_HUMAN;tr|K7EJX1|K7EJX1_HUMAN;tr|K7EJ01|K7EJ01_HUMAN;tr|H7C034|H7C034_HUMAN	0	0	0	0	9110800	0	0	0	0
tr|A0A0J9YXA3|A0A0J9YXA3_HUMAN;sp|O43688-3|PLPP2_HUMAN;sp|O43688|PLPP2_HUMAN;sp|O43688-2|PLPP2_HUMAN	0	0	0	0	2722900	0	0	0	0
tr|C9J4N6|C9J4N6_HUMAN;sp|O75874|IDHC_HUMAN;tr|C9JJE5|C9JJE5_HUMAN;tr|C9JLU6|C9JLU6_HUMAN	0	0	0	0	23128000	18097000	0	0	0
tr|F5GWG3|F5GWG3_HUMAN;sp|Q8NFJ5|RAI3_HUMAN	0	0	0	0	21325000	0	0	0	0
tr|F5H895|F5H895_HUMAN;tr|A0A0B4J239|A0A0B4J239_HUMAN;tr|F5GXX5|F5GXX5_HUMAN;sp|P61803|DAD1_HUMAN	0	0	0	0	27743000	0	0	0	0
tr|H7C378|H7C378_HUMAN;sp|Q99460-2|PSMD1_HUMAN;tr|A0A087WW66|A0A087WW66_HUMAN;sp|Q99460|PSMD1_HUMAN	0	0	0	0	38434000	0	0	0	0
tr|I3L0J9|I3L0J9_HUMAN;sp|Q6P2Q9|PRP8_HUMAN	0	0	0	0	7679400	0	0	0	0
tr|M0QZS6|M0QZS6_HUMAN;sp|Q9UBE0|SAE1_HUMAN;tr|M0QX65|M0QX65_HUMAN;sp|Q9UBE0-2|SAE1_HUMAN;tr|B3KNJ4|B3KNJ4_HUMAN;sp|Q9UBE0-3|SAE1_HUMAN	0	0	0	0	5419600	0	0	0	0
tr|Q5STU3|Q5STU3_HUMAN;sp|Q13838|DX39B_HUMAN;sp|Q13838-2|DX39B_HUMAN;tr|A0A140T9X3|A0A140T9X3_HUMAN;tr|A0A0G2JJZ9|A0A0G2JJZ9_HUMAN;sp|O00148|DX39A_HUMAN;tr|H0Y400|H0Y400_HUMAN;tr|F6S4E6|F6S4E6_HUMAN;tr|A0A0A0MT12|A0A0A0MT12_HUMAN;tr|F6TRA5|F6TRA5_HUMAN;tr|F6WLT2|F6WLT2_HUMAN;tr|A0A140T9X9|A0A140T9X9_HUMAN;tr|F6UJC5|F6UJC5_HUMAN;tr|A0A140TA18|A0A140TA18_HUMAN;sp|O00148-3|DX39A_HUMAN;sp|O00148-2|DX…	0	0	0	0	25196000	0	0	0	0
sp|O00410|IPO5_HUMAN;tr|H0Y8C6|H0Y8C6_HUMAN;sp|O00410-3|IPO5_HUMAN;tr|C9JZD8|C9JZD8_HUMAN;tr|C9J875|C9J875_HUMAN;tr|C9JQT6|C9JQT6_HUMAN;tr|E7ESA1|E7ESA1_HUMAN;tr|E7ESZ1|E7ESZ1_HUMAN;tr|E7EWK4|E7EWK4_HUMAN;tr|E7EX05|E7EX05_HUMAN;tr|E7EQT5|E7EQT5_HUMAN;tr|E7ETV8|E7ETV8_HUMAN;tr|E7EV12|E7EV12_HUMAN;tr|C9JMV5|C9JMV5_HUMAN;tr|E7ETV3|E7ETV3_HUMAN;sp|O00410-2|IPO5_HUMAN	0	0	0	0	0	0	0	16292000	0
sp|O00567|NOP56_HUMAN;tr|H0Y653|H0Y653_HUMAN;tr|H0YDU4|H0YDU4_HUMAN;tr|Q5JXT2|Q5JXT2_HUMAN	0	0	0	0	0	0	0	29351000	0
sp|O14672-2|ADA10_HUMAN;sp|O14672|ADA10_HUMAN	0	0	0	0	0	0	0	5640000	0
sp|O14744|ANM5_HUMAN;sp|O14744-5|ANM5_HUMAN;sp|O14744-2|ANM5_HUMAN;tr|G3V580|G3V580_HUMAN;tr|G3V2L6|G3V2L6_HUMAN;tr|H0YJX6|H0YJX6_HUMAN;sp|O14744-3|ANM5_HUMAN;tr|G3V507|G3V507_HUMAN;tr|G3V2F5|G3V2F5_HUMAN;tr|G3V2X6|G3V2X6_HUMAN;tr|C9JSX3|C9JSX3_HUMAN;sp|O14744-4|ANM5_HUMAN;tr|H0YJ77|H0YJ77_HUMAN;tr|G3V5L5|G3V5L5_HUMAN	0	0	0	0	0	0	0	48110000	63066000
sp|O14773-2|TPP1_HUMAN;sp|O14773|TPP1_HUMAN	0	0	0	0	0	0	0	9036300	0
sp|O15067|PUR4_HUMAN;tr|J3KTQ5|J3KTQ5_HUMAN;tr|J3QSG0|J3QSG0_HUMAN;tr|J3QSH6|J3QSH6_HUMAN	0	0	0	0	0	0	0	87494000	86776000
sp|O43286|B4GT5_HUMAN;tr|G3XA83|G3XA83_HUMAN;sp|Q9UBX8-2|B4GT6_HUMAN;sp|Q9UBX8|B4GT6_HUMAN	0	0	0	0	0	0	0	18127000	27619000
sp|O75351|VPS4B_HUMAN;sp|Q6PIW4-2|FIGL1_HUMAN;sp|Q6PIW4|FIGL1_HUMAN	0	0	0	0	0	0	0	28058000	0
sp|O75533|SF3B1_HUMAN;tr|H7C341|H7C341_HUMAN	0	0	0	0	0	0	0	6443600	0
sp|O75607|NPM3_HUMAN	0	0	0	0	0	0	0	16183000	0
sp|O75643|U520_HUMAN;tr|B4E0P5|B4E0P5_HUMAN;sp|O75643-2|U520_HUMAN	0	0	0	0	0	0	0	38102000	0
sp|O96019-2|ACL6A_HUMAN;sp|O96019|ACL6A_HUMAN;tr|C9JQT2|C9JQT2_HUMAN;tr|H7C5S0|H7C5S0_HUMAN	0	0	0	0	0	0	0	41127000	0
sp|P01344|IGF2_HUMAN;sp|P01344-2|IGF2_HUMAN;sp|P01344-3|IGF2_HUMAN	0	0	0	0	0	0	0	49744000	0
sp|P02786|TFR1_HUMAN;tr|G3V0E5|G3V0E5_HUMAN;tr|F8WBE5|F8WBE5_HUMAN	0	0	0	0	0	0	0	28376000	0
sp|P05023-3|AT1A1_HUMAN;sp|P05023-4|AT1A1_HUMAN;sp|P05023|AT1A1_HUMAN;sp|P05023-2|AT1A1_HUMAN;tr|M0R116|M0R116_HUMAN;tr|B1AKY9|B1AKY9_HUMAN;sp|P13637|AT1A3_HUMAN;sp|P50993|AT1A2_HUMAN;sp|P13637-2|AT1A3_HUMAN;sp|P13637-3|AT1A3_HUMAN;tr|A0A0A0MT26|A0A0A0MT26_HUMAN;tr|H0Y7C1|H0Y7C1_HUMAN;sp|P20648|ATP4A_HUMAN;tr|Q5TC02|Q5TC02_HUMAN;tr|Q5TC01|Q5TC01_HUMAN;tr|M0QXF2|M0QXF2_HUMAN;sp|Q13733|AT1A4_HUMAN;…	0	0	0	0	0	0	0	70611000	101170000
sp|P09758|TACD2_HUMAN	0	0	0	0	0	0	0	18892000	33666000
sp|P10644|KAP0_HUMAN;tr|K7EM13|K7EM13_HUMAN;tr|K7EPB2|K7EPB2_HUMAN;sp|P10644-2|KAP0_HUMAN	0	0	0	0	0	0	0	11676000	0
sp|P11166|GTR1_HUMAN	0	0	0	0	0	0	0	24802000	0
sp|P11217|PYGM_HUMAN;sp|P11217-2|PYGM_HUMAN	0	0	0	0	0	0	0	50758000	0
sp|P11387|TOP1_HUMAN	0	0	0	0	0	0	0	61151000	0
sp|P11413|G6PD_HUMAN;sp|P11413-3|G6PD_HUMAN;sp|P11413-2|G6PD_HUMAN;tr|E9PD92|E9PD92_HUMAN;tr|E7EM57|E7EM57_HUMAN;tr|E7EUI8|E7EUI8_HUMAN	0	0	0	0	0	0	0	68269000	67550000
sp|P11766|ADHX_HUMAN;tr|H0YAG8|H0YAG8_HUMAN;tr|D6RFE4|D6RFE4_HUMAN	0	0	0	0	0	0	0	31417000	0
sp|P12814-2|ACTN1_HUMAN;sp|P12814|ACTN1_HUMAN;sp|P12814-3|ACTN1_HUMAN;sp|P12814-4|ACTN1_HUMAN;tr|H9KV75|H9KV75_HUMAN;tr|G3V2W4|G3V2W4_HUMAN;tr|G3V2N5|G3V2N5_HUMAN;tr|H7C5W8|H7C5W8_HUMAN;tr|H0YJ11|H0YJ11_HUMAN;tr|H0YJW3|H0YJW3_HUMAN;tr|G3V2X9|G3V2X9_HUMAN	0	0	0	0	0	0	0	95386000	76994000
sp|P19367-4|HXK1_HUMAN;sp|P19367-2|HXK1_HUMAN;sp|P19367|HXK1_HUMAN;sp|P19367-3|HXK1_HUMAN;tr|B1AR62|B1AR62_HUMAN;tr|B1AR61|B1AR61_HUMAN;tr|B1AR63|B1AR63_HUMAN;sp|Q2TB90-3|HKDC1_HUMAN;sp|Q2TB90-2|HKDC1_HUMAN;sp|Q2TB90|HKDC1_HUMAN;sp|P52790|HXK3_HUMAN	0	0	0	0	0	0	0	15236000	0
sp|P21281|VATB2_HUMAN;tr|H0YC04|H0YC04_HUMAN;tr|C9J5E3|C9J5E3_HUMAN;tr|C9JNS9|C9JNS9_HUMAN;tr|C9JL73|C9JL73_HUMAN;sp|P15313|VATB1_HUMAN	0	0	0	0	0	0	0	45649000	53624000
sp|P22392|NDKB_HUMAN;sp|P22392-2|NDKB_HUMAN;tr|Q32Q12|Q32Q12_HUMAN;tr|J3KPD9|J3KPD9_HUMAN;sp|O60361|NDK8_HUMAN;tr|F6XY72|F6XY72_HUMAN	0	0	0	0	0	0	0	67961000	75633000
sp|P23142-4|FBLN1_HUMAN;tr|B1AHL2|B1AHL2_HUMAN	0	0	0	0	0	61157000	0	40574000	0
sp|P23142|FBLN1_HUMAN;sp|P23142-2|FBLN1_HUMAN;sp|P23142-3|FBLN1_HUMAN;tr|B1AHM7|B1AHM7_HUMAN;tr|B1AHN3|B1AHN3_HUMAN;tr|B1AHM9|B1AHM9_HUMAN;tr|B1AHM6|B1AHM6_HUMAN	0	0	0	0	0	0	0	19678000	0
sp|P23284|PPIB_HUMAN	0	0	0	0	0	0	0	32862000	31281000
sp|P23921|RIR1_HUMAN;tr|E9PL69|E9PL69_HUMAN;tr|E9PRY9|E9PRY9_HUMAN;tr|E9PJ62|E9PJ62_HUMAN	0	0	0	0	0	0	0	71074000	68397000
sp|P35520|CBS_HUMAN;sp|P0DN79|CBSL_HUMAN;sp|P35520-2|CBS_HUMAN	0	0	0	0	0	0	0	9355400	0
sp|P43490|NAMPT_HUMAN;tr|A0A0C4DFS8|A0A0C4DFS8_HUMAN	0	0	0	0	0	0	0	50981000	57722000
sp|P45974-2|UBP5_HUMAN;sp|P45974|UBP5_HUMAN;tr|F5H571|F5H571_HUMAN	0	0	0	0	0	0	0	26764000	0
sp|P46459-2|NSF_HUMAN;tr|I3L0N3|I3L0N3_HUMAN;sp|P46459|NSF_HUMAN	0	0	0	0	0	0	0	37078000	0
sp|P48163|MAOX_HUMAN;sp|P48163-2|MAOX_HUMAN	0	0	0	0	0	0	0	19798000	0
sp|P48357-5|LEPR_HUMAN;sp|P48357-2|LEPR_HUMAN;sp|P48357-4|LEPR_HUMAN;sp|P48357-3|LEPR_HUMAN;sp|P48357|LEPR_HUMAN	0	0	0	0	0	0	0	276960000	0
sp|P48426-2|PI42A_HUMAN;sp|P48426|PI42A_HUMAN;tr|H7BXS3|H7BXS3_HUMAN	0	0	0	0	0	0	0	29479000	0
sp|P49589-2|SYCC_HUMAN;tr|B4DKY1|B4DKY1_HUMAN;sp|P49589|SYCC_HUMAN;sp|P49589-3|SYCC_HUMAN;tr|C9JLN0|C9JLN0_HUMAN;tr|E9PRS8|E9PRS8_HUMAN;tr|E9PLP0|E9PLP0_HUMAN	0	0	0	0	0	0	0	27116000	0
sp|P51149|RAB7A_HUMAN;tr|C9J592|C9J592_HUMAN;tr|C9J4S4|C9J4S4_HUMAN;tr|C9J4V0|C9J4V0_HUMAN;tr|C9J8S3|C9J8S3_HUMAN;tr|C9J7D1|C9J7D1_HUMAN;tr|C9IZZ0|C9IZZ0_HUMAN	0	0	0	0	0	0	0	45742000	0
sp|P56192-2|SYMC_HUMAN;sp|P56192|SYMC_HUMAN;tr|H0YHV5|H0YHV5_HUMAN;tr|F5H2V6|F5H2V6_HUMAN	0	0	0	0	0	0	0	69742000	0
sp|P60228|EIF3E_HUMAN;tr|E5RIT4|E5RIT4_HUMAN;tr|H0YBR5|H0YBR5_HUMAN;tr|E5RGA2|E5RGA2_HUMAN;tr|E5RHS5|E5RHS5_HUMAN;tr|H0YAW4|H0YAW4_HUMAN	0	0	0	0	0	0	0	31976000	51657000
sp|P61970|NTF2_HUMAN;tr|H3BRV9|H3BRV9_HUMAN	0	0	0	0	0	0	0	105780000	62634000
sp|P62136|PP1A_HUMAN;sp|P62136-2|PP1A_HUMAN;tr|E9PMD7|E9PMD7_HUMAN;sp|P62136-3|PP1A_HUMAN;tr|F5H1L6|F5H1L6_HUMAN;tr|F5H037|F5H037_HUMAN	0	0	0	0	0	0	0	53229000	0
sp|P63151|2ABA_HUMAN;sp|P63151-2|2ABA_HUMAN;tr|E5RFR9|E5RFR9_HUMAN	0	0	0	0	0	0	0	27424000	0
sp|P78509-3|RELN_HUMAN;sp|P78509-2|RELN_HUMAN;tr|J3KQ66|J3KQ66_HUMAN;sp|P78509|RELN_HUMAN	0	0	0	0	0	0	0	23969000	27641000
sp|Q02790|FKBP4_HUMAN;tr|H0YFG2|H0YFG2_HUMAN	0	0	0	0	0	0	0	69987000	0
sp|Q07020-2|RL18_HUMAN;tr|G3V203|G3V203_HUMAN;tr|H0YHA7|H0YHA7_HUMAN;sp|Q07020|RL18_HUMAN;tr|J3QQ67|J3QQ67_HUMAN;tr|F8VUA6|F8VUA6_HUMAN;tr|F8VYV2|F8VYV2_HUMAN;tr|A0A075B7A0|A0A075B7A0_HUMAN	0	0	0	0	0	0	0	47939000	0
sp|Q09MP3|R51A2_HUMAN	0	0	0	0	0	0	0	64188000	0
sp|Q12906-5|ILF3_HUMAN;sp|Q12906-4|ILF3_HUMAN;sp|Q12906-2|ILF3_HUMAN;sp|Q12906-6|ILF3_HUMAN;sp|Q12906-3|ILF3_HUMAN;sp|Q12906|ILF3_HUMAN;sp|Q12906-7|ILF3_HUMAN;tr|K7EQR9|K7EQR9_HUMAN;tr|K7EKJ9|K7EKJ9_HUMAN	0	0	0	0	0	0	0	34295000	0
sp|Q13177|PAK2_HUMAN;tr|H7C1X3|H7C1X3_HUMAN;tr|A0A087X294|A0A087X294_HUMAN;sp|O75914-2|PAK3_HUMAN;sp|O75914|PAK3_HUMAN;sp|O75914-4|PAK3_HUMAN;sp|O75914-3|PAK3_HUMAN	0	0	0	0	0	0	0	27289000	0
sp|Q13409-6|DC1I2_HUMAN;sp|Q13409-3|DC1I2_HUMAN;sp|Q13409-7|DC1I2_HUMAN;sp|Q13409-2|DC1I2_HUMAN;sp|Q13409-5|DC1I2_HUMAN;sp|Q13409|DC1I2_HUMAN	0	0	0	0	0	0	0	22500000	0
sp|Q13509|TBB3_HUMAN;tr|A0A0B4J269|A0A0B4J269_HUMAN;sp|Q13509-2|TBB3_HUMAN;tr|G3V5W4|G3V5W4_HUMAN;tr|G3V2R8|G3V2R8_HUMAN;tr|G3V3R4|G3V3R4_HUMAN;tr|G3V2N6|G3V2N6_HUMAN	0	0	0	0	0	0	0	55155000	0
sp|Q14166|TTL12_HUMAN	0	0	0	0	0	0	0	22894000	0
sp|Q15181|IPYR_HUMAN	0	0	0	0	0	0	0	42211000	0
sp|Q16401|PSMD5_HUMAN;sp|Q16401-2|PSMD5_HUMAN;tr|F2Z3J2|F2Z3J2_HUMAN	0	0	0	0	0	0	0	33980000	44235000
sp|Q16555-2|DPYL2_HUMAN;sp|Q16555|DPYL2_HUMAN;tr|A0A1C7CYX9|A0A1C7CYX9_HUMAN;tr|E5RFU4|E5RFU4_HUMAN	0	0	0	0	0	0	0	184260000	265600000
sp|Q5KU26|COL12_HUMAN	0	0	0	0	0	0	0	19756000	0
sp|Q8IZ83-3|A16A1_HUMAN;sp|Q8IZ83|A16A1_HUMAN;tr|M0QY06|M0QY06_HUMAN;sp|Q8IZ83-2|A16A1_HUMAN;tr|F5H4B6|F5H4B6_HUMAN	0	0	0	0	0	0	0	18428000	0
sp|Q8TEX9|IPO4_HUMAN;sp|Q8TEX9-2|IPO4_HUMAN;tr|H0YN14|H0YN14_HUMAN;tr|H0YN07|H0YN07_HUMAN;tr|H0YMR4|H0YMR4_HUMAN;tr|H0YK93|H0YK93_HUMAN;tr|H0YLV0|H0YLV0_HUMAN;tr|H0YL92|H0YL92_HUMAN;tr|H0YKG5|H0YKG5_HUMAN	0	0	0	0	0	0	0	42004000	34982000
sp|Q8WZ42-5|TITIN_HUMAN;sp|Q8WZ42-11|TITIN_HUMAN;sp|Q8WZ42-4|TITIN_HUMAN;sp|Q8WZ42-7|TITIN_HUMAN;sp|Q8WZ42-2|TITIN_HUMAN;sp|Q8WZ42|TITIN_HUMAN;sp|Q8WZ42-8|TITIN_HUMAN;sp|Q8WZ42-13|TITIN_HUMAN;tr|A0A0A0MTS7|A0A0A0MTS7_HUMAN;sp|Q8WZ42-12|TITIN_HUMAN;sp|Q8WZ42-3|TITIN_HUMAN;sp|Q8WZ42-10|TITIN_HUMAN;tr|A0A0A0MRA3|A0A0A0MRA3_HUMAN;sp|Q8WZ42-9|TITIN_HUMAN	0	0	0	0	0	0	0	74656000	0
sp|Q92841-1|DDX17_HUMAN;sp|Q92841-3|DDX17_HUMAN;sp|Q92841-2|DDX17_HUMAN;tr|A0A1X7SBZ2|A0A1X7SBZ2_HUMAN;sp|Q92841|DDX17_HUMAN;tr|A0A1W2PQ51|A0A1W2PQ51_HUMAN	0	0	0	0	0	0	0	39936000	36483000
sp|Q93034|CUL5_HUMAN	0	0	0	0	0	0	0	61523000	60248000
sp|Q96KP4-2|CNDP2_HUMAN;sp|Q96KP4|CNDP2_HUMAN;tr|J3KSS4|J3KSS4_HUMAN;tr|J3QRP4|J3QRP4_HUMAN;tr|J3QQN6|J3QQN6_HUMAN;tr|J3QR27|J3QR27_HUMAN;tr|J3QLU1|J3QLU1_HUMAN;tr|J3QKQ0|J3QKQ0_HUMAN;tr|J3QRD0|J3QRD0_HUMAN;tr|J3QRA8|J3QRA8_HUMAN;tr|J3QL02|J3QL02_HUMAN;tr|J3KSV5|J3KSV5_HUMAN;tr|A0A087WYZ1|A0A087WYZ1_HUMAN;tr|J3QKT2|J3QKT2_HUMAN	0	0	0	0	0	0	0	53083000	0
sp|Q99733|NP1L4_HUMAN;sp|Q99733-2|NP1L4_HUMAN;tr|H0YCI4|H0YCI4_HUMAN	0	0	0	0	0	0	0	8340000	0
sp|Q9BT78-2|CSN4_HUMAN;sp|Q9BT78|CSN4_HUMAN;tr|D6RAX7|D6RAX7_HUMAN;tr|D6RFN0|D6RFN0_HUMAN;tr|D6RD63|D6RD63_HUMAN	0	0	0	0	0	0	0	12423000	0
sp|Q9BTY7|HGH1_HUMAN	0	0	0	0	0	0	0	49599000	0
sp|Q9H2A2-2|AL8A1_HUMAN;sp|Q9H2A2-4|AL8A1_HUMAN;sp|Q9H2A2|AL8A1_HUMAN	0	0	0	0	0	0	0	32054000	0
sp|Q9HCY8|S10AE_HUMAN	0	0	0	0	0	0	0	21596000	0
sp|Q9HDC9-2|APMAP_HUMAN;sp|Q9HDC9|APMAP_HUMAN;tr|H0Y512|H0Y512_HUMAN	0	0	0	0	0	0	0	441750000	576160000
sp|Q9NR30-2|DDX21_HUMAN;sp|Q9NR30|DDX21_HUMAN	0	0	0	0	0	0	0	61972000	0
sp|Q9NSD9-2|SYFB_HUMAN;sp|Q9NSD9|SYFB_HUMAN	0	0	0	0	0	0	0	29488000	0
sp|Q9UBT2-2|SAE2_HUMAN;sp|Q9UBT2|SAE2_HUMAN;tr|K7EPL2|K7EPL2_HUMAN;tr|U3KQ93|U3KQ93_HUMAN;tr|K7ESK7|K7ESK7_HUMAN	0	0	0	0	0	0	0	35456000	28147000
sp|Q9UQE7|SMC3_HUMAN	0	0	0	0	0	0	0	54286000	0
sp|Q9Y3I0|RTCB_HUMAN	0	0	0	0	0	0	0	94602000	104890000
tr|A0A075B730|A0A075B730_HUMAN;tr|A0A087X1U6|A0A087X1U6_HUMAN;sp|P58107|EPIPL_HUMAN	0	0	0	0	0	0	0	56965000	83554000
tr|A0A087WTT1|A0A087WTT1_HUMAN;sp|P11940-2|PABP1_HUMAN;tr|E7EQV3|E7EQV3_HUMAN;sp|P11940|PABP1_HUMAN;tr|E5RGH3|E5RGH3_HUMAN;tr|E5RH24|E5RH24_HUMAN;tr|E5RJB9|E5RJB9_HUMAN;tr|H0YB86|H0YB86_HUMAN;tr|H0YAR2|H0YAR2_HUMAN;sp|Q4VXU2-2|PAP1L_HUMAN;sp|Q96DU9-2|PABP5_HUMAN;sp|Q96DU9|PABP5_HUMAN;tr|E7ERJ7|E7ERJ7_HUMAN;sp|Q4VXU2|PAP1L_HUMAN;sp|Q9H361|PABP3_HUMAN	0	0	0	0	0	0	0	59939000	63296000
tr|A0A087WY81|A0A087WY81_HUMAN;tr|J3KRB3|J3KRB3_HUMAN;tr|A0A087WWH0|A0A087WWH0_HUMAN;tr|J3QS96|J3QS96_HUMAN;sp|P18621-2|RL17_HUMAN;tr|A0A087WXM6|A0A087WXM6_HUMAN;tr|J3QQT2|J3QQT2_HUMAN;tr|J3QLC8|J3QLC8_HUMAN;tr|J3KRX5|J3KRX5_HUMAN;sp|P18621|RL17_HUMAN;tr|A0A0A0MRF8|A0A0A0MRF8_HUMAN;tr|A0A0A6YYL6|A0A0A6YYL6_HUMAN;sp|P18621-3|RL17_HUMAN	0	0	0	0	0	0	0	34536000	0
tr|A0A0B4J1W3|A0A0B4J1W3_HUMAN;sp|Q9BXJ9|NAA15_HUMAN;sp|Q9BXJ9-4|NAA15_HUMAN;sp|Q6N069-5|NAA16_HUMAN;sp|Q6N069-4|NAA16_HUMAN;sp|Q6N069-3|NAA16_HUMAN;sp|Q6N069-2|NAA16_HUMAN;sp|Q6N069|NAA16_HUMAN	0	0	0	0	0	0	0	18690000	0
tr|A0A0D9SFB3|A0A0D9SFB3_HUMAN;sp|O00571-2|DDX3X_HUMAN;tr|A0A0D9SG12|A0A0D9SG12_HUMAN;sp|O15523-2|DDX3Y_HUMAN;sp|O15523|DDX3Y_HUMAN;sp|O00571|DDX3X_HUMAN;tr|A0A0D9SF53|A0A0D9SF53_HUMAN;tr|A0A0J9YVQ7|A0A0J9YVQ7_HUMAN	0	0	0	0	0	0	0	50094000	0
tr|B1AK87|B1AK87_HUMAN;sp|P47756-2|CAPZB_HUMAN;sp|P47756|CAPZB_HUMAN;tr|B1AK88|B1AK88_HUMAN	0	0	0	0	0	0	0	17334000	0
tr|B4DDN1|B4DDN1_HUMAN;tr|A0A1B0GVU9|A0A1B0GVU9_HUMAN;sp|P47897-2|SYQ_HUMAN;sp|P47897|SYQ_HUMAN;tr|H7C0R3|H7C0R3_HUMAN;tr|A0A0U1RRC8|A0A0U1RRC8_HUMAN;tr|A0A0U1RQX5|A0A0U1RQX5_HUMAN;tr|A0A0U1RQX9|A0A0U1RQX9_HUMAN;tr|A0A1B0GTT3|A0A1B0GTT3_HUMAN;tr|A0A0U1RR66|A0A0U1RR66_HUMAN;tr|A0A0U1RQQ5|A0A0U1RQQ5_HUMAN;tr|C9J165|C9J165_HUMAN	0	0	0	0	0	0	0	31433000	0
tr|B4DGU4|B4DGU4_HUMAN;sp|P35222|CTNB1_HUMAN	0	0	0	0	0	0	0	28266000	0
tr|B4DY09|B4DY09_HUMAN;sp|Q12905|ILF2_HUMAN;tr|X6R6Z1|X6R6Z1_HUMAN;tr|A0A0A0MRL0|A0A0A0MRL0_HUMAN	0	0	0	0	0	0	0	75685000	76879000
tr|B5MD87|B5MD87_HUMAN;sp|Q53H96-2|P5CR3_HUMAN;sp|Q53H96|P5CR3_HUMAN;tr|A0A0A0MQS1|A0A0A0MQS1_HUMAN;tr|A0A087WTU2|A0A087WTU2_HUMAN	0	0	0	0	0	0	0	82484000	0
tr|C9JC03|C9JC03_HUMAN;sp|Q9H4M9|EHD1_HUMAN;tr|A0A024R571|A0A024R571_HUMAN;tr|C9J2Z4|C9J2Z4_HUMAN;tr|C9JDQ8|C9JDQ8_HUMAN;tr|C9JIJ3|C9JIJ3_HUMAN;tr|C9IZH1|C9IZH1_HUMAN	0	0	0	0	0	0	0	12720000	0
tr|C9JEX3|C9JEX3_HUMAN;sp|Q13614-2|MTMR2_HUMAN;sp|Q13614|MTMR2_HUMAN	0	0	0	0	0	0	0	7276500	0
tr|C9JSP1|C9JSP1_HUMAN;tr|C9JQ75|C9JQ75_HUMAN;tr|C9J0M4|C9J0M4_HUMAN;sp|P51572|BAP31_HUMAN;sp|P51572-2|BAP31_HUMAN	0	0	0	0	0	0	0	49288000	0
tr|C9JXZ0|C9JXZ0_HUMAN;tr|E7ETU9|E7ETU9_HUMAN;sp|O00469|PLOD2_HUMAN;sp|O00469-2|PLOD2_HUMAN	0	0	0	0	0	0	0	636440000	0
tr|C9JZN1|C9JZN1_HUMAN;tr|C9JIS1|C9JIS1_HUMAN;tr|C9JXA5|C9JXA5_HUMAN;sp|P62879|GBB2_HUMAN;sp|Q9HAV0|GBB4_HUMAN;tr|E7EP32|E7EP32_HUMAN;tr|C9JD14|C9JD14_HUMAN;tr|H7C5J5|H7C5J5_HUMAN;sp|P62879-2|GBB2_HUMAN	0	0	0	0	0	0	0	96604000	122300000
tr|D6R9I9|D6R9I9_HUMAN;sp|P61221|ABCE1_HUMAN	0	0	0	0	0	0	0	69352000	0
tr|D6RGI3|D6RGI3_HUMAN;sp|Q9NVA2|SEP11_HUMAN;tr|D6RER5|D6RER5_HUMAN;sp|Q9NVA2-2|SEP11_HUMAN;tr|C9JV02|C9JV02_HUMAN;sp|Q14141-3|SEPT6_HUMAN;sp|Q92599-3|SEPT8_HUMAN;tr|D6RDU5|D6RDU5_HUMAN;tr|A0A087X142|A0A087X142_HUMAN;sp|Q14141-2|SEPT6_HUMAN;sp|Q92599-2|SEPT8_HUMAN;sp|Q14141-4|SEPT6_HUMAN;tr|A6NMH6|A6NMH6_HUMAN;tr|B1AMS2|B1AMS2_HUMAN;sp|Q14141|SEPT6_HUMAN;tr|A6NFQ9|A6NFQ9_HUMAN;sp|Q92599-4|SEPT8_H…	0	0	0	0	0	0	0	78233000	0
tr|E5RJ48|E5RJ48_HUMAN;tr|A0A087X1K9|A0A087X1K9_HUMAN;tr|E5RGR0|E5RGR0_HUMAN;sp|O75608-2|LYPA1_HUMAN;sp|O75608|LYPA1_HUMAN;tr|E5RI35|E5RI35_HUMAN;tr|B4DP64|B4DP64_HUMAN	0	0	0	0	0	0	0	12338000	0
tr|E5RJT0|E5RJT0_HUMAN;tr|A0A087WZK9|A0A087WZK9_HUMAN;sp|O15372|EIF3H_HUMAN;tr|B3KS98|B3KS98_HUMAN	0	0	0	0	0	0	0	18092000	0
tr|F5H2X1|F5H2X1_HUMAN;tr|H3BND8|H3BND8_HUMAN;sp|Q93009-3|UBP7_HUMAN;sp|Q93009|UBP7_HUMAN	0	0	0	0	0	0	0	6798800	0
tr|F8VQQ3|F8VQQ3_HUMAN;sp|Q9HB07|MYG1_HUMAN;tr|H3BPH3|H3BPH3_HUMAN;tr|F8VR84|F8VR84_HUMAN	0	0	0	0	0	0	0	40245000	0
tr|F8WEI7|F8WEI7_HUMAN;sp|P09382|LEG1_HUMAN	0	0	0	0	0	0	0	36453000	0
tr|G3V279|G3V279_HUMAN;sp|P84090|ERH_HUMAN	0	0	0	0	0	0	0	19117000	0
tr|G3V3R6|G3V3R6_HUMAN;sp|P17931|LEG3_HUMAN	0	0	0	0	0	0	0	22282000	28167000
tr|G5EA31|G5EA31_HUMAN;sp|P53992|SC24C_HUMAN;sp|P53992-2|SC24C_HUMAN	0	0	0	0	0	0	0	61163000	0
tr|H0YEX6|H0YEX6_HUMAN;tr|E9PRH7|E9PRH7_HUMAN;tr|B3KR49|B3KR49_HUMAN;tr|E9PBK7|E9PBK7_HUMAN;sp|P27361|MK03_HUMAN;sp|P27361-2|MK03_HUMAN;tr|E9PQW4|E9PQW4_HUMAN;sp|P27361-3|MK03_HUMAN	0	0	0	0	0	0	0	14940000	0
tr|I3L4G9|I3L4G9_HUMAN;tr|C9J168|C9J168_HUMAN;tr|I3L0S1|I3L0S1_HUMAN;tr|E7EPA1|E7EPA1_HUMAN;tr|B4DP31|B4DP31_HUMAN;sp|O60256-4|KPRB_HUMAN;sp|O60256-3|KPRB_HUMAN;sp|O60256-2|KPRB_HUMAN;sp|Q14558|KPRA_HUMAN;sp|O60256|KPRB_HUMAN;sp|Q14558-2|KPRA_HUMAN	0	0	0	0	0	0	0	22636000	0
tr|J3KTA4|J3KTA4_HUMAN;sp|P17844|DDX5_HUMAN;sp|P17844-2|DDX5_HUMAN;tr|J3QSF1|J3QSF1_HUMAN;tr|J3KRZ1|J3KRZ1_HUMAN;tr|J3QRQ7|J3QRQ7_HUMAN;tr|A0A0U1RQJ0|A0A0U1RQJ0_HUMAN;tr|J3QRN5|J3QRN5_HUMAN;tr|X6RLV5|X6RLV5_HUMAN;tr|J3QR02|J3QR02_HUMAN;tr|J3KRX8|J3KRX8_HUMAN	0	0	0	0	0	0	0	42860000	0
tr|J3QSB4|J3QSB4_HUMAN;sp|P26373-2|RL13_HUMAN;sp|P26373|RL13_HUMAN	0	0	0	0	0	0	0	75180000	0
tr|K7EJL1|K7EJL1_HUMAN;sp|Q9BXS5|AP1M1_HUMAN;sp|Q9BXS5-2|AP1M1_HUMAN;tr|E7ENJ6|E7ENJ6_HUMAN;tr|K7EPR4|K7EPR4_HUMAN;tr|K7EJJ1|K7EJJ1_HUMAN;tr|K7EQX3|K7EQX3_HUMAN;tr|K7EMG5|K7EMG5_HUMAN	0	0	0	0	0	0	0	38934000	0
tr|M0QZW4|M0QZW4_HUMAN;tr|M0R248|M0R248_HUMAN;tr|M0QYT0|M0QYT0_HUMAN;sp|Q13011|ECH1_HUMAN	0	0	0	0	0	0	0	12099000	0
tr|R4GN05|R4GN05_HUMAN;tr|R4GNE8|R4GNE8_HUMAN;sp|Q9UHL4|DPP2_HUMAN	0	0	0	0	0	0	0	9182000	0
sp|O00187|MASP2_HUMAN	0	0	17729000	0	0	0	0	0	0
sp|O00487|PSDE_HUMAN;tr|C9JW37|C9JW37_HUMAN	0	0	57339000	0	0	0	0	0	0
sp|O95497|VNN1_HUMAN	0	0	33512000	0	0	0	0	0	0
sp|P00338|LDHA_HUMAN;sp|P00338-3|LDHA_HUMAN;sp|P00338-4|LDHA_HUMAN;sp|P00338-5|LDHA_HUMAN;sp|P00338-2|LDHA_HUMAN;tr|F5GYU2|F5GYU2_HUMAN;tr|F5GXY2|F5GXY2_HUMAN;tr|F5GXH2|F5GXH2_HUMAN;tr|F5GZQ4|F5GZQ4_HUMAN;tr|F5H5J4|F5H5J4_HUMAN;tr|F5H6W8|F5H6W8_HUMAN;tr|A0A087WUM2|A0A087WUM2_HUMAN;sp|Q6ZMR3|LDH6A_HUMAN;tr|F5H8H6|F5H8H6_HUMAN;tr|F5GXC7|F5GXC7_HUMAN;tr|F5GWW2|F5GWW2_HUMAN;tr|F5GXU1|F5GXU1_HUMAN	0	0	89990000	0	0	0	0	0	227030000
sp|P02533|K1C14_HUMAN;CON__P02533;CON__A2A4G1;CON__Q9Z2K1;CON__Q3ZAW8;tr|K7ENV3|K7ENV3_HUMAN	0	0	29239000	0	0	0	0	0	0
sp|P15531|NDKA_HUMAN;sp|P15531-2|NDKA_HUMAN;tr|E7ERL0|E7ERL0_HUMAN;tr|C9K028|C9K028_HUMAN;tr|E5RHP0|E5RHP0_HUMAN	0	0	6844300	0	0	0	0	0	0
sp|P19075|TSN8_HUMAN	0	0	28463000	0	0	0	0	0	0
sp|P29144|TPP2_HUMAN;tr|Q5VZU9|Q5VZU9_HUMAN	0	0	4829500	0	0	0	0	0	0
sp|P32119|PRDX2_HUMAN;tr|A6NIW5|A6NIW5_HUMAN	0	0	28511000	0	0	0	0	0	0
sp|P50395|GDIB_HUMAN;sp|P50395-2|GDIB_HUMAN;tr|Q5SX87|Q5SX87_HUMAN;tr|V9GYF8|V9GYF8_HUMAN;tr|Q5SX90|Q5SX90_HUMAN;tr|Q5SX86|Q5SX86_HUMAN;tr|Q5SX91|Q5SX91_HUMAN;sp|P31150|GDIA_HUMAN	0	0	8765400	0	0	0	0	0	0
sp|P51148|RAB5C_HUMAN;sp|P51148-2|RAB5C_HUMAN;tr|K7EIP6|K7EIP6_HUMAN;tr|F8WCY6|F8WCY6_HUMAN;tr|F8WD79|F8WD79_HUMAN;tr|F8VPW9|F8VPW9_HUMAN;tr|F8VSF8|F8VSF8_HUMAN;tr|F8VWZ7|F8VWZ7_HUMAN;tr|F8VWU4|F8VWU4_HUMAN;tr|F8VVZ0|F8VVZ0_HUMAN;tr|F8VUA5|F8VUA5_HUMAN;tr|F8VVK3|F8VVK3_HUMAN;tr|K7ERI8|K7ERI8_HUMAN;sp|P61020-2|RAB5B_HUMAN;sp|P20339-2|RAB5A_HUMAN;sp|P61020|RAB5B_HUMAN;sp|P20339|RAB5A_HUMAN;tr|K7ERQ…	0	0	6252700	0	0	0	0	0	0
sp|Q03692|COAA1_HUMAN	0	0	148340000	0	0	0	0	0	0
sp|Q14117|DPYS_HUMAN;tr|E5RG28|E5RG28_HUMAN	0	0	5822200	0	0	0	0	0	0
sp|Q14520-2|HABP2_HUMAN;sp|Q14520|HABP2_HUMAN	0	0	14028000	0	0	0	0	0	0
sp|Q14C87|T132D_HUMAN	0	0	4350800	0	0	0	0	0	0
sp|Q5JXB2|UE2NL_HUMAN;tr|F8VQQ8|F8VQQ8_HUMAN;sp|P61088|UBE2N_HUMAN	0	0	229400000	0	0	0	0	0	0
sp|Q5XKE5|K2C79_HUMAN;CON__Q5XKE5	0	0	28522000	0	0	0	0	0	0
sp|Q7KZF4|SND1_HUMAN;tr|H7C597|H7C597_HUMAN	0	0	6196800	0	0	0	0	0	0
sp|Q7RTV2|GSTA5_HUMAN	0	0	15861000	0	0	0	0	0	0
sp|Q8IZH2-2|XRN1_HUMAN;sp|Q8IZH2|XRN1_HUMAN;tr|C9JCZ8|C9JCZ8_HUMAN;sp|Q8IZH2-3|XRN1_HUMAN;tr|H7C5E4|H7C5E4_HUMAN	0	0	8556100	0	0	0	0	0	0
sp|Q8NDH3-2|PEPL1_HUMAN;sp|Q8NDH3-5|PEPL1_HUMAN;sp|Q8NDH3-4|PEPL1_HUMAN;sp|Q8NDH3|PEPL1_HUMAN;sp|Q8NDH3-3|PEPL1_HUMAN	0	0	16638000	0	0	0	0	0	0
sp|Q96JM2-2|ZN462_HUMAN;tr|H3BLX4|H3BLX4_HUMAN;sp|Q96JM2|ZN462_HUMAN;sp|Q96JM2-3|ZN462_HUMAN	0	0	171350000	0	0	0	0	0	0
sp|Q96M89|CC138_HUMAN;tr|H7C005|H7C005_HUMAN;sp|Q96M89-2|CC138_HUMAN	0	0	869320000	0	0	0	0	0	0
sp|Q9H611|PIF1_HUMAN;sp|Q9H611-3|PIF1_HUMAN;sp|Q9H611-2|PIF1_HUMAN;sp|Q9H611-4|PIF1_HUMAN	0	0	254810000	0	0	0	0	0	0
sp|Q9UBG0|MRC2_HUMAN	0	0	7309600	0	0	0	0	0	0
tr|A0A087X1J7|A0A087X1J7_HUMAN;sp|P22352|GPX3_HUMAN	0	0	42083000	0	0	0	0	0	0
tr|B8ZZF7|B8ZZF7_HUMAN;sp|O00338|ST1C2_HUMAN;sp|O00338-2|ST1C2_HUMAN;tr|B4DLP0|B4DLP0_HUMAN	0	0	5783700	0	0	0	0	0	0
tr|C9J5S0|C9J5S0_HUMAN;tr|C9J4S5|C9J4S5_HUMAN;tr|E7ETS9|E7ETS9_HUMAN;tr|C9J3R8|C9J3R8_HUMAN;sp|O60513|B4GT4_HUMAN	0	0	17506000	0	0	0	0	0	0
tr|C9JRL4|C9JRL4_HUMAN;tr|B9A041|B9A041_HUMAN;tr|C9JF79|C9JF79_HUMAN;sp|P40925-2|MDHC_HUMAN;sp|P40925|MDHC_HUMAN;sp|P40925-3|MDHC_HUMAN	0	0	12992000	0	0	0	0	0	0
tr|D6RF44|D6RF44_HUMAN;tr|H0YA96|H0YA96_HUMAN;tr|D6RAF8|D6RAF8_HUMAN;tr|H0Y8G5|H0Y8G5_HUMAN;sp|Q14103-4|HNRPD_HUMAN;sp|Q14103-3|HNRPD_HUMAN;sp|Q14103-2|HNRPD_HUMAN;sp|Q14103|HNRPD_HUMAN;tr|D6RBQ9|D6RBQ9_HUMAN;tr|D6RD83|D6RD83_HUMAN;sp|O14979-3|HNRDL_HUMAN;sp|O14979-2|HNRDL_HUMAN;tr|A0A087WUK2|A0A087WUK2_HUMAN;sp|O14979|HNRDL_HUMAN	0	0	16635000	0	0	0	0	0	0
tr|E5RI99|E5RI99_HUMAN;sp|P62888|RL30_HUMAN;tr|A0A0B4J213|A0A0B4J213_HUMAN;tr|E5RJH3|E5RJH3_HUMAN;tr|A0A0C4DH44|A0A0C4DH44_HUMAN	0	0	20989000	0	0	0	0	0	0
tr|F8VNT9|F8VNT9_HUMAN;tr|F8VV56|F8VV56_HUMAN;sp|P08962-3|CD63_HUMAN;tr|F8W022|F8W022_HUMAN;sp|P08962-2|CD63_HUMAN;tr|F8VWK8|F8VWK8_HUMAN;sp|P08962|CD63_HUMAN	0	0	10701000	0	0	0	0	0	0
tr|F8VYN5|F8VYN5_HUMAN;tr|F8W646|F8W646_HUMAN;tr|F8VZ49|F8VZ49_HUMAN;sp|P09651-3|ROA1_HUMAN;tr|F8W6I7|F8W6I7_HUMAN;sp|Q32P51|RA1L2_HUMAN;sp|P09651-2|ROA1_HUMAN;sp|P09651|ROA1_HUMAN	0	0	21454000	0	0	0	0	0	0
tr|K7EJ44|K7EJ44_HUMAN;sp|P07737|PROF1_HUMAN	0	0	46409000	0	0	0	0	0	0
tr|Q5T7Y5|Q5T7Y5_HUMAN;tr|Q5T7Y4|Q5T7Y4_HUMAN;sp|P23297|S10A1_HUMAN	0	0	7630400	0	0	0	0	0	0
sp|A0AVT1-2|UBA6_HUMAN;sp|A0AVT1|UBA6_HUMAN	0	0	0	0	0	4630900	0	0	0
sp|O00339-3|MATN2_HUMAN;sp|O00339-2|MATN2_HUMAN;sp|O00339|MATN2_HUMAN	0	0	0	0	0	9381700	0	0	0
sp|O75629|CREG1_HUMAN	0	0	0	0	0	19362000	0	0	0
sp|O95373|IPO7_HUMAN;tr|E9PLJ0|E9PLJ0_HUMAN;tr|E9PLB2|E9PLB2_HUMAN	0	0	0	0	0	24453000	0	0	0
sp|O95486|SC24A_HUMAN;sp|O95486-2|SC24A_HUMAN	0	0	0	0	0	4463000	0	0	0
sp|P00740-2|FA9_HUMAN;sp|P00740|FA9_HUMAN	0	0	0	0	0	30157000	0	0	0
sp|P04424-3|ARLY_HUMAN;sp|P04424-2|ARLY_HUMAN;sp|P04424|ARLY_HUMAN;tr|F8W943|F8W943_HUMAN;tr|H7C0S8|H7C0S8_HUMAN	0	0	0	0	0	26378000	0	0	0
sp|P07738|PMGE_HUMAN	0	0	0	0	0	16725000	0	0	0
sp|P08581|MET_HUMAN;sp|P08581-2|MET_HUMAN;tr|H7C174|H7C174_HUMAN	0	0	0	0	0	6569500	0	0	0
sp|P12270|TPR_HUMAN;sp|P12270-2|TPR_HUMAN	0	0	0	0	0	5095700	0	0	0
sp|P13797-3|PLST_HUMAN;tr|A0A0A0MSQ0|A0A0A0MSQ0_HUMAN;sp|P13797-2|PLST_HUMAN;sp|P13797|PLST_HUMAN;tr|H7C4N2|H7C4N2_HUMAN;tr|C9JAM8|C9JAM8_HUMAN;sp|P13796|PLSL_HUMAN;sp|Q14651|PLSI_HUMAN;tr|U3KQI3|U3KQI3_HUMAN;tr|Q5TBN3|Q5TBN3_HUMAN	0	0	0	0	0	40909000	0	0	0
sp|P16035|TIMP2_HUMAN	0	0	0	0	0	13172000	0	0	0
sp|P20585|MSH3_HUMAN	0	0	0	0	0	5945000	0	0	0
sp|P24821-4|TENA_HUMAN;tr|J3QSU6|J3QSU6_HUMAN;sp|P24821-2|TENA_HUMAN;tr|H0YGZ3|H0YGZ3_HUMAN	0	0	0	0	0	24463000	0	0	0
sp|P25398|RS12_HUMAN	0	0	0	0	0	4549200	0	0	0
sp|P31930|QCR1_HUMAN	0	0	0	0	0	14920000	0	0	0
sp|P31949|S10AB_HUMAN	0	0	0	0	0	12848000	0	0	0
sp|P36871-3|PGM1_HUMAN;sp|P36871|PGM1_HUMAN;sp|P36871-2|PGM1_HUMAN	0	0	0	0	0	45960000	0	0	0
sp|P40429|RL13A_HUMAN;tr|M0QZU1|M0QZU1_HUMAN;tr|A0A096LPE0|A0A096LPE0_HUMAN;tr|Q8J015|Q8J015_HUMAN;tr|M0QYS1|M0QYS1_HUMAN	0	0	0	0	0	6611300	0	0	0
sp|P52434-2|RPAB3_HUMAN;tr|C9JLU1|C9JLU1_HUMAN;sp|P52434|RPAB3_HUMAN;sp|P52434-4|RPAB3_HUMAN	0	0	0	0	0	4446700	0	0	0
sp|P61019|RAB2A_HUMAN;tr|E9PKL7|E9PKL7_HUMAN;sp|P61019-2|RAB2A_HUMAN;tr|E9PE37|E9PE37_HUMAN;tr|H0YDL5|H0YDL5_HUMAN;tr|H7C125|H7C125_HUMAN;tr|H0YD31|H0YD31_HUMAN;sp|Q8WUD1|RAB2B_HUMAN	0	0	0	0	0	35369000	0	0	0
sp|P80723|BASP1_HUMAN	0	0	0	0	0	7657000	0	0	0
sp|P98095|FBLN2_HUMAN;sp|P98095-2|FBLN2_HUMAN	0	0	0	0	0	9770000	0	0	0
sp|Q06481-5|APLP2_HUMAN;sp|Q06481-4|APLP2_HUMAN;sp|Q06481-2|APLP2_HUMAN;sp|Q06481-3|APLP2_HUMAN;sp|Q06481-6|APLP2_HUMAN;sp|Q06481|APLP2_HUMAN	0	0	0	0	0	24504000	0	0	0
sp|Q10471|GALT2_HUMAN;sp|Q10471-2|GALT2_HUMAN	0	0	0	0	0	9312100	0	0	0
sp|Q12904|AIMP1_HUMAN;sp|Q12904-2|AIMP1_HUMAN	0	0	0	0	0	15656000	0	0	0
sp|Q13620-3|CUL4B_HUMAN;sp|Q13620-1|CUL4B_HUMAN;tr|K4DI93|K4DI93_HUMAN;sp|Q13620|CUL4B_HUMAN;sp|Q13619-2|CUL4A_HUMAN;tr|A0A0A0MR50|A0A0A0MR50_HUMAN;sp|Q13619|CUL4A_HUMAN;tr|A0A087WWN2|A0A087WWN2_HUMAN;tr|A6NE76|A6NE76_HUMAN	0	0	0	0	0	5432800	0	0	0
sp|Q13753-2|LAMC2_HUMAN;sp|Q13753|LAMC2_HUMAN	0	0	0	0	0	19405000	0	0	0
sp|Q15075|EEA1_HUMAN	0	0	0	0	0	11414000	0	0	0
sp|Q16473|TENXA_HUMAN	0	0	0	0	0	7765600	0	0	0
sp|Q6ZMU1|C3P1_HUMAN	0	0	0	0	0	54094000	0	0	0
sp|Q711Q0|CJ071_HUMAN	0	0	0	0	0	9136200	0	0	0
sp|Q7Z4I7-4|LIMS2_HUMAN;tr|A0A0M3HER1|A0A0M3HER1_HUMAN;sp|P48059|LIMS1_HUMAN;sp|P48059-4|LIMS1_HUMAN;sp|Q7Z4I7-3|LIMS2_HUMAN;sp|P48059-2|LIMS1_HUMAN;sp|Q7Z4I7|LIMS2_HUMAN;sp|P48059-5|LIMS1_HUMAN;sp|Q7Z4I7-5|LIMS2_HUMAN;sp|Q7Z4I7-2|LIMS2_HUMAN;sp|P48059-3|LIMS1_HUMAN	0	0	0	0	0	10943000	0	0	0
sp|Q8NDA2-4|HMCN2_HUMAN;sp|Q8NDA2-2|HMCN2_HUMAN;sp|Q8NDA2|HMCN2_HUMAN	0	0	0	0	0	4209300	0	0	0
sp|Q8TAL5|CI043_HUMAN	0	0	0	0	0	251080000	0	0	0
sp|Q9BRK5-4|CAB45_HUMAN;tr|H0Y3T6|H0Y3T6_HUMAN;tr|G3V1E2|G3V1E2_HUMAN;sp|Q9BRK5-3|CAB45_HUMAN;sp|Q9BRK5-6|CAB45_HUMAN;sp|Q9BRK5|CAB45_HUMAN;sp|Q9BRK5-2|CAB45_HUMAN	0	0	0	0	0	14459000	0	0	0
sp|Q9HB63-3|NET4_HUMAN;sp|Q9HB63-2|NET4_HUMAN;sp|Q9HB63|NET4_HUMAN;tr|F8W0I7|F8W0I7_HUMAN	0	0	0	0	0	49427000	0	0	0
sp|Q9UDW1-2|QCR9_HUMAN;sp|Q9UDW1|QCR9_HUMAN	0	0	0	0	0	4871600	0	0	0
tr|A0A096LP92|A0A096LP92_HUMAN;tr|A0A096LPA2|A0A096LPA2_HUMAN;tr|A0A096LNY5|A0A096LNY5_HUMAN;tr|A0A096LNY6|A0A096LNY6_HUMAN;tr|A0A1B0GTG9|A0A1B0GTG9_HUMAN;tr|A0A1B0GWF8|A0A1B0GWF8_HUMAN;sp|P30566-2|PUR8_HUMAN;tr|A0A1B0GWJ0|A0A1B0GWJ0_HUMAN;tr|A0A1B0GTJ7|A0A1B0GTJ7_HUMAN;sp|P30566|PUR8_HUMAN;tr|A0A0A6YY92|A0A0A6YY92_HUMAN	0	0	0	0	0	16410000	0	0	0
tr|A0A140T9C0|A0A140T9C0_HUMAN;tr|A0A140T902|A0A140T902_HUMAN;tr|A0A140T8Y3|A0A140T8Y3_HUMAN;tr|A0A140TA52|A0A140TA52_HUMAN;tr|A0A140TA41|A0A140TA41_HUMAN;tr|A0A140TA33|A0A140TA33_HUMAN;sp|P22105|TENX_HUMAN;sp|P22105-3|TENX_HUMAN;sp|P22105-4|TENX_HUMAN;tr|A0A087WWA5|A0A087WWA5_HUMAN;tr|A0A140T956|A0A140T956_HUMAN;sp|P22105-2|TENX_HUMAN;tr|A0A087X0I0|A0A087X0I0_HUMAN;tr|A0A140T9L7|A0A140T9L7_HUMAN…	0	0	0	0	0	42279000	0	0	0
tr|A0A1B0GVB9|A0A1B0GVB9_HUMAN;sp|O75787-2|RENR_HUMAN;tr|A0A1B0GVW0|A0A1B0GVW0_HUMAN;tr|A0A1C7CYW4|A0A1C7CYW4_HUMAN;sp|O75787|RENR_HUMAN;tr|A0A1B0GWJ8|A0A1B0GWJ8_HUMAN;tr|H7C3E1|H7C3E1_HUMAN;tr|B7Z1I9|B7Z1I9_HUMAN;tr|A0A1B0GTB0|A0A1B0GTB0_HUMAN;tr|A0A1B0GTU8|A0A1B0GTU8_HUMAN;tr|A0A1B0GUT7|A0A1B0GUT7_HUMAN;tr|A0A1B0GVC7|A0A1B0GVC7_HUMAN;tr|A0A1B0GU12|A0A1B0GU12_HUMAN;tr|B7Z413|B7Z413_HUMAN;tr|A0A1…	0	0	0	0	0	15457000	0	0	0
tr|D3YTB1|D3YTB1_HUMAN;sp|P62910|RL32_HUMAN;tr|F8W727|F8W727_HUMAN	0	0	0	0	0	11175000	0	0	0
tr|E9PKZ0|E9PKZ0_HUMAN;tr|E9PKU4|E9PKU4_HUMAN;sp|P62917|RL8_HUMAN;tr|E9PP36|E9PP36_HUMAN;tr|G3V1A1|G3V1A1_HUMAN	0	0	0	0	0	3183700	0	0	0
tr|F2Z3K5|F2Z3K5_HUMAN;tr|Q5JYR4|Q5JYR4_HUMAN;tr|Q5JYR7|Q5JYR7_HUMAN;sp|P04844-2|RPN2_HUMAN;sp|P04844|RPN2_HUMAN	0	0	0	0	0	6726400	0	0	0
tr|F8WBR5|F8WBR5_HUMAN;tr|M0QZ52|M0QZ52_HUMAN;tr|G3V479|G3V479_HUMAN;sp|P0DP25|CALM3_HUMAN;sp|P0DP24|CALM2_HUMAN;sp|P0DP23|CALM1_HUMAN;tr|H0Y7A7|H0Y7A7_HUMAN	0	0	0	0	0	28786000	0	0	0
tr|F8WCJ1|F8WCJ1_HUMAN;tr|C9J7B5|C9J7B5_HUMAN;tr|C9J4W5|C9J4W5_HUMAN;tr|I3L397|I3L397_HUMAN;sp|Q9GZV4|IF5A2_HUMAN;sp|Q6IS14|IF5AL_HUMAN;sp|P63241|IF5A1_HUMAN;sp|P63241-2|IF5A1_HUMAN;tr|I3L504|I3L504_HUMAN	0	0	0	0	0	8798800	0	0	0
tr|H0YLA4|H0YLA4_HUMAN;sp|Q00796|DHSO_HUMAN	0	0	0	0	0	26589000	0	0	0
tr|H3BRG4|H3BRG4_HUMAN;sp|P22695|QCR2_HUMAN;tr|H3BP04|H3BP04_HUMAN;tr|H3BSJ9|H3BSJ9_HUMAN;tr|A0A087WVZ4|A0A087WVZ4_HUMAN;tr|H3BUE4|H3BUE4_HUMAN;tr|H3BUI9|H3BUI9_HUMAN	0	0	0	0	0	11116000	0	0	0
tr|H7C457|H7C457_HUMAN;tr|H7BXV5|H7BXV5_HUMAN;sp|P39060-2|COIA1_HUMAN;sp|P39060-1|COIA1_HUMAN;sp|P39060|COIA1_HUMAN	0	0	0	0	0	15881000	0	0	0
tr|I3L1Q6|I3L1Q6_HUMAN;tr|J3QKT0|J3QKT0_HUMAN;tr|J3QSE5|J3QSE5_HUMAN;sp|P04180|LCAT_HUMAN	0	0	0	0	0	50765000	0	0	0
tr|J3QT28|J3QT28_HUMAN;sp|O43684-2|BUB3_HUMAN;sp|O43684|BUB3_HUMAN;tr|J3QSX4|J3QSX4_HUMAN	0	0	0	0	0	18539000	0	0	0
tr|K7EKG3|K7EKG3_HUMAN;tr|K7EII6|K7EII6_HUMAN;tr|A0A0C4DGQ7|A0A0C4DGQ7_HUMAN;tr|C9JRL6|C9JRL6_HUMAN;sp|O95834|EMAL2_HUMAN;tr|K7EIK7|K7EIK7_HUMAN;sp|O95834-2|EMAL2_HUMAN;sp|O95834-3|EMAL2_HUMAN	0	0	0	0	0	30522000	0	0	0
tr|K7ERW6|K7ERW6_HUMAN;tr|K7EJC1|K7EJC1_HUMAN;tr|K7EJR3|K7EJR3_HUMAN;tr|R4GMR5|R4GMR5_HUMAN;sp|P48556|PSMD8_HUMAN	0	0	0	0	0	17206000	0	0	0
tr|Q5T8F0|Q5T8F0_HUMAN;sp|P07711|CATL1_HUMAN	0	0	0	0	0	21353000	0	0	0
sp|O00186|STXB3_HUMAN	0	0	0	0	0	0	0	0	5577300
sp|O00303|EIF3F_HUMAN;tr|H0YDT6|H0YDT6_HUMAN;tr|E9PQV8|E9PQV8_HUMAN;tr|A0A1W2PP79|A0A1W2PP79_HUMAN	0	0	0	0	0	0	0	0	7418100
sp|O00743-2|PPP6_HUMAN;sp|O00743|PPP6_HUMAN;sp|O00743-3|PPP6_HUMAN	0	0	0	0	0	0	0	0	18203000
sp|O14686|KMT2D_HUMAN;sp|O14686-3|KMT2D_HUMAN	0	0	0	0	0	0	0	0	47944000
sp|O14841|OPLA_HUMAN;tr|A0A087WY99|A0A087WY99_HUMAN	0	0	0	0	0	0	0	0	32780000
sp|O15511|ARPC5_HUMAN;sp|O15511-2|ARPC5_HUMAN	0	0	0	0	0	0	0	0	39452000
sp|O43760|SNG2_HUMAN;sp|O43760-2|SNG2_HUMAN;tr|K7ELD9|K7ELD9_HUMAN;tr|K7ENG9|K7ENG9_HUMAN;tr|K7ELS8|K7ELS8_HUMAN;tr|K7EJ35|K7EJ35_HUMAN	0	0	0	0	0	0	0	0	29749000
sp|O60763|USO1_HUMAN;sp|O60763-2|USO1_HUMAN	0	0	0	0	0	0	0	0	36793000
sp|O60814|H2B1K_HUMAN;sp|P57053|H2BFS_HUMAN	0	0	0	0	0	0	0	0	34956000
sp|O94979-5|SC31A_HUMAN;tr|D6RHZ5|D6RHZ5_HUMAN;sp|O94979-6|SC31A_HUMAN;sp|O94979-3|SC31A_HUMAN;sp|O94979-10|SC31A_HUMAN;sp|O94979-4|SC31A_HUMAN;sp|O94979-9|SC31A_HUMAN;sp|O94979-2|SC31A_HUMAN;sp|O94979|SC31A_HUMAN;sp|O94979-8|SC31A_HUMAN;tr|D6REX3|D6REX3_HUMAN;tr|D6RE64|D6RE64_HUMAN;tr|D6RCQ9|D6RCQ9_HUMAN;tr|H0Y9T9|H0Y9T9_HUMAN;tr|H7BXG7|H7BXG7_HUMAN;sp|O94979-7|SC31A_HUMAN	0	0	0	0	0	0	0	0	42349000
sp|O95347-2|SMC2_HUMAN;sp|O95347|SMC2_HUMAN;tr|A0A0C4DGE5|A0A0C4DGE5_HUMAN	0	0	0	0	0	0	0	0	67304000
sp|O95670-2|VATG2_HUMAN;tr|F2Z307|F2Z307_HUMAN;sp|O95670|VATG2_HUMAN;sp|O75348|VATG1_HUMAN	0	0	0	0	0	0	0	0	16840000
sp|P01624|KV315_HUMAN;tr|A0A0C4DH90|A0A0C4DH90_HUMAN;tr|A0A075B6H7|A0A075B6H7_HUMAN;sp|A0A0C4DH55|KVD07_HUMAN	0	0	0	0	0	0	0	0	43821000
sp|P05386|RLA1_HUMAN	0	0	0	0	0	0	0	0	82499000
sp|P06732|KCRM_HUMAN	0	0	0	0	0	0	0	0	14692000
sp|P07357|CO8A_HUMAN	0	0	0	0	0	0	0	0	27355000
sp|P09429|HMGB1_HUMAN;tr|Q5T7C4|Q5T7C4_HUMAN;sp|B2RPK0|HGB1A_HUMAN	0	0	0	0	0	0	0	0	67979000
sp|P10412|H14_HUMAN;sp|P16402|H13_HUMAN;sp|Q02539|H11_HUMAN;sp|P22492|H1T_HUMAN	0	0	0	0	0	0	0	0	34433000
sp|P10909-3|CLUS_HUMAN;sp|P10909-4|CLUS_HUMAN;sp|P10909|CLUS_HUMAN;sp|P10909-5|CLUS_HUMAN;sp|P10909-2|CLUS_HUMAN;tr|H0YC35|H0YC35_HUMAN;tr|H0YAS8|H0YAS8_HUMAN;tr|H0YLK8|H0YLK8_HUMAN	0	0	0	0	0	0	0	0	34673000
sp|P12236|ADT3_HUMAN	0	0	0	0	0	0	0	0	4756700
sp|P13473-2|LAMP2_HUMAN;sp|P13473|LAMP2_HUMAN;sp|P13473-3|LAMP2_HUMAN	0	0	0	0	0	0	0	0	10481000
sp|P13674-3|P4HA1_HUMAN;sp|P13674-2|P4HA1_HUMAN;sp|P13674|P4HA1_HUMAN	0	0	0	0	0	0	0	0	25862000
sp|P13807-2|GYS1_HUMAN;sp|P13807|GYS1_HUMAN	0	0	0	0	0	0	0	0	34068000
sp|P13929-3|ENOB_HUMAN;sp|P13929-2|ENOB_HUMAN;sp|P13929|ENOB_HUMAN;tr|E5RGZ4|E5RGZ4_HUMAN;tr|K7EPM1|K7EPM1_HUMAN;tr|K7EKN2|K7EKN2_HUMAN	0	0	0	0	0	0	0	0	8399800
sp|P14868-2|SYDC_HUMAN;sp|P14868|SYDC_HUMAN;tr|C9J7S3|C9J7S3_HUMAN;tr|C9JLC1|C9JLC1_HUMAN;tr|H7BZ35|H7BZ35_HUMAN	0	0	0	0	0	0	0	0	40632000
sp|P16152|CBR1_HUMAN	0	0	0	0	0	0	0	0	19846000
sp|P17066|HSP76_HUMAN;sp|P48741|HSP77_HUMAN	0	0	0	0	0	0	0	0	84339000
sp|P21964-2|COMT_HUMAN;sp|P21964|COMT_HUMAN	0	0	0	0	0	0	0	0	19029000
sp|P23229-4|ITA6_HUMAN;sp|P23229-2|ITA6_HUMAN;sp|P23229-5|ITA6_HUMAN;sp|P23229-3|ITA6_HUMAN;sp|P23229-9|ITA6_HUMAN;sp|P23229-6|ITA6_HUMAN;sp|P23229|ITA6_HUMAN;sp|P23229-7|ITA6_HUMAN;tr|C9JXX7|C9JXX7_HUMAN	0	0	0	0	0	0	0	0	34774000
sp|P25205|MCM3_HUMAN;sp|P25205-2|MCM3_HUMAN;tr|J3KQ69|J3KQ69_HUMAN	0	0	0	0	0	0	0	0	31735000
sp|P26583|HMGB2_HUMAN;tr|D6R9A6|D6R9A6_HUMAN	0	0	0	0	0	0	0	0	67187000
sp|P29122-6|PCSK6_HUMAN;sp|P29122-5|PCSK6_HUMAN;sp|P29122-4|PCSK6_HUMAN;tr|H7BXT3|H7BXT3_HUMAN;tr|H0Y3Q0|H0Y3Q0_HUMAN;sp|P29122-2|PCSK6_HUMAN;tr|A0A087WZR0|A0A087WZR0_HUMAN;sp|P29122-8|PCSK6_HUMAN;sp|P29122|PCSK6_HUMAN;tr|A0A087WY68|A0A087WY68_HUMAN;sp|P29122-7|PCSK6_HUMAN	0	0	0	0	0	0	0	0	10447000
sp|P30040|ERP29_HUMAN;tr|F8VY02|F8VY02_HUMAN;sp|P30040-2|ERP29_HUMAN	0	0	0	0	0	0	0	0	63700000
sp|P30510|1C14_HUMAN;sp|P30508|1C12_HUMAN;sp|P30504|1C04_HUMAN;tr|A0A1W2PRX1|A0A1W2PRX1_HUMAN;tr|A0A1W2PNZ7|A0A1W2PNZ7_HUMAN;tr|A0A140T9M5|A0A140T9M5_HUMAN;tr|A0A1W2PR11|A0A1W2PR11_HUMAN;tr|A0A1W2PRZ0|A0A1W2PRZ0_HUMAN;tr|A0A140T937|A0A140T937_HUMAN;tr|A0A140T9W2|A0A140T9W2_HUMAN;sp|P30685|1B35_HUMAN;sp|P30498|1B78_HUMAN;sp|P30491|1B53_HUMAN;sp|P30490|1B52_HUMAN;sp|P18464|1B51_HUMAN;sp|P10319|1B58…	0	0	0	0	0	0	0	0	4803200
sp|P30520|PURA2_HUMAN	0	0	0	0	0	0	0	0	40212000
sp|P31153-2|METK2_HUMAN;sp|P31153|METK2_HUMAN	0	0	0	0	0	0	0	0	32620000
sp|P31948-3|STIP1_HUMAN;sp|P31948|STIP1_HUMAN;sp|P31948-2|STIP1_HUMAN;tr|H0YGI8|H0YGI8_HUMAN;tr|F5GXD8|F5GXD8_HUMAN;tr|F5H783|F5H783_HUMAN	0	0	0	0	0	0	0	0	17218000
sp|P33993|MCM7_HUMAN;sp|P33993-3|MCM7_HUMAN;sp|P33993-2|MCM7_HUMAN;tr|C9J8M6|C9J8M6_HUMAN	0	0	0	0	0	0	0	0	89481000
sp|P35052|GPC1_HUMAN;tr|H7BZE9|H7BZE9_HUMAN;sp|P35052-2|GPC1_HUMAN;tr|H7C024|H7C024_HUMAN;tr|H7C410|H7C410_HUMAN	0	0	0	0	0	0	0	0	31713000
sp|P35590|TIE1_HUMAN	0	0	0	0	0	0	0	0	20850000
sp|P35613-2|BASI_HUMAN;sp|P35613|BASI_HUMAN;tr|I3L192|I3L192_HUMAN;sp|P35613-3|BASI_HUMAN;tr|A0A087WUV8|A0A087WUV8_HUMAN;sp|P35613-4|BASI_HUMAN;tr|A0A087X2B5|A0A087X2B5_HUMAN;tr|R4GMX5|R4GMX5_HUMAN	0	0	0	0	0	0	0	0	88251000
sp|P42285|SK2L2_HUMAN	0	0	0	0	0	0	0	0	15021000
sp|P49755|TMEDA_HUMAN	0	0	0	0	0	0	0	0	28702000
sp|P51610-3|HCFC1_HUMAN;sp|P51610-2|HCFC1_HUMAN;sp|P51610|HCFC1_HUMAN;sp|P51610-4|HCFC1_HUMAN;tr|A6NEM2|A6NEM2_HUMAN	0	0	0	0	0	0	0	0	10136000
sp|P60709|ACTB_HUMAN;tr|G5E9R0|G5E9R0_HUMAN;tr|E7EVS6|E7EVS6_HUMAN;tr|C9JZR7|C9JZR7_HUMAN;tr|C9JTX5|C9JTX5_HUMAN;tr|C9JUM1|C9JUM1_HUMAN;sp|P0CG38|POTEI_HUMAN;sp|Q9BYX7|ACTBM_HUMAN;tr|F8WCH0|F8WCH0_HUMAN	0	0	0	0	0	0	0	0	64546000
sp|P61964|WDR5_HUMAN	0	0	0	0	0	0	0	0	20865000
sp|P62304|RUXE_HUMAN	0	0	0	0	0	0	0	0	18365000
sp|P62851|RS25_HUMAN	0	0	0	0	0	0	0	0	39650000
sp|P62873-2|GBB1_HUMAN;sp|P62873|GBB1_HUMAN;tr|B1AKQ8|B1AKQ8_HUMAN;tr|F6UT28|F6UT28_HUMAN;tr|F6X3N5|F6X3N5_HUMAN;tr|F5H8J8|F5H8J8_HUMAN;tr|F5H100|F5H100_HUMAN;tr|B3KVK2|B3KVK2_HUMAN;tr|F5H0S8|F5H0S8_HUMAN;sp|P16520-2|GBB3_HUMAN;tr|E9PCP0|E9PCP0_HUMAN;sp|P16520|GBB3_HUMAN	0	0	0	0	0	0	0	0	28303000
sp|Q01650|LAT1_HUMAN;tr|H0YJ95|H0YJ95_HUMAN;tr|A0A0C4DGL4|A0A0C4DGL4_HUMAN;tr|G3V4Z6|G3V4Z6_HUMAN;sp|Q9UM01|YLAT1_HUMAN;sp|Q92536|YLAT2_HUMAN	0	0	0	0	0	0	0	0	7618100
sp|Q02818|NUCB1_HUMAN;tr|H7BZI1|H7BZI1_HUMAN;tr|C9JBD3|C9JBD3_HUMAN;tr|C9J3C1|C9J3C1_HUMAN;tr|C9JKZ2|C9JKZ2_HUMAN	0	0	0	0	0	0	0	0	21679000
sp|Q04721|NOTC2_HUMAN	0	0	0	0	0	0	0	0	6847700
sp|Q05209|PTN12_HUMAN;tr|H0YC15|H0YC15_HUMAN;sp|Q05209-2|PTN12_HUMAN;sp|Q05209-3|PTN12_HUMAN	0	0	0	0	0	0	0	0	121300000
sp|Q13085-4|ACACA_HUMAN;tr|A0A087WYK6|A0A087WYK6_HUMAN;tr|Q59FY4|Q59FY4_HUMAN;sp|Q13085-3|ACACA_HUMAN;sp|Q13085-2|ACACA_HUMAN;sp|Q13085|ACACA_HUMAN	0	0	0	0	0	0	0	0	15369000
sp|Q13093|PAFA_HUMAN	0	0	0	0	0	0	0	0	27469000
sp|Q13103|SPP24_HUMAN	0	0	0	0	0	0	0	0	48230000
sp|Q14008-2|CKAP5_HUMAN;sp|Q14008|CKAP5_HUMAN;sp|Q14008-3|CKAP5_HUMAN	0	0	0	0	0	0	0	0	37630000
sp|Q14240|IF4A2_HUMAN;sp|Q14240-2|IF4A2_HUMAN;tr|E7EQG2|E7EQG2_HUMAN	0	0	0	0	0	0	0	0	28336000
sp|Q15365|PCBP1_HUMAN	0	0	0	0	0	0	0	0	26174000
sp|Q15393|SF3B3_HUMAN;sp|Q15393-3|SF3B3_HUMAN	0	0	0	0	0	0	0	0	21767000
sp|Q15555-4|MARE2_HUMAN;sp|Q15555-5|MARE2_HUMAN;sp|Q15555-3|MARE2_HUMAN;sp|Q15555|MARE2_HUMAN	0	0	0	0	0	0	0	0	33573000
sp|Q15746-9|MYLK_HUMAN;sp|Q15746-11|MYLK_HUMAN;sp|Q15746-7|MYLK_HUMAN;sp|Q15746-4|MYLK_HUMAN;sp|Q15746-5|MYLK_HUMAN;sp|Q15746-2|MYLK_HUMAN;sp|Q15746-3|MYLK_HUMAN;sp|Q15746-6|MYLK_HUMAN;sp|Q15746|MYLK_HUMAN	0	0	0	0	0	0	0	0	4199300
sp|Q16539-3|MK14_HUMAN	0	0	0	0	0	0	0	0	239190000
sp|Q2TAY7|SMU1_HUMAN	0	0	0	0	0	0	0	0	12403000
sp|Q562R1|ACTBL_HUMAN	0	0	0	0	0	0	0	0	8017900
sp|Q58EX2-2|SDK2_HUMAN;sp|Q58EX2-3|SDK2_HUMAN;sp|Q58EX2|SDK2_HUMAN;sp|Q58EX2-4|SDK2_HUMAN	0	0	0	0	0	0	0	0	11316000
sp|Q5SRE5-2|NU188_HUMAN;sp|Q5SRE5|NU188_HUMAN	0	0	0	0	0	0	0	0	7831900
sp|Q5VU69|CA189_HUMAN	0	0	0	0	0	0	0	0	86288000
sp|Q68E01-2|INT3_HUMAN;sp|Q68E01|INT3_HUMAN	0	0	0	0	0	0	0	0	8660400
sp|Q7L576|CYFP1_HUMAN;tr|H0YL50|H0YL50_HUMAN;sp|Q7L576-3|CYFP1_HUMAN;sp|Q7L576-2|CYFP1_HUMAN;tr|E7EW33|E7EW33_HUMAN;tr|H7C229|H7C229_HUMAN;tr|E7EVJ5|E7EVJ5_HUMAN;sp|Q96F07-2|CYFP2_HUMAN;sp|Q96F07|CYFP2_HUMAN;tr|A0A0G2JQH3|A0A0G2JQH3_HUMAN;tr|A0A087WVZ5|A0A087WVZ5_HUMAN;tr|A0A0G2JR96|A0A0G2JR96_HUMAN;tr|A0A0G2JQT1|A0A0G2JQT1_HUMAN	0	0	0	0	0	0	0	0	25810000
sp|Q7Z406|MYH14_HUMAN;sp|Q7Z406-6|MYH14_HUMAN;sp|Q7Z406-2|MYH14_HUMAN;sp|Q7Z406-5|MYH14_HUMAN;sp|Q7Z406-4|MYH14_HUMAN;tr|M0QY43|M0QY43_HUMAN	0	0	0	0	0	0	0	0	18063000
sp|Q7Z478|DHX29_HUMAN;tr|A0A087WYN9|A0A087WYN9_HUMAN	0	0	0	0	0	0	0	0	2588000
sp|Q8NBJ5|GT251_HUMAN;tr|M0QYH0|M0QYH0_HUMAN	0	0	0	0	0	0	0	0	17173000
sp|Q8TAT6|NPL4_HUMAN;sp|Q8TAT6-2|NPL4_HUMAN	0	0	0	0	0	0	0	0	38639000
sp|Q8WWI5-3|CTL1_HUMAN;sp|Q8WWI5-2|CTL1_HUMAN;sp|Q8WWI5|CTL1_HUMAN	0	0	0	0	0	0	0	0	66715000
sp|Q8WWZ8|OIT3_HUMAN	0	0	0	0	0	0	0	0	8945500
sp|Q92598-2|HS105_HUMAN;sp|Q92598-3|HS105_HUMAN;sp|Q92598|HS105_HUMAN;sp|Q92598-4|HS105_HUMAN;tr|A0A0A0MSM0|A0A0A0MSM0_HUMAN;tr|R4GN69|R4GN69_HUMAN	0	0	0	0	0	0	0	0	32453000
sp|Q92900-2|RENT1_HUMAN;sp|Q92900|RENT1_HUMAN	0	0	0	0	0	0	0	0	18124000
sp|Q92905|CSN5_HUMAN;tr|E5RHF2|E5RHF2_HUMAN;tr|E5RHH5|E5RHH5_HUMAN	0	0	0	0	0	0	0	0	16559000
sp|Q969H8|MYDGF_HUMAN;tr|M0QXF7|M0QXF7_HUMAN;tr|M0QYN0|M0QYN0_HUMAN	0	0	0	0	0	0	0	0	12584000
sp|Q969P0-3|IGSF8_HUMAN;sp|Q969P0|IGSF8_HUMAN;sp|Q969P0-2|IGSF8_HUMAN;tr|C9J8Z4|C9J8Z4_HUMAN	0	0	0	0	0	0	0	0	20574000
sp|Q969U7-2|PSMG2_HUMAN;sp|Q969U7|PSMG2_HUMAN	0	0	0	0	0	0	0	0	2300600
sp|Q96CX2|KCD12_HUMAN	0	0	0	0	0	0	0	0	33540000
sp|Q96LT9-2|RBM40_HUMAN;sp|Q96LT9|RBM40_HUMAN	0	0	0	0	0	0	0	0	43184000
sp|Q96PD5|PGRP2_HUMAN;CON__ENSEMBL:ENSBTAP00000016285;sp|Q96PD5-2|PGRP2_HUMAN	0	0	0	0	0	0	0	0	15670000
sp|Q99613-2|EIF3C_HUMAN;sp|Q99613|EIF3C_HUMAN;sp|B5ME19|EIFCL_HUMAN	0	0	0	0	0	0	0	0	49803000
sp|Q99816-2|TS101_HUMAN;tr|F5H442|F5H442_HUMAN;sp|Q99816|TS101_HUMAN	0	0	0	0	0	0	0	0	53535000
sp|Q9BPX5|ARP5L_HUMAN	0	0	0	0	0	0	0	0	6496500
sp|Q9BQE3|TBA1C_HUMAN;tr|F5H5D3|F5H5D3_HUMAN	0	0	0	0	0	0	0	0	52503000
sp|Q9BUF5|TBB6_HUMAN;tr|K7ESM5|K7ESM5_HUMAN	0	0	0	0	0	0	0	0	72609000
sp|Q9BWD1|THIC_HUMAN;sp|Q9BWD1-2|THIC_HUMAN	0	0	0	0	0	0	0	0	17316000
sp|Q9H582-2|ZN644_HUMAN;sp|Q9H582|ZN644_HUMAN	0	0	0	0	0	0	0	0	21547000
sp|Q9HAV4|XPO5_HUMAN	0	0	0	0	0	0	0	0	1206200
sp|Q9NY15|STAB1_HUMAN	0	0	0	0	0	0	0	0	161430000
sp|Q9UBI6|GBG12_HUMAN	0	0	0	0	0	0	0	0	14365000
sp|Q9UGI8-2|TES_HUMAN;sp|Q9UGI8|TES_HUMAN	0	0	0	0	0	0	0	0	27171000
sp|Q9UL25|RAB21_HUMAN	0	0	0	0	0	0	0	0	1614500
sp|Q9UNF0-2|PACN2_HUMAN;tr|A0A0U1RR22|A0A0U1RR22_HUMAN;sp|Q9UNF0|PACN2_HUMAN	0	0	0	0	0	0	0	0	72304000
sp|Q9Y2B0|CNPY2_HUMAN;tr|H0YI18|H0YI18_HUMAN;tr|F8W1K5|F8W1K5_HUMAN;tr|F8VXJ7|F8VXJ7_HUMAN;tr|F8W031|F8W031_HUMAN	0	0	0	0	0	0	0	0	23103000
sp|Q9Y2X3|NOP58_HUMAN	0	0	0	0	0	0	0	0	15106000
sp|Q9Y316-2|MEMO1_HUMAN;sp|Q9Y316|MEMO1_HUMAN;sp|Q9Y316-3|MEMO1_HUMAN	0	0	0	0	0	0	0	0	25096000
sp|Q9Y5B9|SP16H_HUMAN	0	0	0	0	0	0	0	0	24306000
sp|Q9Y5X9-2|LIPE_HUMAN;tr|J3QQQ0|J3QQQ0_HUMAN;sp|Q9Y5X9|LIPE_HUMAN;tr|B4DTR8|B4DTR8_HUMAN	0	0	0	0	0	0	0	0	16965000
sp|Q9Y6Q5|AP1M2_HUMAN;sp|Q9Y6Q5-2|AP1M2_HUMAN;tr|K7EK69|K7EK69_HUMAN	0	0	0	0	0	0	0	0	21400000
tr|A0A024R412|A0A024R412_HUMAN;sp|O60462-4|NRP2_HUMAN;sp|O60462-5|NRP2_HUMAN;tr|A0A024R3W6|A0A024R3W6_HUMAN;sp|O60462-2|NRP2_HUMAN;tr|Q7LBX6|Q7LBX6_HUMAN;sp|O60462-3|NRP2_HUMAN;tr|X5D2Q8|X5D2Q8_HUMAN;sp|O60462|NRP2_HUMAN;sp|O60462-6|NRP2_HUMAN	0	0	0	0	0	0	0	0	11570000
tr|A0A087WYF1|A0A087WYF1_HUMAN;tr|A0A087WX80|A0A087WX80_HUMAN;sp|P24043|LAMA2_HUMAN	0	0	0	0	0	0	0	0	32362000
tr|A0A0A0MR02|A0A0A0MR02_HUMAN;sp|P45880-2|VDAC2_HUMAN;sp|P45880|VDAC2_HUMAN;sp|P45880-1|VDAC2_HUMAN;tr|A2A3S1|A2A3S1_HUMAN;tr|Q5JSD2|Q5JSD2_HUMAN;tr|Q5JSD1|Q5JSD1_HUMAN	0	0	0	0	0	0	0	0	25273000
tr|A0A0C4DGZ5|A0A0C4DGZ5_HUMAN;sp|P54577|SYYC_HUMAN	0	0	0	0	0	0	0	0	46809000
tr|A0A1B0GUX5|A0A1B0GUX5_HUMAN;sp|Q9UQ16-5|DYN3_HUMAN;tr|E5RHK8|E5RHK8_HUMAN;tr|A0A0D9SFB1|A0A0D9SFB1_HUMAN;sp|Q05193-5|DYN1_HUMAN;sp|Q05193-3|DYN1_HUMAN;tr|A0A0U1RQP1|A0A0U1RQP1_HUMAN;sp|Q9UQ16-2|DYN3_HUMAN;sp|Q9UQ16-3|DYN3_HUMAN;tr|A0A0D9SFE4|A0A0D9SFE4_HUMAN;sp|Q05193-2|DYN1_HUMAN;sp|Q05193|DYN1_HUMAN;sp|P50570-3|DYN2_HUMAN;sp|P50570-2|DYN2_HUMAN;sp|Q9UQ16|DYN3_HUMAN;sp|P50570-5|DYN2_HUMAN;sp|…	0	0	0	0	0	0	0	0	15298000
tr|A0A286YFM8|A0A286YFM8_HUMAN;tr|A0A286YFL2|A0A286YFL2_HUMAN;tr|A0A286YFA2|A0A286YFA2_HUMAN;tr|A0A286YF22|A0A286YF22_HUMAN;tr|A0A2C9F2M7|A0A2C9F2M7_HUMAN;sp|O43175|SERA_HUMAN;tr|A0A286YER3|A0A286YER3_HUMAN;tr|A0A286YFC8|A0A286YFC8_HUMAN;tr|A0A286YFB2|A0A286YFB2_HUMAN;tr|A0A286YF78|A0A286YF78_HUMAN	0	0	0	0	0	0	0	0	22707000
tr|A6NJA2|A6NJA2_HUMAN;sp|P54578-2|UBP14_HUMAN;sp|P54578-3|UBP14_HUMAN;sp|P54578|UBP14_HUMAN	0	0	0	0	0	0	0	0	75117000
tr|A8MU58|A8MU58_HUMAN;tr|F8W950|F8W950_HUMAN;sp|Q13155|AIMP2_HUMAN	0	0	0	0	0	0	0	0	8971700
tr|B1AHB1|B1AHB1_HUMAN;sp|P33992|MCM5_HUMAN;tr|F8WFD7|F8WFD7_HUMAN;tr|B1AHA9|B1AHA9_HUMAN	0	0	0	0	0	0	0	0	47140000
tr|B1AKD8|B1AKD8_HUMAN;sp|Q5TZA2-2|CROCC_HUMAN;sp|Q5TZA2|CROCC_HUMAN	0	0	0	0	0	0	0	0	42017000
tr|C9J4M6|C9J4M6_HUMAN;tr|A0A1W2PPT5|A0A1W2PPT5_HUMAN;tr|C9J2Y9|C9J2Y9_HUMAN;sp|P30876|RPB2_HUMAN	0	0	0	0	0	0	0	0	17953000
tr|C9JLV5|C9JLV5_HUMAN;sp|Q9UNS2|CSN3_HUMAN;tr|J3QL22|J3QL22_HUMAN;tr|J3QS85|J3QS85_HUMAN;tr|J3KTQ1|J3KTQ1_HUMAN;tr|J3QKR0|J3QKR0_HUMAN;tr|K7ES36|K7ES36_HUMAN;tr|H7C3P9|H7C3P9_HUMAN;sp|Q9UNS2-2|CSN3_HUMAN	0	0	0	0	0	0	0	0	27155000
tr|C9JMY1|C9JMY1_HUMAN;sp|P18065|IBP2_HUMAN;tr|C9JW52|C9JW52_HUMAN	0	0	0	0	0	0	0	0	84459000
tr|C9JSQ1|C9JSQ1_HUMAN;tr|F8WCN3|F8WCN3_HUMAN;sp|P12532|KCRU_HUMAN;sp|P12532-2|KCRU_HUMAN	0	0	0	0	0	0	0	0	16646000
tr|C9JTK6|C9JTK6_HUMAN;sp|Q9NTK5-3|OLA1_HUMAN;sp|Q9NTK5|OLA1_HUMAN;tr|J3KQ32|J3KQ32_HUMAN	0	0	0	0	0	0	0	0	14042000
tr|C9JV57|C9JV57_HUMAN;tr|C9J188|C9J188_HUMAN;tr|C9JWF5|C9JWF5_HUMAN;tr|C9JFN4|C9JFN4_HUMAN;tr|C9IZ80|C9IZ80_HUMAN;sp|Q7L1Q6-2|BZW1_HUMAN;sp|Q7L1Q6|BZW1_HUMAN;sp|Q7L1Q6-4|BZW1_HUMAN;sp|Q7L1Q6-3|BZW1_HUMAN	0	0	0	0	0	0	0	0	2947700
tr|C9JXB8|C9JXB8_HUMAN;tr|C9JNW5|C9JNW5_HUMAN;sp|P83731|RL24_HUMAN	0	0	0	0	0	0	0	0	18196000
tr|D6R9X8|D6R9X8_HUMAN;sp|P26006|ITA3_HUMAN;sp|P26006-1|ITA3_HUMAN	0	0	0	0	0	0	0	0	15607000
tr|E7ESP4|E7ESP4_HUMAN;tr|E7EMF1|E7EMF1_HUMAN;tr|E9PB77|E9PB77_HUMAN	0	0	0	0	0	0	0	0	19778000
tr|E7EU96|E7EU96_HUMAN;sp|Q8NEV1|CSK23_HUMAN;sp|P68400|CSK21_HUMAN	0	0	0	0	0	0	0	0	31055000
tr|E9PR44|E9PR44_HUMAN;sp|P02511|CRYAB_HUMAN;tr|E9PJL7|E9PJL7_HUMAN;tr|E9PRA8|E9PRA8_HUMAN;tr|E9PRS4|E9PRS4_HUMAN;tr|E9PS12|E9PS12_HUMAN;tr|A0A024R3B9|A0A024R3B9_HUMAN;tr|H0YCW8|H0YCW8_HUMAN;tr|E9PNH7|E9PNH7_HUMAN	0	0	0	0	0	0	0	0	43794000
tr|F6XGT7|F6XGT7_HUMAN;tr|Q5JVP2|Q5JVP2_HUMAN;sp|Q14914-2|PTGR1_HUMAN;sp|Q14914|PTGR1_HUMAN	0	0	0	0	0	0	0	0	24577000
tr|F8VRR3|F8VRR3_HUMAN;sp|P50579-3|MAP2_HUMAN;sp|P50579-2|MAP2_HUMAN;tr|F8VQZ7|F8VQZ7_HUMAN;sp|P50579|MAP2_HUMAN	0	0	0	0	0	0	0	0	24337000
tr|F8VVM2|F8VVM2_HUMAN;sp|Q00325-2|MPCP_HUMAN;sp|Q00325|MPCP_HUMAN	0	0	0	0	0	0	0	0	48574000
tr|G3V1D1|G3V1D1_HUMAN;tr|G3V192|G3V192_HUMAN;sp|P02794|FRIH_HUMAN;tr|E9PPQ4|E9PPQ4_HUMAN;tr|E9PRK8|E9PRK8_HUMAN;tr|E9PKY7|E9PKY7_HUMAN	0	0	0	0	0	0	0	0	24454000
tr|G3V1N2|G3V1N2_HUMAN	0	0	0	0	0	0	0	0	57234000
tr|G3V4T6|G3V4T6_HUMAN;tr|H0YJN8|H0YJN8_HUMAN;sp|O43708-2|MAAI_HUMAN;tr|G3V267|G3V267_HUMAN;tr|G3V5T0|G3V5T0_HUMAN;tr|A0A0C4DFM0|A0A0C4DFM0_HUMAN;sp|O43708|MAAI_HUMAN	0	0	0	0	0	0	0	0	27703000
tr|H0YAF3|H0YAF3_HUMAN;tr|H0YAF1|H0YAF1_HUMAN;sp|Q9UNQ0-2|ABCG2_HUMAN;sp|Q9UNQ0|ABCG2_HUMAN	0	0	0	0	0	0	0	0	13330000
tr|H0YBG6|H0YBG6_HUMAN;sp|P38646|GRP75_HUMAN	0	0	0	0	0	0	0	0	7827500
tr|H0YCY6|H0YCY6_HUMAN;sp|Q3LXA3-2|TKFC_HUMAN;sp|Q3LXA3|TKFC_HUMAN;tr|E9PQR1|E9PQR1_HUMAN;tr|E9PJG8|E9PJG8_HUMAN;tr|I3L252|I3L252_HUMAN	0	0	0	0	0	0	0	0	32008000
tr|H0YD14|H0YD14_HUMAN;sp|Q9NZM1-2|MYOF_HUMAN;sp|Q9NZM1-6|MYOF_HUMAN;sp|Q9NZM1-3|MYOF_HUMAN;sp|Q9NZM1|MYOF_HUMAN;sp|Q9NZM1-5|MYOF_HUMAN	0	0	0	0	0	0	0	0	25481000
tr|H0YIC4|H0YIC4_HUMAN;tr|A0A0C4DGI3|A0A0C4DGI3_HUMAN;tr|B4DJV2|B4DJV2_HUMAN;sp|O75390|CISY_HUMAN	0	0	0	0	0	0	0	0	12793000
tr|H0YNE9|H0YNE9_HUMAN;sp|Q92930|RAB8B_HUMAN	0	0	0	0	0	0	0	0	3215000
tr|H3BR08|H3BR08_HUMAN;tr|H3BM92|H3BM92_HUMAN;tr|H3BV34|H3BV34_HUMAN;tr|H3BT06|H3BT06_HUMAN;tr|H3BNY9|H3BNY9_HUMAN;sp|O15305-2|PMM2_HUMAN;tr|H3BRM0|H3BRM0_HUMAN;sp|O15305|PMM2_HUMAN	0	0	0	0	0	0	0	0	11449000
tr|H7BZJ3|H7BZJ3_HUMAN	0	0	0	0	0	0	0	0	64163000
tr|H7C3S9|H7C3S9_HUMAN;sp|Q99627-2|CSN8_HUMAN;tr|E9PGT6|E9PGT6_HUMAN;sp|Q99627|CSN8_HUMAN	0	0	0	0	0	0	0	0	21400000
tr|H9KV28|H9KV28_HUMAN;sp|O60610-2|DIAP1_HUMAN;tr|A0A140T8Z0|A0A140T8Z0_HUMAN;sp|O60610-3|DIAP1_HUMAN;tr|A0A0G2JH68|A0A0G2JH68_HUMAN;sp|O60610|DIAP1_HUMAN	0	0	0	0	0	0	0	0	9350500
tr|I3L4J1|I3L4J1_HUMAN;sp|Q9UN37|VPS4A_HUMAN	0	0	0	0	0	0	0	0	43358000
tr|J3KNE3|J3KNE3_HUMAN;sp|P68402|PA1B2_HUMAN	0	0	0	0	0	0	0	0	8449400
tr|J3QT77|J3QT77_HUMAN;sp|Q15165-3|PON2_HUMAN;tr|A0A0J9YYG4|A0A0J9YYG4_HUMAN;sp|Q15165-1|PON2_HUMAN;sp|Q15165|PON2_HUMAN;tr|A0A0J9YXF2|A0A0J9YXF2_HUMAN;tr|A0A0J9YXM1|A0A0J9YXM1_HUMAN;tr|G3XAK4|G3XAK4_HUMAN	0	0	0	0	0	0	0	0	47907000
tr|K7EK06|K7EK06_HUMAN;tr|K7ER16|K7ER16_HUMAN;sp|Q9Y285-2|SYFA_HUMAN;sp|Q9Y285|SYFA_HUMAN	0	0	0	0	0	0	0	0	21751000
tr|K7EQB9|K7EQB9_HUMAN;sp|Q86X55-1|CARM1_HUMAN;sp|Q86X55|CARM1_HUMAN	0	0	0	0	0	0	0	0	8111800
tr|K7ES78|K7ES78_HUMAN;tr|K7EMQ1|K7EMQ1_HUMAN;tr|K7EM73|K7EM73_HUMAN;tr|K7EKD8|K7EKD8_HUMAN;sp|P04632|CPNS1_HUMAN;tr|K7ELJ7|K7ELJ7_HUMAN;tr|A0A0C4DGQ5|A0A0C4DGQ5_HUMAN	0	0	0	0	0	0	0	0	3697900
tr|Q5QPQ0|Q5QPQ0_HUMAN;sp|O95372|LYPA2_HUMAN	0	0	0	0	0	0	0	0	9199600
tr|Q5SZE2|Q5SZE2_HUMAN;tr|Q5SZE3|Q5SZE3_HUMAN;tr|H0YKH6|H0YKH6_HUMAN;tr|Q5SZE4|Q5SZE4_HUMAN;tr|Q5SZE1|Q5SZE1_HUMAN;tr|H0YNU7|H0YNU7_HUMAN;sp|Q96G23|CERS2_HUMAN	0	0	0	0	0	0	0	0	20177000
tr|Q5TB53|Q5TB53_HUMAN;sp|Q9HD45|TM9S3_HUMAN	0	0	0	0	0	0	0	0	9897400
tr|R4GMY8|R4GMY8_HUMAN;tr|E5RHG8|E5RHG8_HUMAN;sp|Q15369-2|ELOC_HUMAN;sp|Q15369|ELOC_HUMAN	0	0	0	0	0	0	0	0	19182000
tr|V9GYN5|V9GYN5_HUMAN;sp|P06280|AGAL_HUMAN	0	0	0	0	0	0	0	0	9667500
tr|X6RFL8|X6RFL8_HUMAN;sp|P61106|RAB14_HUMAN	0	0	0	0	0	0	0	0	40159000
sp|P04350|TBB4A_HUMAN	0	0	0	0	0	0	0	0	0
sp|P16104|H2AX_HUMAN;sp|Q96QV6|H2A1A_HUMAN	0	0	0	0	0	0	0	0	0
sp|P34896-4|GLYC_HUMAN;sp|P34896-3|GLYC_HUMAN;sp|P34896-2|GLYC_HUMAN;sp|P34896|GLYC_HUMAN	0	0	0	0	0	0	0	0	0
sp|P51812|KS6A3_HUMAN	0	0	0	0	0	0	0	0	0
sp|Q15021|CND1_HUMAN	0	0	0	0	0	0	0	0	0
sp|Q9H2C0|GAN_HUMAN	0	0	0	0	0	0	0	0	0
sp|Q9NRN7-2|ADPPT_HUMAN;sp|Q9NRN7|ADPPT_HUMAN	0	0	0	0	0	0	0	0	0
tr|A6PVX3|A6PVX3_HUMAN;sp|P55036-2|PSMD4_HUMAN;sp|P55036|PSMD4_HUMAN;tr|Q5VWC4|Q5VWC4_HUMAN	0	0	0	0	0	0	0	0	0
tr|Q5T2B5|Q5T2B5_HUMAN;sp|Q13617|CUL2_HUMAN;tr|A0A0A0MTN0|A0A0A0MTN0_HUMAN;sp|Q13617-2|CUL2_HUMAN	0	0	0	0	0	0	0	0	0
