# Supplementary material for: Variability in protein cargo detection in technical and biological replicates of exosome-enriched extracellular vesicles
Source: PLoS One. 2020 Mar 2;15(3):e0228871. doi: 10.1371/journal.pone.0228871 (PMC7051218; doi:10.1371/journal.pone.0228871)
Supplement: S2 Table — (XLS) [file pone.0228871.s006.xls]

## Sheet: S2 Data
Protein IDs	LFQ intensity A549 R1	LFQ intensity A549 R2	LFQ intensity A549 R3	LFQ intensity A549 R4	LFQ intensity A549 R5	LFQ intensity A549 R6	LFQ intensity A549 R7	LFQ intensity A549 R8	LFQ intensity A549 R9
sp|P62805|H4_HUMAN	16965000000	9097300000	8230900000	16409000000	9060800000	17541000000	8916600000	15162000000	14614000000
sp|P02751|FINC_HUMAN;sp|P02751-3|FINC_HUMAN;sp|P02751-8|FINC_HUMAN;sp|P02751-17|FINC_HUMAN;sp|P02751-5|FINC_HUMAN;sp|P02751-14|FINC_HUMAN;sp|P02751-10|FINC_HUMAN;sp|P02751-6|FINC_HUMAN;sp|P02751-9|FINC_HUMAN;sp|P02751-4|FINC_HUMAN;sp|P02751-12|FINC_HUMAN;tr|H0Y7Z1|H0Y7Z1_HUMAN;sp|P02751-16|FINC_HUMAN;sp|P02751-2|FINC_HUMAN;tr|H0Y4K8|H0Y4K8_HUMAN	12863000000	18718000000	13155000000	19804000000	17780000000	14588000000	5865400000	6038900000	6377800000
tr|K7EK07|K7EK07_HUMAN;sp|P84243|H33_HUMAN	10796000000	6758800000	8639800000	7968400000	8248400000	8514200000	4148800000	7952300000	7619900000
sp|P63261|ACTG_HUMAN;tr|I3L3I0|I3L3I0_HUMAN;tr|I3L1U9|I3L1U9_HUMAN;tr|I3L4N8|I3L4N8_HUMAN;tr|K7EM38|K7EM38_HUMAN;tr|I3L3R2|I3L3R2_HUMAN;tr|J3KT65|J3KT65_HUMAN	9869900000	7406500000	6525200000	4533400000	4835300000	4099000000	6349100000	6162400000	6811000000
sp|Q99879|H2B1M_HUMAN;sp|Q99877|H2B1N_HUMAN;sp|Q93079|H2B1H_HUMAN;sp|Q5QNW6|H2B2F_HUMAN;sp|P62807|H2B1C_HUMAN;sp|P58876|H2B1D_HUMAN;sp|O60814|H2B1K_HUMAN;sp|Q5QNW6-2|H2B2F_HUMAN;tr|U3KQK0|U3KQK0_HUMAN;sp|Q99880|H2B1L_HUMAN;sp|P57053|H2BFS_HUMAN;sp|Q96A08|H2B1A_HUMAN	9122400000	1986200000	3668500000	3466700000	2299100000	3650000000	1895000000	14366000000	12796000000
sp|P21333-2|FLNA_HUMAN;sp|P21333|FLNA_HUMAN;tr|Q5HY54|Q5HY54_HUMAN;tr|F8WE98|F8WE98_HUMAN;tr|H0Y5C6|H0Y5C6_HUMAN;tr|H0Y5F3|H0Y5F3_HUMAN;tr|H7C2E7|H7C2E7_HUMAN	8807400000	6627000000	7345600000	7370300000	7349600000	7266600000	6661100000	8917500000	8724300000
sp|P08195-2|4F2_HUMAN;sp|P08195-3|4F2_HUMAN;tr|F5GZS6|F5GZS6_HUMAN;sp|P08195|4F2_HUMAN;tr|J3KPF3|J3KPF3_HUMAN;sp|P08195-4|4F2_HUMAN;tr|H0YFS2|H0YFS2_HUMAN;tr|F5H0E2|F5H0E2_HUMAN;tr|F5GZI0|F5GZI0_HUMAN;tr|F5H867|F5H867_HUMAN;tr|H0YFX4|H0YFX4_HUMAN;tr|F5GZR9|F5GZR9_HUMAN	7439600000	7045400000	8198600000	7327700000	7187100000	7125000000	3375800000	3873400000	3360000000
sp|O75369-2|FLNB_HUMAN;sp|O75369-9|FLNB_HUMAN;sp|O75369|FLNB_HUMAN;sp|O75369-8|FLNB_HUMAN;sp|O75369-6|FLNB_HUMAN;sp|O75369-3|FLNB_HUMAN;tr|E7EN95|E7EN95_HUMAN;sp|O75369-7|FLNB_HUMAN;sp|O75369-5|FLNB_HUMAN;sp|O75369-4|FLNB_HUMAN;tr|H7C5L4|H7C5L4_HUMAN;tr|A0A0A0MT44|A0A0A0MT44_HUMAN;tr|A0A0C4DGA1|A0A0C4DGA1_HUMAN	6577800000	5254400000	6579300000	4681200000	4686700000	4590800000	5971900000	6873000000	7150300000
sp|P14618|KPYM_HUMAN;sp|P14618-3|KPYM_HUMAN;tr|B4DNK4|B4DNK4_HUMAN;tr|H3BQ34|H3BQ34_HUMAN;tr|H3BTJ2|H3BTJ2_HUMAN;tr|H3BUW1|H3BUW1_HUMAN;tr|H3BT25|H3BT25_HUMAN;tr|H3BU13|H3BU13_HUMAN;tr|H3BN34|H3BN34_HUMAN;tr|H3BQZ3|H3BQZ3_HUMAN	5503000000	4875400000	4326700000	3752500000	3759600000	4136000000	9649100000	10054000000	9396300000
sp|Q15582|BGH3_HUMAN;tr|H0Y8L3|H0Y8L3_HUMAN;tr|S4R3C6|S4R3C6_HUMAN;tr|H0Y9D7|H0Y9D7_HUMAN;tr|H0Y8M8|H0Y8M8_HUMAN;tr|H0YAB8|H0YAB8_HUMAN;tr|D6RBX4|D6RBX4_HUMAN;tr|H0YAH8|H0YAH8_HUMAN	4819800000	5468500000	4909300000	4817400000	4972500000	5151100000	7396600000	6575600000	6954600000
sp|Q99878|H2A1J_HUMAN;sp|Q96KK5|H2A1H_HUMAN;sp|Q9BTM1|H2AJ_HUMAN;sp|Q16777|H2A2C_HUMAN;sp|Q6FI13|H2A2A_HUMAN;sp|P20671|H2A1D_HUMAN;sp|P0C0S8|H2A1_HUMAN;tr|A0A0U1RR32|A0A0U1RR32_HUMAN;tr|A0A0U1RRH7|A0A0U1RRH7_HUMAN;tr|H0YFX9|H0YFX9_HUMAN;sp|Q9BTM1-2|H2AJ_HUMAN	4276100000	4454500000	5690000000	14850000000	13908000000	12164000000	8032400000	15913000000	10567000000
sp|P07996|TSP1_HUMAN;sp|P07996-2|TSP1_HUMAN;tr|A8MZG1|A8MZG1_HUMAN;sp|P35442|TSP2_HUMAN	4142500000	4222700000	3631600000	3428600000	3109600000	2993900000	2274800000	2797200000	2661600000
sp|P07355|ANXA2_HUMAN;sp|P07355-2|ANXA2_HUMAN;tr|H0YN42|H0YN42_HUMAN;tr|H0YMD0|H0YMD0_HUMAN;tr|H0YMU9|H0YMU9_HUMAN;tr|H0YM50|H0YM50_HUMAN;sp|A6NMY6|AXA2L_HUMAN;tr|H0YKS4|H0YKS4_HUMAN;tr|H0YNP5|H0YNP5_HUMAN;tr|H0YMM1|H0YMM1_HUMAN;tr|H0YN28|H0YN28_HUMAN;tr|H0YL33|H0YL33_HUMAN;tr|H0YKZ7|H0YKZ7_HUMAN;tr|H0YLV6|H0YLV6_HUMAN;tr|H0YMT9|H0YMT9_HUMAN;tr|H0YKX9|H0YKX9_HUMAN;tr|H0YKL9|H0YKL9_HUMAN;tr|H0YMW4…	3562900000	2888900000	3116100000	3250900000	3029800000	3430800000	1818200000	1931400000	1632600000
sp|P04406|G3P_HUMAN;sp|P04406-2|G3P_HUMAN;tr|E7EUT5|E7EUT5_HUMAN	3410000000	2979200000	3168300000	2023500000	1524500000	2405900000	3966600000	5673300000	5380700000
sp|O15230|LAMA5_HUMAN;sp|O15230-2|LAMA5_HUMAN;tr|A0A087WYH7|A0A087WYH7_HUMAN;tr|A0A075B783|A0A075B783_HUMAN;tr|A0A0A0MSA0|A0A0A0MSA0_HUMAN;sp|Q16787-3|LAMA3_HUMAN;sp|Q16787|LAMA3_HUMAN	2689800000	1927600000	2144500000	1997600000	1851500000	1843900000	991400000	1049000000	985060000
sp|P11717|MPRI_HUMAN;tr|S4R328|S4R328_HUMAN	2654300000	1951100000	2176800000	4696200000	5200400000	3732300000	2239800000	2478900000	2651700000
sp|P05783|K1C18_HUMAN;tr|F8VZY9|F8VZY9_HUMAN;CON__H-INV:HIT000015463	2448000000	1411200000	1491700000	4196400000	3613300000	5207600000	3225200000	2963800000	3540500000
sp|Q00610-2|CLH1_HUMAN;sp|Q00610|CLH1_HUMAN;tr|A0A087WVQ6|A0A087WVQ6_HUMAN;tr|J3KS13|J3KS13_HUMAN;sp|P53675-2|CLH2_HUMAN;sp|P53675|CLH2_HUMAN;tr|A0A087WX41|A0A087WX41_HUMAN;tr|K7EJJ5|K7EJJ5_HUMAN;tr|J3KRF5|J3KRF5_HUMAN;tr|J3KSQ2|J3KSQ2_HUMAN;tr|J3QL20|J3QL20_HUMAN;tr|F5H5N6|F5H5N6_HUMAN;tr|A0A087WV74|A0A087WV74_HUMAN;tr|A0A087WXH4|A0A087WXH4_HUMAN	2436500000	2510800000	2519000000	2633500000	2605900000	2337400000	2582000000	3029200000	2509300000
sp|P35579|MYH9_HUMAN;tr|Q5BKV1|Q5BKV1_HUMAN;tr|B1AH99|B1AH99_HUMAN;sp|P35749-4|MYH11_HUMAN;sp|P35749-3|MYH11_HUMAN;sp|P35749|MYH11_HUMAN;sp|P35749-2|MYH11_HUMAN;tr|A0A0C4DFM8|A0A0C4DFM8_HUMAN;tr|A1L2Z2|A1L2Z2_HUMAN;REV__tr|S4R3H4|S4R3H4_HUMAN;REV__tr|E7EQT4|E7EQT4_HUMAN;REV__sp|Q9UKV3-5|ACINU_HUMAN;REV__sp|Q9UKV3|ACINU_HUMAN	1958400000	1417400000	1258400000	2947700000	2561800000	2732200000	1116800000	1550500000	1262200000
sp|P53396-2|ACLY_HUMAN;sp|P53396|ACLY_HUMAN;sp|P53396-3|ACLY_HUMAN;tr|K7ESG8|K7ESG8_HUMAN;tr|K7EIE7|K7EIE7_HUMAN	1912700000	1125500000	1523200000	1622300000	1739700000	1894300000	1618700000	2528900000	2434500000
sp|P00352|AL1A1_HUMAN;tr|Q5SYQ9|Q5SYQ9_HUMAN;tr|Q5SYQ8|Q5SYQ8_HUMAN;tr|Q5SYQ7|Q5SYQ7_HUMAN;sp|P05091|ALDH2_HUMAN;tr|H0Y2X5|H0Y2X5_HUMAN;sp|O94788-4|AL1A2_HUMAN;sp|P05091-2|ALDH2_HUMAN;sp|O94788-2|AL1A2_HUMAN;tr|H0YMG7|H0YMG7_HUMAN;sp|O94788-3|AL1A2_HUMAN;sp|P47895|AL1A3_HUMAN;sp|P30837|AL1B1_HUMAN;sp|O94788|AL1A2_HUMAN	1797400000	1962800000	1705500000	1730300000	1724000000	1937700000	2446800000	2300800000	2242100000
sp|Q9HDC9|APMAP_HUMAN;sp|Q9HDC9-2|APMAP_HUMAN;tr|H0Y512|H0Y512_HUMAN	1752500000	1371500000	1998700000	0	0	0	0	0	0
sp|P68371|TBB4B_HUMAN	1682000000	1085800000	1198000000	1086900000	1070900000	1193600000	1846700000	2430200000	1919000000
sp|Q07954|LRP1_HUMAN;tr|Q6PJ72|Q6PJ72_HUMAN;tr|H0YJI8|H0YJI8_HUMAN;sp|Q07954-2|LRP1_HUMAN;tr|Q7Z7K9|Q7Z7K9_HUMAN	1662700000	1203300000	1538000000	1641200000	1919700000	1945800000	2043100000	1854000000	2089200000
sp|P04083|ANXA1_HUMAN;tr|Q5T3N1|Q5T3N1_HUMAN;tr|Q5T3N0|Q5T3N0_HUMAN	1622700000	1327500000	1450200000	1436200000	1129400000	1302100000	1023100000	1241800000	1216000000
sp|P49327|FAS_HUMAN;tr|A0A0U1RQF0|A0A0U1RQF0_HUMAN;tr|A0A0U1RRG3|A0A0U1RRG3_HUMAN;tr|A0A1B0GTR5|A0A1B0GTR5_HUMAN;tr|J3KTF0|J3KTF0_HUMAN	1558700000	1192700000	1567200000	880050000	881660000	741310000	1808000000	2319900000	2077900000
sp|P98088|MUC5A_HUMAN;tr|A0A0G2JM87|A0A0G2JM87_HUMAN;tr|A0A0G2JR65|A0A0G2JR65_HUMAN;sp|Q02817|MUC2_HUMAN	1493200000	1649400000	1547600000	1142900000	1261100000	589250000	0	0	0
sp|Q5VTE0|EF1A3_HUMAN;sp|P68104|EF1A1_HUMAN;tr|A0A087WVQ9|A0A087WVQ9_HUMAN;sp|P68104-2|EF1A1_HUMAN;tr|A0A087WV01|A0A087WV01_HUMAN;tr|A6PW80|A6PW80_HUMAN;tr|Q5JR01|Q5JR01_HUMAN	1489000000	1174100000	1391400000	1449700000	1230500000	1064200000	2327400000	2459300000	2432300000
sp|P11142|HSP7C_HUMAN;tr|E9PKE3|E9PKE3_HUMAN;sp|P11142-2|HSP7C_HUMAN;tr|E9PNE6|E9PNE6_HUMAN;tr|E9PN89|E9PN89_HUMAN;tr|A8K7Q2|A8K7Q2_HUMAN;tr|E9PLF4|E9PLF4_HUMAN;tr|E9PQQ4|E9PQQ4_HUMAN;tr|E9PQK7|E9PQK7_HUMAN;tr|E9PK54|E9PK54_HUMAN;tr|E9PPY6|E9PPY6_HUMAN;tr|E9PI65|E9PI65_HUMAN;tr|E9PN25|E9PN25_HUMAN;tr|E9PS65|E9PS65_HUMAN;tr|E9PM13|E9PM13_HUMAN	1481500000	1244700000	1226900000	1481400000	1403800000	1877900000	3041000000	3204500000	3177900000
sp|O43707|ACTN4_HUMAN;sp|O43707-2|ACTN4_HUMAN;tr|F5GXS2|F5GXS2_HUMAN;sp|O43707-3|ACTN4_HUMAN;tr|H7C144|H7C144_HUMAN;tr|K7EJH8|K7EJH8_HUMAN;sp|Q08043|ACTN3_HUMAN;tr|A0A087WSZ2|A0A087WSZ2_HUMAN;tr|K7EP19|K7EP19_HUMAN;tr|G3V2E8|G3V2E8_HUMAN;sp|Q9H254-2|SPTN4_HUMAN;tr|M0QZQ3|M0QZQ3_HUMAN;sp|Q9H254-4|SPTN4_HUMAN;tr|C9JY79|C9JY79_HUMAN;sp|Q9H254|SPTN4_HUMAN	1436600000	1539900000	1441400000	1033500000	1469600000	1314900000	3167600000	1909700000	2301300000
sp|P11021|GRP78_HUMAN	1326100000	1077000000	1025300000	1157800000	983910000	1108800000	557670000	1008500000	901110000
sp|Q9Y490|TLN1_HUMAN;sp|Q9Y4G6|TLN2_HUMAN;tr|H0YMT1|H0YMT1_HUMAN;tr|A0A1B0GVU7|A0A1B0GVU7_HUMAN	1249500000	1245200000	1214300000	1062800000	1338000000	1605200000	1954200000	1608100000	1566500000
sp|P23526|SAHH_HUMAN;sp|P23526-2|SAHH_HUMAN	1247600000	1105400000	1195600000	999240000	1002200000	1041700000	1755700000	1999500000	1984600000
tr|A0A1B0GVD5|A0A1B0GVD5_HUMAN;tr|A0A1B0GWE8|A0A1B0GWE8_HUMAN;sp|P07339|CATD_HUMAN;tr|A0A1B0GW44|A0A1B0GW44_HUMAN;tr|A0A1B0GVP3|A0A1B0GVP3_HUMAN;tr|A0A1B0GV23|A0A1B0GV23_HUMAN;tr|A0A1B0GU92|A0A1B0GU92_HUMAN;tr|A0A1B0GU03|A0A1B0GU03_HUMAN;tr|C9JH19|C9JH19_HUMAN;tr|F8WD96|F8WD96_HUMAN;tr|H7C469|H7C469_HUMAN;tr|H7C1V0|H7C1V0_HUMAN;tr|F8W787|F8W787_HUMAN;tr|A0A1B0GVF1|A0A1B0GVF1_HUMAN;tr|A0A1B0GV01|A…	1210200000	779070000	1147400000	1149800000	1095500000	929770000	1119300000	984830000	1002900000
sp|P07858|CATB_HUMAN;tr|E9PR54|E9PR54_HUMAN;tr|E9PJ67|E9PJ67_HUMAN;tr|E9PCB3|E9PCB3_HUMAN;tr|E9PKQ7|E9PKQ7_HUMAN;tr|E9PNL5|E9PNL5_HUMAN;tr|E9PHZ5|E9PHZ5_HUMAN;tr|E9PLY3|E9PLY3_HUMAN;tr|E9PSG5|E9PSG5_HUMAN;tr|E9PQM1|E9PQM1_HUMAN;tr|E9PS78|E9PS78_HUMAN;tr|R4GMQ5|R4GMQ5_HUMAN;tr|E9PIS1|E9PIS1_HUMAN;tr|E9PL32|E9PL32_HUMAN;tr|E9PKX0|E9PKX0_HUMAN	1156800000	766440000	784180000	986900000	824740000	591600000	987000000	1054800000	1158000000
sp|P07900|HS90A_HUMAN;sp|P07900-2|HS90A_HUMAN;tr|G3V2J8|G3V2J8_HUMAN;sp|Q14568|HS902_HUMAN;sp|Q58FG0|HS905_HUMAN;sp|Q58FF6|H90B4_HUMAN;sp|Q58FG1|HS904_HUMAN	1111200000	956990000	984170000	659340000	622390000	694920000	1710900000	1714500000	1849700000
sp|P21980|TGM2_HUMAN;sp|P21980-2|TGM2_HUMAN;tr|A2A299|A2A299_HUMAN;sp|P21980-3|TGM2_HUMAN;tr|A2A2A0|A2A2A0_HUMAN;tr|A0A087WZC4|A0A087WZC4_HUMAN;sp|O43548-2|TGM5_HUMAN;sp|P49221|TGM4_HUMAN;tr|A0A087WVW4|A0A087WVW4_HUMAN;sp|O43548|TGM5_HUMAN;tr|A0A087WVS3|A0A087WVS3_HUMAN	1084300000	1153800000	962210000	1657700000	1772000000	1193500000	1316700000	1501600000	1499500000
sp|O00468-6|AGRIN_HUMAN;sp|O00468-3|AGRIN_HUMAN;sp|O00468-7|AGRIN_HUMAN;sp|O00468-5|AGRIN_HUMAN;sp|O00468-4|AGRIN_HUMAN;sp|O00468|AGRIN_HUMAN;tr|A0A087X208|A0A087X208_HUMAN;sp|O00468-2|AGRIN_HUMAN;tr|H0Y5U1|H0Y5U1_HUMAN	1061800000	1172600000	1321500000	1168700000	1029600000	1009400000	360740000	669240000	520380000
sp|P06733|ENOA_HUMAN;sp|P06733-2|ENOA_HUMAN;tr|K7EM90|K7EM90_HUMAN;sp|P09104-2|ENOG_HUMAN;sp|P09104|ENOG_HUMAN;tr|E5RI09|E5RI09_HUMAN;tr|E5RG95|E5RG95_HUMAN;tr|F5H0C8|F5H0C8_HUMAN;tr|F5H1C3|F5H1C3_HUMAN	1050700000	841810000	745140000	950580000	824270000	1236400000	1142400000	1152200000	1227900000
sp|P68366-2|TBA4A_HUMAN;sp|P68366|TBA4A_HUMAN;tr|C9JEV8|C9JEV8_HUMAN;tr|C9JQ00|C9JQ00_HUMAN;tr|C9JJQ8|C9JJQ8_HUMAN;tr|C9JDL2|C9JDL2_HUMAN	1010900000	1170400000	1236700000	1095000000	1308500000	1277900000	2304400000	2143500000	1769500000
sp|P08238|HS90B_HUMAN;sp|Q58FF7|H90B3_HUMAN	992820000	794830000	942960000	704430000	723190000	894490000	1525000000	1558800000	1773100000
sp|P13639|EF2_HUMAN	870430000	865700000	844220000	1019300000	973530000	1041400000	1752500000	1400000000	1366500000
sp|P05556|ITB1_HUMAN;sp|P05556-2|ITB1_HUMAN;sp|P05556-5|ITB1_HUMAN;sp|P05556-4|ITB1_HUMAN;sp|P05556-3|ITB1_HUMAN;tr|E7EQW5|E7EQW5_HUMAN;tr|C9JPK5|C9JPK5_HUMAN;tr|Q5T3E6|Q5T3E6_HUMAN;tr|E9PLR6|E9PLR6_HUMAN;tr|E7EUI6|E7EUI6_HUMAN;tr|H7C4N8|H7C4N8_HUMAN;tr|E7ERX5|E7ERX5_HUMAN;tr|C9JJP8|C9JJP8_HUMAN;tr|Q5T3E5|Q5T3E5_HUMAN;tr|E9PQJ2|E9PQJ2_HUMAN	866980000	808090000	725990000	712350000	583860000	638990000	348210000	357640000	441200000
sp|P00338|LDHA_HUMAN;sp|P00338-3|LDHA_HUMAN;sp|P00338-5|LDHA_HUMAN;sp|P00338-2|LDHA_HUMAN;sp|P00338-4|LDHA_HUMAN;tr|F5GXY2|F5GXY2_HUMAN;tr|F5GYU2|F5GYU2_HUMAN;tr|F5GXH2|F5GXH2_HUMAN;tr|F5GZQ4|F5GZQ4_HUMAN;tr|F5H5J4|F5H5J4_HUMAN;tr|F5H6W8|F5H6W8_HUMAN;tr|F5H8H6|F5H8H6_HUMAN;tr|F5GXC7|F5GXC7_HUMAN;tr|F5GWW2|F5GWW2_HUMAN;tr|F5GXU1|F5GXU1_HUMAN	853890000	734210000	680630000	468210000	520420000	508360000	503770000	657340000	654290000
sp|O60701|UGDH_HUMAN;sp|O60701-2|UGDH_HUMAN;sp|O60701-3|UGDH_HUMAN;tr|E7ER83|E7ER83_HUMAN;tr|E7ETF4|E7ETF4_HUMAN;tr|E7EV97|E7EV97_HUMAN;tr|E7ER95|E7ER95_HUMAN;tr|D6RHF4|D6RHF4_HUMAN;tr|E9PBD2|E9PBD2_HUMAN	821820000	779660000	768860000	704500000	697550000	752130000	1510200000	1363300000	1274400000
sp|P07942|LAMB1_HUMAN;tr|G3XAI2|G3XAI2_HUMAN;tr|E7EPA6|E7EPA6_HUMAN;tr|E9PCS6|E9PCS6_HUMAN;tr|C9J296|C9J296_HUMAN	803020000	570310000	680340000	676720000	601980000	543470000	152630000	234260000	142440000
sp|O60218|AK1BA_HUMAN	790030000	720110000	702410000	656030000	555240000	626550000	919810000	1084900000	1081300000
sp|P14625|ENPL_HUMAN;tr|Q96GW1|Q96GW1_HUMAN;tr|A0A1W2PRR1|A0A1W2PRR1_HUMAN;tr|H0YIV0|H0YIV0_HUMAN;sp|Q58FF3|ENPLL_HUMAN;tr|F8W026|F8W026_HUMAN	782340000	556570000	522740000	645490000	485490000	518100000	337160000	603640000	566430000
sp|Q08380|LG3BP_HUMAN;tr|K7EP36|K7EP36_HUMAN;tr|K7ESM3|K7ESM3_HUMAN;tr|K7EKQ5|K7EKQ5_HUMAN;tr|K7EJY8|K7EJY8_HUMAN;tr|K7ERZ6|K7ERZ6_HUMAN;tr|K7EJD3|K7EJD3_HUMAN;tr|K7ES75|K7ES75_HUMAN;tr|K7EN99|K7EN99_HUMAN	774220000	679900000	859100000	1310600000	1411600000	1134700000	549000000	721950000	650200000
sp|P52895|AK1C2_HUMAN;tr|B4DK69|B4DK69_HUMAN;tr|S4R3P0|S4R3P0_HUMAN;sp|P52895-2|AK1C2_HUMAN	745830000	201040000	265540000	256980000	230990000	260040000	300390000	296010000	336920000
sp|Q14204|DYHC1_HUMAN;tr|H0YJ21|H0YJ21_HUMAN	741240000	587450000	761410000	787830000	824730000	786280000	695440000	880550000	698210000
sp|O95445-2|APOM_HUMAN;tr|Q5SRP5|Q5SRP5_HUMAN;sp|O95445|APOM_HUMAN	736570000	0	725110000	541260000	1133100000	546750000	591660000	981600000	1064100000
sp|P49368|TCPG_HUMAN;tr|B4DUR8|B4DUR8_HUMAN;sp|P49368-2|TCPG_HUMAN;tr|E9PRC8|E9PRC8_HUMAN;tr|Q5SZX6|Q5SZX6_HUMAN;tr|E9PQ35|E9PQ35_HUMAN;tr|Q5SZX9|Q5SZX9_HUMAN;tr|E9PM09|E9PM09_HUMAN;tr|Q5SZW8|Q5SZW8_HUMAN	718130000	589410000	623540000	605680000	565440000	601870000	693060000	1019100000	905210000
sp|P78371|TCPB_HUMAN;tr|F5GWF6|F5GWF6_HUMAN;sp|P78371-2|TCPB_HUMAN;tr|F8VQ14|F8VQ14_HUMAN	706700000	599610000	585460000	592200000	674410000	537870000	599900000	746430000	651900000
sp|P17987|TCPA_HUMAN;tr|E7EQR6|E7EQR6_HUMAN;tr|E7ERF2|E7ERF2_HUMAN;tr|F5H282|F5H282_HUMAN;tr|F5GZ03|F5GZ03_HUMAN;tr|F5H136|F5H136_HUMAN;tr|F5H676|F5H676_HUMAN;tr|F5GZI8|F5GZI8_HUMAN;tr|F5H726|F5H726_HUMAN;tr|F5GYL4|F5GYL4_HUMAN;tr|F5H7Y1|F5H7Y1_HUMAN	699940000	510710000	560930000	524410000	483010000	469950000	614800000	816620000	649450000
sp|P68363|TBA1B_HUMAN;tr|F8VVB9|F8VVB9_HUMAN;sp|P68363-2|TBA1B_HUMAN;tr|F8VRZ4|F8VRZ4_HUMAN;tr|F8VS66|F8VS66_HUMAN;tr|C9JDS9|C9JDS9_HUMAN;tr|F8VX09|F8VX09_HUMAN;tr|F8VWV9|F8VWV9_HUMAN;tr|C9K0S6|C9K0S6_HUMAN;tr|F8VRK0|F8VRK0_HUMAN;sp|A6NHL2-2|TBAL3_HUMAN;sp|A6NHL2|TBAL3_HUMAN;tr|F8VXZ7|F8VXZ7_HUMAN;tr|F8W0F6|F8W0F6_HUMAN;sp|Q9H853|TBA4B_HUMAN	691810000	717530000	766640000	639910000	757910000	656490000	1446800000	1569200000	1397300000
sp|P11047|LAMC1_HUMAN;sp|Q9Y6N6|LAMC3_HUMAN;tr|R4GNC7|R4GNC7_HUMAN	674190000	416250000	543800000	543320000	526690000	405990000	284710000	346050000	208300000
sp|Q13219|PAPP1_HUMAN	664260000	676260000	703660000	736930000	700660000	587450000	122020000	181420000	165690000
sp|P10909-4|CLUS_HUMAN;sp|P10909|CLUS_HUMAN;sp|P10909-5|CLUS_HUMAN;sp|P10909-2|CLUS_HUMAN;tr|H0YLK8|H0YLK8_HUMAN;sp|P10909-3|CLUS_HUMAN;tr|E7ERK6|E7ERK6_HUMAN;tr|H0YC35|H0YC35_HUMAN;tr|E5RG36|E5RG36_HUMAN;tr|E5RGB0|E5RGB0_HUMAN;tr|E5RH61|E5RH61_HUMAN;tr|E5RJZ5|E5RJZ5_HUMAN;tr|E7ETB4|E7ETB4_HUMAN;tr|H0YAS8|H0YAS8_HUMAN	658450000	739690000	712030000	555550000	587650000	578090000	1526900000	1130700000	1186200000
sp|P00558|PGK1_HUMAN;sp|P00558-2|PGK1_HUMAN;sp|P07205|PGK2_HUMAN	655990000	631340000	655560000	787790000	629620000	1051700000	1516000000	1578300000	1374500000
sp|P26006|ITA3_HUMAN;sp|P26006-1|ITA3_HUMAN;tr|D6R9X8|D6R9X8_HUMAN;tr|K7EMU3|K7EMU3_HUMAN;tr|H0YA32|H0YA32_HUMAN;tr|H0YA49|H0YA49_HUMAN	653130000	395710000	469080000	877410000	699740000	892880000	183750000	184690000	229720000
sp|Q04828|AK1C1_HUMAN;tr|H0Y804|H0Y804_HUMAN;tr|A6NHU4|A6NHU4_HUMAN	649390000	643850000	533810000	836250000	620810000	632750000	1318800000	1313500000	1313500000
sp|Q01650|LAT1_HUMAN;tr|A0A0C4DGL4|A0A0C4DGL4_HUMAN;tr|H0YJ95|H0YJ95_HUMAN;tr|G3V4Z6|G3V4Z6_HUMAN;sp|Q9UM01|YLAT1_HUMAN;sp|Q92536|YLAT2_HUMAN	630240000	756390000	635600000	948080000	1087300000	701410000	452130000	500130000	613540000
sp|P15121|ALDR_HUMAN;tr|E9PCX2|E9PCX2_HUMAN;tr|E9PEF9|E9PEF9_HUMAN	609130000	639680000	614590000	490970000	449920000	427400000	1240800000	1245600000	1313300000
tr|C9J9K3|C9J9K3_HUMAN;sp|P08865|RSSA_HUMAN;tr|A0A0C4DG17|A0A0C4DG17_HUMAN;tr|F8WD59|F8WD59_HUMAN	573130000	393920000	494390000	318960000	301560000	340860000	869660000	879430000	984340000
sp|Q14517|FAT1_HUMAN;tr|A0A087WVP1|A0A087WVP1_HUMAN;tr|D6RCE4|D6RCE4_HUMAN;tr|E9PQ73|E9PQ73_HUMAN;sp|Q8TDW7-3|FAT3_HUMAN;sp|Q8TDW7|FAT3_HUMAN	568030000	274020000	463960000	673880000	589320000	527100000	109430000	181440000	123750000
sp|P07237|PDIA1_HUMAN;tr|H7BZ94|H7BZ94_HUMAN;tr|I3L398|I3L398_HUMAN;tr|I3L312|I3L312_HUMAN;tr|H0Y3Z3|H0Y3Z3_HUMAN;tr|I3L0S0|I3L0S0_HUMAN;tr|I3NI03|I3NI03_HUMAN;tr|I3L3U6|I3L3U6_HUMAN;tr|I3L4M2|I3L4M2_HUMAN;tr|I3L3P5|I3L3P5_HUMAN;tr|I3L514|I3L514_HUMAN;tr|I3L1Y5|I3L1Y5_HUMAN	557920000	423770000	441980000	451070000	384340000	358280000	250730000	367540000	356000000
sp|P11413|G6PD_HUMAN;sp|P11413-2|G6PD_HUMAN;sp|P11413-3|G6PD_HUMAN;tr|E7EUI8|E7EUI8_HUMAN;tr|E7EM57|E7EM57_HUMAN;tr|E9PD92|E9PD92_HUMAN	541420000	586840000	583910000	808690000	845760000	906940000	1285400000	1092500000	1057600000
tr|Q5TEC6|Q5TEC6_HUMAN	534610000	0	0	1500500000	1044900000	1104100000	396960000	633120000	664470000
sp|P50990-2|TCPQ_HUMAN;sp|P50990|TCPQ_HUMAN;sp|P50990-3|TCPQ_HUMAN;tr|H7C4C8|H7C4C8_HUMAN;tr|H7C2U0|H7C2U0_HUMAN	518840000	395070000	483650000	409400000	344410000	342190000	392810000	681970000	679290000
tr|B4DLR8|B4DLR8_HUMAN;sp|P15559-3|NQO1_HUMAN;sp|P15559-2|NQO1_HUMAN;sp|P15559|NQO1_HUMAN;tr|H3BRK3|H3BRK3_HUMAN;tr|H3BNV2|H3BNV2_HUMAN	501000000	507120000	542400000	554570000	492490000	652320000	958890000	1228500000	1247600000
sp|P29401|TKT_HUMAN;sp|P29401-2|TKT_HUMAN;tr|A0A0B4J1R6|A0A0B4J1R6_HUMAN;tr|E9PFF2|E9PFF2_HUMAN;tr|F8W888|F8W888_HUMAN;tr|F8WAX4|F8WAX4_HUMAN	497260000	509490000	397170000	372110000	283500000	351210000	359390000	295690000	343980000
sp|Q99832|TCPH_HUMAN;sp|Q99832-3|TCPH_HUMAN;sp|Q99832-4|TCPH_HUMAN;sp|Q99832-2|TCPH_HUMAN;tr|F8WAM2|F8WAM2_HUMAN;tr|F8WBP8|F8WBP8_HUMAN;tr|A0A0D9SG95|A0A0D9SG95_HUMAN	480410000	377880000	412340000	306790000	354770000	342850000	322840000	331650000	345460000
sp|P07195|LDHB_HUMAN;tr|A8MW50|A8MW50_HUMAN;tr|C9J7H8|C9J7H8_HUMAN;tr|F5H793|F5H793_HUMAN;tr|F5H5G7|F5H5G7_HUMAN;tr|F5H155|F5H155_HUMAN;tr|A0A087WUM2|A0A087WUM2_HUMAN;tr|G3XAP5|G3XAP5_HUMAN;tr|F5H245|F5H245_HUMAN;sp|Q6ZMR3|LDH6A_HUMAN;sp|P07864|LDHC_HUMAN	479430000	468820000	470810000	345370000	350470000	432690000	633620000	824350000	681240000
sp|Q71DI3|H32_HUMAN	475280000	146720000	136200000	0	0	0	0	0	0
sp|P40227|TCPZ_HUMAN;sp|P40227-2|TCPZ_HUMAN;sp|Q92526-3|TCPW_HUMAN;sp|Q92526|TCPW_HUMAN;sp|Q92526-2|TCPW_HUMAN	473640000	260930000	325140000	382630000	370590000	423210000	428130000	462600000	427470000
sp|P50991|TCPD_HUMAN;sp|P50991-2|TCPD_HUMAN	467440000	530620000	594430000	685300000	579310000	642610000	762950000	1187600000	1069900000
sp|P35998|PRS7_HUMAN;tr|A0A1W2PQS1|A0A1W2PQS1_HUMAN;sp|P35998-2|PRS7_HUMAN;tr|C9JLS9|C9JLS9_HUMAN	455120000	299190000	331660000	222840000	240250000	233570000	282980000	430220000	415540000
sp|P25786|PSA1_HUMAN;sp|P25786-2|PSA1_HUMAN;tr|F5GX11|F5GX11_HUMAN;tr|B4DEV8|B4DEV8_HUMAN	449550000	225410000	349550000	400350000	528190000	595740000	615430000	658220000	854520000
sp|P55072|TERA_HUMAN;tr|C9JUP7|C9JUP7_HUMAN;tr|C9IZA5|C9IZA5_HUMAN	449100000	674240000	500560000	530420000	615410000	551920000	470020000	656870000	449450000
sp|P78527-2|PRKDC_HUMAN;sp|P78527|PRKDC_HUMAN;tr|F5GX40|F5GX40_HUMAN	446480000	374820000	470570000	880750000	916520000	679410000	429800000	582530000	512310000
sp|P48643|TCPE_HUMAN;tr|E7ENZ3|E7ENZ3_HUMAN;tr|B7ZAR1|B7ZAR1_HUMAN;tr|E9PCA1|E9PCA1_HUMAN;sp|P48643-2|TCPE_HUMAN;tr|D6RIZ7|D6RIZ7_HUMAN	414490000	308310000	325060000	302870000	303740000	319800000	320790000	416870000	345400000
sp|Q13200|PSMD2_HUMAN;sp|Q13200-3|PSMD2_HUMAN;sp|Q13200-2|PSMD2_HUMAN;tr|H7C1H2|H7C1H2_HUMAN;tr|H7C2Q3|H7C2Q3_HUMAN;tr|C9JPC0|C9JPC0_HUMAN	411480000	406510000	449100000	415040000	404070000	381050000	473100000	551160000	431350000
tr|Q5JP53|Q5JP53_HUMAN;sp|P07437|TBB5_HUMAN;tr|Q5ST81|Q5ST81_HUMAN;sp|A6NNZ2|TBB8L_HUMAN	399830000	318040000	357980000	203070000	209800000	320160000	568640000	613890000	608440000
sp|P02656|APOC3_HUMAN;tr|B0YIW2|B0YIW2_HUMAN	388360000	393500000	522210000	513720000	0	678010000	300470000	521370000	463310000
sp|Q14697|GANAB_HUMAN;sp|Q14697-2|GANAB_HUMAN;tr|F5H6X6|F5H6X6_HUMAN;tr|E9PKU7|E9PKU7_HUMAN;tr|E9PNH1|E9PNH1_HUMAN	381580000	192670000	208840000	357260000	311280000	340760000	75141000	185420000	120780000
sp|P60900|PSA6_HUMAN;tr|G3V5Z7|G3V5Z7_HUMAN;tr|G3V295|G3V295_HUMAN;sp|P60900-2|PSA6_HUMAN;tr|G3V3I1|G3V3I1_HUMAN;sp|P60900-3|PSA6_HUMAN;tr|G3V3U4|G3V3U4_HUMAN;tr|G3V4S5|G3V4S5_HUMAN;tr|G3V2S7|G3V2S7_HUMAN;tr|H0YJC4|H0YJC4_HUMAN	380470000	250160000	241580000	474530000	382120000	394260000	839120000	595080000	807670000
sp|O14818|PSA7_HUMAN;sp|O14818-2|PSA7_HUMAN;tr|H0Y586|H0Y586_HUMAN;sp|O14818-4|PSA7_HUMAN;sp|Q8TAA3-2|PSA7L_HUMAN;sp|Q8TAA3-5|PSA7L_HUMAN;sp|Q8TAA3|PSA7L_HUMAN;tr|A0A087WYS6|A0A087WYS6_HUMAN;tr|F5GY34|F5GY34_HUMAN	379120000	369720000	448220000	338110000	443230000	413040000	846860000	719630000	734520000
sp|Q93077|H2A1C_HUMAN;sp|Q7L7L0|H2A3_HUMAN;sp|P04908|H2A1B_HUMAN;sp|Q96QV6|H2A1A_HUMAN;sp|P16104|H2AX_HUMAN;sp|Q71UI9-5|H2AV_HUMAN	370900000	0	153510000	279130000	197770000	142740000	147440000	179590000	197990000
sp|Q9Y4K0|LOXL2_HUMAN;tr|H0YAR1|H0YAR1_HUMAN;tr|E5RHH3|E5RHH3_HUMAN;tr|E5RFY0|E5RFY0_HUMAN;tr|H0YAP6|H0YAP6_HUMAN;tr|E5RI22|E5RI22_HUMAN;tr|E5RJL2|E5RJL2_HUMAN	370070000	266270000	306410000	385140000	383030000	255130000	207210000	188230000	249700000
sp|P62333|PRS10_HUMAN;tr|A0A087X2I1|A0A087X2I1_HUMAN;tr|H0YJC0|H0YJC0_HUMAN;tr|H0YJS8|H0YJS8_HUMAN;tr|H0YJE9|H0YJE9_HUMAN;tr|H0YJT1|H0YJT1_HUMAN;tr|H0YJD2|H0YJD2_HUMAN;tr|H0YJY8|H0YJY8_HUMAN;tr|H0YJX2|H0YJX2_HUMAN	362290000	198450000	279890000	228270000	247830000	224540000	138150000	293160000	216670000
sp|O00231|PSD11_HUMAN;sp|O00231-2|PSD11_HUMAN;tr|J3QRY4|J3QRY4_HUMAN;tr|J3KSW3|J3KSW3_HUMAN;tr|J3QS13|J3QS13_HUMAN	361740000	212040000	292590000	304720000	228570000	300170000	231590000	325830000	310780000
sp|P0DMV9|HS71B_HUMAN;sp|P0DMV8|HS71A_HUMAN;tr|A0A0G2JIW1|A0A0G2JIW1_HUMAN;sp|P0DMV8-2|HS71A_HUMAN;tr|V9GZ37|V9GZ37_HUMAN	361080000	357560000	291620000	485460000	465290000	553250000	739590000	710690000	699350000
sp|P12814|ACTN1_HUMAN;sp|P12814-3|ACTN1_HUMAN;sp|P12814-2|ACTN1_HUMAN;sp|P12814-4|ACTN1_HUMAN;tr|H9KV75|H9KV75_HUMAN;tr|G3V2W4|G3V2W4_HUMAN;tr|G3V2N5|G3V2N5_HUMAN;tr|H7C5W8|H7C5W8_HUMAN;tr|H0YJW3|H0YJW3_HUMAN;tr|H0YJ11|H0YJ11_HUMAN;tr|G3V2X9|G3V2X9_HUMAN;tr|G3V5M4|G3V5M4_HUMAN;tr|G3V380|G3V380_HUMAN	356430000	128810000	168500000	317440000	376080000	296960000	475340000	267030000	312890000
sp|P68133|ACTS_HUMAN;sp|P68032|ACTC_HUMAN;sp|P62736|ACTA_HUMAN;sp|P63267|ACTH_HUMAN;tr|A6NL76|A6NL76_HUMAN;sp|P63267-2|ACTH_HUMAN;tr|C9JFL5|C9JFL5_HUMAN;tr|F6UVQ4|F6UVQ4_HUMAN;tr|F6QUT6|F6QUT6_HUMAN	353860000	215350000	277330000	185960000	198210000	180740000	336480000	426540000	434630000
sp|P43686|PRS6B_HUMAN;sp|P43686-2|PRS6B_HUMAN	348500000	256120000	374860000	251790000	284380000	301660000	238760000	302200000	243720000
tr|E7ENL6|E7ENL6_HUMAN;sp|P12111-4|CO6A3_HUMAN;sp|P12111-2|CO6A3_HUMAN;sp|P12111|CO6A3_HUMAN;sp|P12111-3|CO6A3_HUMAN;sp|P12111-5|CO6A3_HUMAN	346770000	278710000	301300000	412450000	444890000	349390000	485370000	393990000	401940000
sp|O75083|WDR1_HUMAN;tr|D6RD66|D6RD66_HUMAN;sp|O75083-3|WDR1_HUMAN	340660000	207080000	245130000	286730000	279530000	235450000	393150000	379870000	433300000
sp|P22314-2|UBA1_HUMAN;sp|P22314|UBA1_HUMAN;tr|Q5JRR6|Q5JRR6_HUMAN;tr|Q5JRR9|Q5JRR9_HUMAN;tr|Q5JRS0|Q5JRS0_HUMAN;tr|Q5JRS1|Q5JRS1_HUMAN;tr|Q5JRS3|Q5JRS3_HUMAN;tr|Q5JRS2|Q5JRS2_HUMAN	336030000	269550000	299000000	300700000	267950000	335550000	509060000	520840000	527350000
sp|Q16778|H2B2E_HUMAN;sp|P33778|H2B1B_HUMAN;sp|P23527|H2B1O_HUMAN;sp|P06899|H2B1J_HUMAN;sp|Q8N257|H2B3B_HUMAN;sp|Q6DRA6|H2B2D_HUMAN;sp|Q6DN03|H2B2C_HUMAN	329670000	318960000	339030000	566740000	232720000	319620000	262950000	429700000	359520000
sp|Q15084-3|PDIA6_HUMAN;sp|Q15084|PDIA6_HUMAN;sp|Q15084-4|PDIA6_HUMAN;sp|Q15084-5|PDIA6_HUMAN;sp|Q15084-2|PDIA6_HUMAN	327800000	245550000	247080000	318240000	268330000	371240000	172940000	264400000	197180000
sp|P04075|ALDOA_HUMAN;tr|H3BQN4|H3BQN4_HUMAN;tr|J3KPS3|J3KPS3_HUMAN;sp|P04075-2|ALDOA_HUMAN;tr|H3BUH7|H3BUH7_HUMAN;tr|H3BPS8|H3BPS8_HUMAN;tr|H3BR04|H3BR04_HUMAN;tr|H3BMQ8|H3BMQ8_HUMAN;tr|H3BR68|H3BR68_HUMAN;tr|H3BU78|H3BU78_HUMAN	324410000	252940000	228170000	199800000	204270000	325120000	191240000	151970000	145530000
sp|P30101|PDIA3_HUMAN	320880000	292580000	244920000	430570000	329670000	320510000	168330000	251800000	261280000
sp|P07711|CATL1_HUMAN;tr|Q5T8F0|Q5T8F0_HUMAN;sp|Q5NE16|CATL3_HUMAN;tr|Q5QP40|Q5QP40_HUMAN;sp|P43235|CATK_HUMAN;sp|O60911|CATL2_HUMAN	314850000	210030000	246840000	103910000	121770000	0	195500000	226750000	255940000
tr|J3QS39|J3QS39_HUMAN;tr|J3QTR3|J3QTR3_HUMAN;tr|F5H6Q2|F5H6Q2_HUMAN;sp|P62987|RL40_HUMAN;tr|F5GYU3|F5GYU3_HUMAN;tr|F5H2Z3|F5H2Z3_HUMAN;tr|F5H265|F5H265_HUMAN;tr|B4DV12|B4DV12_HUMAN;tr|F5H388|F5H388_HUMAN;sp|P62979|RS27A_HUMAN;tr|F5H747|F5H747_HUMAN;tr|F5GXK7|F5GXK7_HUMAN;tr|J3QKN0|J3QKN0_HUMAN;tr|Q5PY61|Q5PY61_HUMAN;sp|P0CG47|UBB_HUMAN;tr|Q96C32|Q96C32_HUMAN;sp|P0CG48|UBC_HUMAN;tr|M0R1M6|M0R1M6_…	300900000	271130000	343590000	384230000	512940000	395410000	405810000	465990000	540020000
sp|P28066|PSA5_HUMAN;sp|P28066-2|PSA5_HUMAN	297910000	177370000	182330000	224850000	210930000	216790000	375690000	231010000	208060000
sp|P60842|IF4A1_HUMAN;tr|J3KT12|J3KT12_HUMAN;sp|P60842-2|IF4A1_HUMAN;tr|J3QS69|J3QS69_HUMAN;tr|J3KTB5|J3KTB5_HUMAN;tr|J3QL43|J3QL43_HUMAN;tr|J3QR64|J3QR64_HUMAN;tr|J3KSZ0|J3KSZ0_HUMAN;tr|J3KTN0|J3KTN0_HUMAN;tr|J3QLN6|J3QLN6_HUMAN;tr|J3QKZ9|J3QKZ9_HUMAN;tr|J3KS25|J3KS25_HUMAN;tr|J3KSN7|J3KSN7_HUMAN;tr|J3QL52|J3QL52_HUMAN;tr|J3KT04|J3KT04_HUMAN;tr|J3KS93|J3KS93_HUMAN;tr|E7EMV8|E7EMV8_HUMAN;tr|J3QQP…	296540000	195680000	237110000	289600000	266010000	261470000	647710000	690870000	670360000
sp|O95678|K2C75_HUMAN;CON__O95678	291400000	0	0	0	0	0	0	0	0
sp|P26641|EF1G_HUMAN;sp|P26641-2|EF1G_HUMAN	290490000	211370000	251130000	266400000	259530000	311830000	423410000	470900000	417100000
sp|P02458-3|CO2A1_HUMAN;sp|P02458-1|CO2A1_HUMAN;sp|P02458|CO2A1_HUMAN	284970000	339820000	293100000	535020000	358130000	386340000	754700000	501290000	645640000
sp|P15880|RS2_HUMAN;tr|H0YEN5|H0YEN5_HUMAN;tr|E9PQD7|E9PQD7_HUMAN;tr|E9PMM9|E9PMM9_HUMAN;tr|I3L404|I3L404_HUMAN;tr|E9PPT0|E9PPT0_HUMAN;tr|E9PM36|E9PM36_HUMAN;tr|H3BNG3|H3BNG3_HUMAN;tr|H0YE27|H0YE27_HUMAN	279580000	180820000	218380000	224380000	212370000	181910000	215660000	374590000	262960000
sp|P62826|RAN_HUMAN;tr|B5MDF5|B5MDF5_HUMAN;tr|J3KQE5|J3KQE5_HUMAN;tr|F5H018|F5H018_HUMAN;tr|H0YFC6|H0YFC6_HUMAN;tr|B4DV51|B4DV51_HUMAN;tr|A0A087X0W0|A0A087X0W0_HUMAN	278760000	280020000	253070000	322180000	298740000	318560000	701770000	610750000	546890000
sp|Q71UI9|H2AV_HUMAN;sp|P0C0S5|H2AZ_HUMAN;sp|Q71UI9-3|H2AV_HUMAN;sp|Q71UI9-4|H2AV_HUMAN;sp|Q71UI9-2|H2AV_HUMAN;tr|C9J0D1|C9J0D1_HUMAN;tr|C9J386|C9J386_HUMAN	278400000	160750000	193620000	172130000	152790000	177550000	181430000	331680000	215260000
tr|A8MUD9|A8MUD9_HUMAN;sp|P18124|RL7_HUMAN;tr|C9JZ88|C9JZ88_HUMAN;tr|C9JIJ5|C9JIJ5_HUMAN	275070000	113070000	120510000	173370000	168500000	174950000	121420000	170540000	159150000
sp|P62195|PRS8_HUMAN;sp|P62195-2|PRS8_HUMAN;tr|J3QQM1|J3QQM1_HUMAN;tr|J3QSA9|J3QSA9_HUMAN;tr|J3KRP2|J3KRP2_HUMAN;tr|J3QLH6|J3QLH6_HUMAN;tr|J3QRW1|J3QRW1_HUMAN;tr|J3QSE0|J3QSE0_HUMAN;tr|J3QRR3|J3QRR3_HUMAN;tr|J3KTQ9|J3KTQ9_HUMAN;sp|Q8NB90-3|SPAT5_HUMAN;sp|Q8NB90-2|SPAT5_HUMAN;sp|Q8NB90|SPAT5_HUMAN	269910000	269260000	303160000	223110000	266830000	135970000	239870000	263540000	270530000
sp|P30838|AL3A1_HUMAN;tr|C9JMC5|C9JMC5_HUMAN;tr|I3L3I9|I3L3I9_HUMAN;tr|E9PNN6|E9PNN6_HUMAN;tr|A8MYB8|A8MYB8_HUMAN;tr|C9JKT2|C9JKT2_HUMAN;tr|I3L4E5|I3L4E5_HUMAN;tr|I3L1H6|I3L1H6_HUMAN;tr|I3L3W9|I3L3W9_HUMAN;tr|J3QS00|J3QS00_HUMAN;tr|E9PJV0|E9PJV0_HUMAN;tr|I3L1M4|I3L1M4_HUMAN;sp|P48448|AL3B2_HUMAN;tr|J3QRD1|J3QRD1_HUMAN;sp|P43353-2|AL3B1_HUMAN;sp|P43353|AL3B1_HUMAN;sp|P51648|AL3A2_HUMAN;sp|P51648-2…	268170000	186860000	188610000	322250000	352810000	322690000	366710000	395990000	327310000
sp|P10809|CH60_HUMAN;tr|E7ESH4|E7ESH4_HUMAN;tr|E7EXB4|E7EXB4_HUMAN;sp|P10809-2|CH60_HUMAN;tr|C9JL25|C9JL25_HUMAN;tr|C9JCQ4|C9JCQ4_HUMAN;tr|C9JL19|C9JL19_HUMAN;tr|C9J0S9|C9J0S9_HUMAN	265770000	168000000	117320000	392640000	151790000	360980000	0	0	0
sp|Q8WUA8|TSK_HUMAN;tr|E9PLG7|E9PLG7_HUMAN	264030000	231740000	225280000	193520000	229930000	369490000	277580000	299330000	287920000
sp|Q13813-3|SPTN1_HUMAN;sp|Q13813|SPTN1_HUMAN;tr|A0A0D9SF54|A0A0D9SF54_HUMAN;sp|Q13813-2|SPTN1_HUMAN;tr|A0A0D9SGF6|A0A0D9SGF6_HUMAN;tr|A0A1B0GUH3|A0A1B0GUH3_HUMAN;tr|A0A0D9SFH4|A0A0D9SFH4_HUMAN;tr|A0A1B0GV13|A0A1B0GV13_HUMAN	262600000	164030000	217960000	312810000	389270000	429440000	225950000	239720000	246730000
sp|Q9NSB4|KRT82_HUMAN;CON__Q9NSB4	258250000	0	0	0	0	0	0	0	0
sp|P00742|FA10_HUMAN	255560000	0	153780000	233550000	218140000	137790000	0	0	0
sp|P63244|RACK1_HUMAN;tr|J3KPE3|J3KPE3_HUMAN;tr|D6RAC2|D6RAC2_HUMAN;tr|H0Y8W2|H0Y8W2_HUMAN;tr|D6REE5|D6REE5_HUMAN;tr|D6RHH4|D6RHH4_HUMAN;tr|D6R9Z1|D6R9Z1_HUMAN;tr|D6R9L0|D6R9L0_HUMAN;tr|D6RFX4|D6RFX4_HUMAN;tr|H0YAF8|H0YAF8_HUMAN;tr|H0YAM7|H0YAM7_HUMAN;tr|D6RAU2|D6RAU2_HUMAN;tr|E9PD14|E9PD14_HUMAN;tr|D6RFZ9|D6RFZ9_HUMAN;tr|H0Y8R5|H0Y8R5_HUMAN;tr|D6RBD0|D6RBD0_HUMAN;tr|D6RF23|D6RF23_HUMAN;tr|D6RGK8…	252520000	263490000	295040000	133320000	143370000	106930000	425550000	371990000	344730000
sp|P08729|K2C7_HUMAN;CON__Q3KNV1;CON__P08729;CON__Q9DCV7;tr|A0A1W2PRP1|A0A1W2PRP1_HUMAN;sp|Q9NSB2|KRT84_HUMAN;CON__Q9NSB2;CON__Q6ISB0;sp|Q14CN4-3|K2C72_HUMAN;sp|Q14CN4-2|K2C72_HUMAN;sp|Q14CN4|K2C72_HUMAN;CON__Q14CN4-1;CON__Q6IME9	251840000	219130000	219310000	1015400000	1156200000	1614200000	631620000	344480000	510260000
sp|P07093-2|GDN_HUMAN;sp|P07093-3|GDN_HUMAN;sp|P07093|GDN_HUMAN;tr|C9JN98|C9JN98_HUMAN;tr|C9K031|C9K031_HUMAN	251180000	223960000	245330000	151630000	214930000	167530000	209900000	170410000	176340000
sp|Q15149-7|PLEC_HUMAN;sp|Q15149-8|PLEC_HUMAN;sp|Q15149-9|PLEC_HUMAN;sp|Q15149-5|PLEC_HUMAN;sp|Q15149-4|PLEC_HUMAN;sp|Q15149-6|PLEC_HUMAN;sp|Q15149-2|PLEC_HUMAN;sp|Q15149|PLEC_HUMAN;sp|Q15149-3|PLEC_HUMAN;tr|E9PMV1|E9PMV1_HUMAN;tr|E9PKG0|E9PKG0_HUMAN;tr|A0A075B730|A0A075B730_HUMAN;tr|A0A087X1U6|A0A087X1U6_HUMAN;tr|E9PQ28|E9PQ28_HUMAN;sp|P58107|EPIPL_HUMAN;tr|E9PIA2|E9PIA2_HUMAN;tr|H0YDN1|H0YDN1_H…	244670000	148120000	213880000	609320000	704170000	672600000	627950000	714780000	769540000
sp|P61224-2|RAP1B_HUMAN;sp|P61224-3|RAP1B_HUMAN;sp|P61224|RAP1B_HUMAN;sp|P62834|RAP1A_HUMAN;sp|P61224-4|RAP1B_HUMAN;tr|E7ESV4|E7ESV4_HUMAN;tr|F5H7Y6|F5H7Y6_HUMAN;sp|A6NIZ1|RP1BL_HUMAN;tr|F5H823|F5H823_HUMAN;tr|B7ZB78|B7ZB78_HUMAN;tr|F5GZG1|F5GZG1_HUMAN;tr|F5GX62|F5GX62_HUMAN;tr|A0A075B6Q0|A0A075B6Q0_HUMAN;tr|F5H004|F5H004_HUMAN;tr|F5H4H0|F5H4H0_HUMAN;tr|F5GYH7|F5GYH7_HUMAN;tr|F5H077|F5H077_HUMAN;…	244650000	225480000	297680000	386890000	303050000	265540000	310430000	267590000	185990000
tr|A0A024RA52|A0A024RA52_HUMAN;sp|P25787|PSA2_HUMAN;tr|C9JCK5|C9JCK5_HUMAN;tr|H3BT36|H3BT36_HUMAN;tr|H7C402|H7C402_HUMAN	244040000	148600000	129030000	190870000	279250000	367310000	506100000	320980000	291210000
sp|P48740-2|MASP1_HUMAN;sp|P48740-4|MASP1_HUMAN;tr|F8W876|F8W876_HUMAN;sp|P48740-3|MASP1_HUMAN;sp|P48740|MASP1_HUMAN;tr|C9JMA2|C9JMA2_HUMAN	243620000	276460000	261020000	297820000	279050000	265380000	185170000	228270000	267120000
sp|P28072|PSB6_HUMAN;tr|A0A087X2I4|A0A087X2I4_HUMAN;tr|I3L3X7|I3L3X7_HUMAN	239940000	208850000	207920000	329760000	455420000	466250000	383840000	310550000	331770000
sp|P23396|RS3_HUMAN;sp|P23396-2|RS3_HUMAN;tr|E9PL09|E9PL09_HUMAN;tr|F2Z2S8|F2Z2S8_HUMAN;tr|H0YCJ7|H0YCJ7_HUMAN;tr|E9PPU1|E9PPU1_HUMAN;tr|H0YF32|H0YF32_HUMAN;tr|H0YEU2|H0YEU2_HUMAN;tr|E9PQ96|E9PQ96_HUMAN;tr|E9PJH4|E9PJH4_HUMAN;tr|E9PK82|E9PK82_HUMAN;tr|E9PSF4|E9PSF4_HUMAN;tr|E9PQX2|E9PQX2_HUMAN;tr|H0YES8|H0YES8_HUMAN;tr|E9PJN9|E9PJN9_HUMAN	239560000	231920000	215370000	238570000	244090000	217850000	368840000	502690000	493370000
sp|P19338|NUCL_HUMAN;tr|H7BY16|H7BY16_HUMAN	239500000	195870000	240390000	104610000	93115000	123420000	152860000	164550000	199970000
sp|P49721|PSB2_HUMAN;tr|A0A087WVV1|A0A087WVV1_HUMAN	238190000	123880000	150010000	200240000	295110000	221360000	318300000	310820000	342080000
sp|P26038|MOES_HUMAN;tr|V9GZ54|V9GZ54_HUMAN	235950000	279500000	243950000	222850000	243230000	183680000	218580000	270170000	227940000
sp|P39060-2|COIA1_HUMAN;sp|P39060-1|COIA1_HUMAN;sp|P39060|COIA1_HUMAN;tr|H7BXV5|H7BXV5_HUMAN;tr|H7C457|H7C457_HUMAN	234720000	192960000	165100000	251780000	217470000	264520000	98624000	132070000	138570000
sp|P07099|HYEP_HUMAN;tr|B1AQP8|B1AQP8_HUMAN;tr|B1AQP9|B1AQP9_HUMAN	233880000	215190000	217760000	317160000	241150000	172440000	72947000	149650000	70975000
sp|Q86UX7-2|URP2_HUMAN;sp|Q86UX7|URP2_HUMAN;tr|F5H1C6|F5H1C6_HUMAN;tr|H0YFT5|H0YFT5_HUMAN	226940000	231570000	213940000	233830000	281780000	287840000	224360000	285990000	272230000
sp|Q07065|CKAP4_HUMAN;tr|H3BUW6|H3BUW6_HUMAN;tr|H3BN64|H3BN64_HUMAN;sp|Q96K21-4|ANCHR_HUMAN;tr|H3BRM1|H3BRM1_HUMAN;sp|Q96K21-3|ANCHR_HUMAN;tr|H3BRF9|H3BRF9_HUMAN;sp|Q96K21-2|ANCHR_HUMAN;sp|Q96K21|ANCHR_HUMAN	225510000	90697000	93179000	145320000	87940000	134600000	0	41935000	0
sp|P25789|PSA4_HUMAN;tr|H0YN18|H0YN18_HUMAN;sp|P25789-2|PSA4_HUMAN;tr|H0YMZ1|H0YMZ1_HUMAN;tr|H0YL69|H0YL69_HUMAN;tr|H0YMA1|H0YMA1_HUMAN;tr|H0YKT8|H0YKT8_HUMAN;tr|H0YMI6|H0YMI6_HUMAN;tr|H0YKS0|H0YKS0_HUMAN;tr|H0YLC2|H0YLC2_HUMAN;tr|H0YLS6|H0YLS6_HUMAN;tr|H0YMV3|H0YMV3_HUMAN	225430000	192470000	245740000	245630000	323950000	294900000	443730000	325310000	335000000
sp|P62191|PRS4_HUMAN;sp|P62191-2|PRS4_HUMAN	225390000	116130000	187790000	128080000	126590000	141870000	381480000	203770000	194010000
sp|P07602|SAP_HUMAN;sp|P07602-2|SAP_HUMAN;tr|C9JIZ6|C9JIZ6_HUMAN;sp|P07602-3|SAP_HUMAN;tr|Q5BJH1|Q5BJH1_HUMAN;tr|A0A0J9YXB8|A0A0J9YXB8_HUMAN	224610000	657660000	539890000	1372700000	1837100000	1770500000	784710000	520820000	599010000
tr|H7C3P4|H7C3P4_HUMAN;sp|P15586-2|GNS_HUMAN;sp|P15586|GNS_HUMAN;tr|F6S8M0|F6S8M0_HUMAN;tr|H0YFA9|H0YFA9_HUMAN;tr|F5H4C6|F5H4C6_HUMAN	224080000	186780000	232300000	168960000	201950000	192530000	324410000	193780000	164760000
sp|P28074|PSB5_HUMAN;sp|P28074-3|PSB5_HUMAN;tr|H0YJM8|H0YJM8_HUMAN;sp|P28074-2|PSB5_HUMAN	222910000	212860000	235610000	294060000	399510000	335150000	447130000	385600000	481820000
sp|P09525|ANXA4_HUMAN;sp|P09525-2|ANXA4_HUMAN;tr|Q6P452|Q6P452_HUMAN;tr|B4E1S2|B4E1S2_HUMAN	221820000	183560000	192410000	201030000	238360000	154820000	0	0	0
sp|O00391-2|QSOX1_HUMAN;sp|O00391|QSOX1_HUMAN;tr|A8MXT8|A8MXT8_HUMAN	221460000	277670000	311020000	165710000	191520000	147280000	228630000	239860000	300470000
sp|Q76LX8-2|ATS13_HUMAN;sp|Q76LX8|ATS13_HUMAN;sp|Q76LX8-3|ATS13_HUMAN;tr|F6V803|F6V803_HUMAN;tr|A0A0B4J229|A0A0B4J229_HUMAN;tr|E7EV88|E7EV88_HUMAN;tr|A0A0C4DFV8|A0A0C4DFV8_HUMAN	220420000	203460000	295980000	187520000	231490000	318960000	405560000	315830000	291360000
sp|P68431|H31_HUMAN;tr|K7EMV3|K7EMV3_HUMAN;tr|B4DEB1|B4DEB1_HUMAN;tr|K7ES00|K7ES00_HUMAN;sp|Q16695|H31T_HUMAN;tr|K7EP01|K7EP01_HUMAN;sp|Q6NXT2|H3C_HUMAN	219370000	94476000	69532000	0	0	0	0	0	7488700
sp|P05388|RLA0_HUMAN;sp|P05388-2|RLA0_HUMAN;tr|F8VWS0|F8VWS0_HUMAN;tr|F8VU65|F8VU65_HUMAN;tr|F8VPE8|F8VPE8_HUMAN;tr|G3V210|G3V210_HUMAN;sp|Q8NHW5|RLA0L_HUMAN;tr|F8VQY6|F8VQY6_HUMAN;tr|F8VRK7|F8VRK7_HUMAN;tr|F8VW21|F8VW21_HUMAN;tr|F8VZS0|F8VZS0_HUMAN;tr|F8VS58|F8VS58_HUMAN;tr|F8VWV4|F8VWV4_HUMAN;tr|F8W1K8|F8W1K8_HUMAN	219100000	201060000	172090000	274000000	300640000	325030000	399550000	337290000	387210000
sp|Q86VP6|CAND1_HUMAN;sp|Q86VP6-2|CAND1_HUMAN;tr|A0A0C4DGH5|A0A0C4DGH5_HUMAN;sp|Q86VP6-3|CAND1_HUMAN;tr|H0YH27|H0YH27_HUMAN	214680000	262770000	283100000	308190000	318980000	285680000	528870000	409580000	426780000
sp|Q01082|SPTB2_HUMAN;tr|A0A087WUZ3|A0A087WUZ3_HUMAN;sp|Q01082-3|SPTB2_HUMAN;sp|Q01082-2|SPTB2_HUMAN;tr|F8W6C1|F8W6C1_HUMAN;tr|A4QPE4|A4QPE4_HUMAN;sp|O15020-2|SPTN2_HUMAN;sp|O15020|SPTN2_HUMAN;sp|P11277-3|SPTB1_HUMAN;sp|P11277|SPTB1_HUMAN;sp|P11277-2|SPTB1_HUMAN	210490000	206020000	246960000	475270000	703040000	582370000	246330000	261430000	294050000
sp|P21399|ACOC_HUMAN	209280000	178680000	202570000	284300000	216070000	233870000	296880000	354830000	291880000
sp|P61158|ARP3_HUMAN;tr|B4DXW1|B4DXW1_HUMAN;tr|F8WEW2|F8WEW2_HUMAN;tr|F8WE84|F8WE84_HUMAN;tr|F8WDR7|F8WDR7_HUMAN;sp|Q9P1U1-2|ARP3B_HUMAN;sp|Q9P1U1|ARP3B_HUMAN;tr|A0A0A0MTI9|A0A0A0MTI9_HUMAN;tr|H7C4J1|H7C4J1_HUMAN;sp|Q9C0K3|ARP3C_HUMAN;tr|C9IZN3|C9IZN3_HUMAN;sp|Q9P1U1-3|ARP3B_HUMAN	208050000	104680000	155580000	168620000	165920000	152030000	307550000	294500000	293360000
sp|P31939|PUR9_HUMAN;sp|P31939-2|PUR9_HUMAN;tr|H7C1S2|H7C1S2_HUMAN;tr|F8WEF0|F8WEF0_HUMAN;tr|C9JLK0|C9JLK0_HUMAN	207330000	47573000	66706000	216720000	239780000	176040000	287980000	406550000	345270000
tr|G3V203|G3V203_HUMAN;sp|Q07020|RL18_HUMAN;tr|J3QQ67|J3QQ67_HUMAN;sp|Q07020-2|RL18_HUMAN;tr|H0YHA7|H0YHA7_HUMAN;tr|F8VYV2|F8VYV2_HUMAN;tr|A0A075B7A0|A0A075B7A0_HUMAN;tr|F8VUA6|F8VUA6_HUMAN;tr|F8VXR6|F8VXR6_HUMAN	206190000	145760000	155140000	224690000	182250000	211790000	227880000	250780000	281570000
sp|P98160|PGBM_HUMAN;tr|A0A0U1RQT3|A0A0U1RQT3_HUMAN;tr|H7BYA5|H7BYA5_HUMAN	205840000	400040000	230770000	1592800000	1089700000	1038400000	142690000	118450000	164560000
sp|Q08431|MFGM_HUMAN;sp|Q08431-2|MFGM_HUMAN;tr|X6R3G6|X6R3G6_HUMAN;sp|Q08431-3|MFGM_HUMAN;tr|F5GZN3|F5GZN3_HUMAN;tr|H0YKS8|H0YKS8_HUMAN;tr|A0A087WUV5|A0A087WUV5_HUMAN	204200000	235320000	276250000	211730000	172950000	117860000	51109000	128420000	53872000
tr|R4GNH3|R4GNH3_HUMAN;tr|E9PM69|E9PM69_HUMAN;sp|P17980|PRS6A_HUMAN;tr|E9PKD5|E9PKD5_HUMAN;tr|E9PMD8|E9PMD8_HUMAN;tr|E9PN50|E9PN50_HUMAN;tr|E9PLG2|E9PLG2_HUMAN	201810000	147200000	188670000	149470000	139610000	162820000	126050000	167790000	125510000
sp|P12429|ANXA3_HUMAN;tr|D6RA82|D6RA82_HUMAN;tr|D6RFG5|D6RFG5_HUMAN;tr|D6RCA8|D6RCA8_HUMAN;tr|D6RAZ8|D6RAZ8_HUMAN;tr|D6RFJ9|D6RFJ9_HUMAN	198940000	199550000	126880000	389330000	253780000	243530000	33593000	78415000	57469000
sp|P11216|PYGB_HUMAN;tr|H0Y4Z6|H0Y4Z6_HUMAN	198100000	215270000	233240000	327700000	284140000	312770000	378090000	441350000	447980000
sp|P52209-2|6PGD_HUMAN;sp|P52209|6PGD_HUMAN;tr|K7EM49|K7EM49_HUMAN;tr|K7EMN2|K7EMN2_HUMAN;tr|K7EPF6|K7EPF6_HUMAN;tr|K7ELN9|K7ELN9_HUMAN	195020000	234200000	213860000	292050000	291160000	367770000	610960000	439070000	426110000
sp|P11586|C1TC_HUMAN;tr|F5H2F4|F5H2F4_HUMAN;tr|V9GYY3|V9GYY3_HUMAN;tr|A0A087WVM4|A0A087WVM4_HUMAN;sp|Q6UB35|C1TM_HUMAN;tr|B7ZM99|B7ZM99_HUMAN	194440000	128790000	176340000	141020000	142630000	165820000	288260000	336990000	331000000
sp|P26639|SYTC_HUMAN;sp|P26639-2|SYTC_HUMAN;tr|D6R9F8|D6R9F8_HUMAN;tr|D6RCA5|D6RCA5_HUMAN;tr|D6RDJ6|D6RDJ6_HUMAN;tr|D6RBR8|D6RBR8_HUMAN;sp|A2RTX5-2|SYTC2_HUMAN;tr|B7ZLP8|B7ZLP8_HUMAN;sp|A2RTX5|SYTC2_HUMAN	174060000	136180000	183080000	281850000	284270000	270500000	348480000	310330000	307370000
sp|O43405|COCH_HUMAN;tr|H0YJW4|H0YJW4_HUMAN;tr|G3V4C4|G3V4C4_HUMAN;sp|O43405-2|COCH_HUMAN;tr|G3V5X3|G3V5X3_HUMAN;tr|G3V5V4|G3V5V4_HUMAN	173980000	122670000	159370000	183990000	192310000	173310000	0	121280000	114600000
sp|Q6V0I7-3|FAT4_HUMAN;sp|Q6V0I7|FAT4_HUMAN;sp|Q6V0I7-2|FAT4_HUMAN	170850000	77977000	136130000	444420000	467020000	320900000	150280000	107860000	158620000
sp|Q9NRN5|OLFL3_HUMAN;tr|B4DNG0|B4DNG0_HUMAN;sp|Q9NRN5-2|OLFL3_HUMAN;sp|Q9NRN5-3|OLFL3_HUMAN	170140000	52053000	83896000	116170000	115730000	129630000	44037000	77286000	64703000
sp|P27824|CALX_HUMAN;sp|P27824-2|CALX_HUMAN;sp|P27824-3|CALX_HUMAN;tr|H0Y9Q7|H0Y9Q7_HUMAN;tr|D6RGY2|D6RGY2_HUMAN;tr|D6RFL1|D6RFL1_HUMAN;tr|D6RAU8|D6RAU8_HUMAN;tr|D6RB85|D6RB85_HUMAN;tr|D6RDP7|D6RDP7_HUMAN;tr|H0Y9H1|H0Y9H1_HUMAN;tr|D6RAQ8|D6RAQ8_HUMAN;tr|D6RHJ3|D6RHJ3_HUMAN;tr|D6RD16|D6RD16_HUMAN;sp|O14967|CLGN_HUMAN	170030000	160220000	153990000	126540000	117480000	107260000	124350000	150000000	147130000
sp|P55058-3|PLTP_HUMAN;sp|P55058-2|PLTP_HUMAN;sp|P55058|PLTP_HUMAN;sp|P55058-4|PLTP_HUMAN	167920000	0	0	166620000	0	276230000	0	0	0
sp|P13667|PDIA4_HUMAN	167010000	98629000	55683000	91214000	74849000	108630000	0	0	0
sp|P63000|RAC1_HUMAN;sp|P63000-2|RAC1_HUMAN;tr|B1AH77|B1AH77_HUMAN;tr|B1AH80|B1AH80_HUMAN;sp|P15153|RAC2_HUMAN;tr|J3KSC4|J3KSC4_HUMAN;tr|J3QLK0|J3QLK0_HUMAN;tr|B1AH78|B1AH78_HUMAN;sp|P60763|RAC3_HUMAN	165850000	97097000	139340000	82494000	90289000	98035000	121360000	182600000	134290000
tr|E9PKW1|E9PKW1_HUMAN;sp|Q9NS15-2|LTBP3_HUMAN;sp|Q9NS15|LTBP3_HUMAN;tr|H0YCX6|H0YCX6_HUMAN;tr|H0YC99|H0YC99_HUMAN;tr|E9PJR2|E9PJR2_HUMAN;tr|H0YCQ2|H0YCQ2_HUMAN	165760000	100220000	145550000	169140000	262250000	242170000	19414000	0	42005000
sp|P62424|RL7A_HUMAN;tr|Q5T8U3|Q5T8U3_HUMAN;tr|Q5T8U2|Q5T8U2_HUMAN	161870000	85523000	121490000	104030000	101580000	80172000	101310000	98545000	95756000
tr|E7ETU9|E7ETU9_HUMAN;sp|O00469|PLOD2_HUMAN;sp|O00469-2|PLOD2_HUMAN;sp|O00469-3|PLOD2_HUMAN;tr|C9JXZ0|C9JXZ0_HUMAN	160670000	147280000	148020000	153100000	160730000	146510000	231710000	164860000	151410000
sp|Q9UNM6|PSD13_HUMAN;tr|J3KNQ3|J3KNQ3_HUMAN;tr|A0A087WUL9|A0A087WUL9_HUMAN;sp|Q9UNM6-2|PSD13_HUMAN;tr|E9PL38|E9PL38_HUMAN;tr|H0YD73|H0YD73_HUMAN;tr|E9PQG3|E9PQG3_HUMAN;tr|E9PPD2|E9PPD2_HUMAN;tr|F8W8J6|F8W8J6_HUMAN	160410000	176720000	194720000	158340000	147020000	94899000	165870000	237480000	205210000
sp|O00299|CLIC1_HUMAN	159490000	166160000	163130000	166450000	174000000	162170000	293270000	291580000	307930000
sp|Q13332-6|PTPRS_HUMAN;sp|Q13332-3|PTPRS_HUMAN;sp|Q13332-4|PTPRS_HUMAN;sp|Q13332-2|PTPRS_HUMAN;sp|Q13332|PTPRS_HUMAN;tr|G8JL96|G8JL96_HUMAN;sp|Q13332-7|PTPRS_HUMAN;tr|A0A0A0MR60|A0A0A0MR60_HUMAN;sp|Q13332-5|PTPRS_HUMAN	156060000	91880000	129210000	77214000	92380000	93787000	132000000	99587000	110920000
sp|P05141|ADT2_HUMAN;sp|P12235|ADT1_HUMAN;tr|V9GYG0|V9GYG0_HUMAN;sp|Q9H0C2|ADT4_HUMAN	151700000	113990000	96373000	212510000	163720000	166070000	58130000	162290000	149710000
sp|P23468|PTPRD_HUMAN;sp|P23468-2|PTPRD_HUMAN;tr|Q3KPI9|Q3KPI9_HUMAN;sp|P23468-7|PTPRD_HUMAN;tr|F5GWR7|F5GWR7_HUMAN;sp|P23468-5|PTPRD_HUMAN;sp|P23468-4|PTPRD_HUMAN;sp|P23468-6|PTPRD_HUMAN;sp|P23468-3|PTPRD_HUMAN;tr|C9J8S8|C9J8S8_HUMAN;tr|C9J6E4|C9J6E4_HUMAN;tr|A0A1B0GU15|A0A1B0GU15_HUMAN	148080000	121090000	156450000	98987000	81359000	72032000	84884000	89971000	124230000
tr|H0Y4R1|H0Y4R1_HUMAN;sp|P12268|IMDH2_HUMAN;tr|E7ETK5|E7ETK5_HUMAN;tr|C9K0R9|C9K0R9_HUMAN;sp|P20839-2|IMDH1_HUMAN;sp|P20839-4|IMDH1_HUMAN;tr|C9J381|C9J381_HUMAN;sp|P20839|IMDH1_HUMAN;sp|P20839-3|IMDH1_HUMAN;sp|P20839-7|IMDH1_HUMAN;sp|P20839-5|IMDH1_HUMAN;sp|P20839-6|IMDH1_HUMAN	143850000	89689000	108640000	120340000	137540000	129890000	208830000	194120000	170320000
sp|P62701|RS4X_HUMAN;sp|Q8TD47|RS4Y2_HUMAN;tr|C9JEH7|C9JEH7_HUMAN;sp|P22090|RS4Y1_HUMAN	142760000	111380000	104590000	163810000	178450000	136590000	258170000	221040000	241050000
tr|A0A0A0MSS8|A0A0A0MSS8_HUMAN;sp|P42330|AK1C3_HUMAN;tr|S4R3Z2|S4R3Z2_HUMAN;sp|P42330-2|AK1C3_HUMAN;tr|S4R3D5|S4R3D5_HUMAN;sp|P17516|AK1C4_HUMAN	142460000	158220000	147790000	112260000	113790000	118600000	335610000	228830000	203530000
sp|Q8WUM4|PDC6I_HUMAN;sp|Q8WUM4-2|PDC6I_HUMAN;sp|Q8WUM4-3|PDC6I_HUMAN;tr|C9IZF9|C9IZF9_HUMAN;tr|F8WEQ7|F8WEQ7_HUMAN;tr|F8WBR8|F8WBR8_HUMAN;tr|F8WDK9|F8WDK9_HUMAN	141280000	69427000	87447000	166940000	166780000	201020000	92070000	170410000	213350000
sp|Q92743|HTRA1_HUMAN;tr|H0Y7G9|H0Y7G9_HUMAN	138770000	102270000	137440000	237310000	214740000	227430000	83595000	98014000	94868000
sp|P63104|1433Z_HUMAN;tr|E7EX29|E7EX29_HUMAN;tr|E7ESK7|E7ESK7_HUMAN;tr|E5RIR4|E5RIR4_HUMAN;tr|E9PD24|E9PD24_HUMAN;tr|E7EVZ2|E7EVZ2_HUMAN;tr|B0AZS6|B0AZS6_HUMAN;tr|E5RGE1|E5RGE1_HUMAN;sp|P63104-2|1433Z_HUMAN;tr|B7Z2E6|B7Z2E6_HUMAN;tr|H0YB80|H0YB80_HUMAN	134480000	139430000	155200000	171550000	142750000	149460000	131480000	114860000	129900000
sp|P27105|STOM_HUMAN;tr|F8VSL7|F8VSL7_HUMAN;sp|P27105-2|STOM_HUMAN	134350000	93480000	114380000	138500000	143840000	97665000	0	0	0
sp|Q96QK1|VPS35_HUMAN;tr|I3L4S0|I3L4S0_HUMAN;tr|A0A1W2PP10|A0A1W2PP10_HUMAN;tr|I3L4P4|I3L4P4_HUMAN	133760000	100380000	114810000	99268000	91029000	87768000	159060000	193140000	185150000
tr|A0A024R4M0|A0A024R4M0_HUMAN;sp|P46781|RS9_HUMAN;tr|B5MCT8|B5MCT8_HUMAN;tr|C9JM19|C9JM19_HUMAN;tr|F2Z3C0|F2Z3C0_HUMAN;tr|A8MXK4|A8MXK4_HUMAN	133550000	70849000	0	444860000	408340000	292730000	234730000	498510000	516630000
sp|O43242|PSMD3_HUMAN;sp|O43242-2|PSMD3_HUMAN;tr|H0YGV8|H0YGV8_HUMAN	133520000	124100000	126650000	103360000	137130000	133230000	114700000	139660000	193990000
sp|P41252|SYIC_HUMAN;tr|A0A0A0MSX9|A0A0A0MSX9_HUMAN;tr|J3KR24|J3KR24_HUMAN;tr|Q5TCD1|Q5TCD1_HUMAN;tr|Q5TCC6|Q5TCC6_HUMAN	133510000	101260000	125610000	165430000	152110000	199160000	153220000	170630000	161660000
tr|Q5JR95|Q5JR95_HUMAN;sp|P62241|RS8_HUMAN	131050000	115460000	104590000	181970000	149810000	122640000	131140000	153860000	130260000
sp|P27797|CALR_HUMAN;tr|K7EJB9|K7EJB9_HUMAN;tr|K7EL50|K7EL50_HUMAN	127670000	184810000	140920000	134240000	134740000	96653000	139810000	142680000	121170000
sp|P06748-3|NPM_HUMAN;sp|P06748-2|NPM_HUMAN;sp|P06748|NPM_HUMAN;tr|E5RI98|E5RI98_HUMAN;tr|E5RGW4|E5RGW4_HUMAN	127440000	36937000	76078000	0	0	0	0	29085000	58178000
sp|P40926|MDHM_HUMAN;sp|P40926-2|MDHM_HUMAN;tr|G3XAL0|G3XAL0_HUMAN	124360000	110180000	90644000	177430000	145710000	137840000	66133000	110870000	0
sp|P49755|TMEDA_HUMAN;tr|G3V2K7|G3V2K7_HUMAN	124320000	0	0	161800000	83647000	115360000	0	0	0
tr|A0A087X0S5|A0A087X0S5_HUMAN;sp|P12109|CO6A1_HUMAN	123990000	190000000	145680000	187380000	175950000	325750000	70762000	176610000	72478000
sp|Q13162|PRDX4_HUMAN;tr|H7C3T4|H7C3T4_HUMAN;tr|A6NJJ0|A6NJJ0_HUMAN;tr|A6NG45|A6NG45_HUMAN	123630000	139050000	96092000	119160000	111430000	163980000	129530000	172940000	169330000
tr|A0A087WUL2|A0A087WUL2_HUMAN;sp|P49720|PSB3_HUMAN;tr|A0A087WXQ8|A0A087WXQ8_HUMAN;tr|A0A087WY10|A0A087WY10_HUMAN	122890000	147670000	159550000	200790000	439070000	210490000	326470000	235870000	299200000
sp|Q16555-2|DPYL2_HUMAN;sp|Q16555|DPYL2_HUMAN;tr|A0A1C7CYX9|A0A1C7CYX9_HUMAN;tr|E5RFU4|E5RFU4_HUMAN	122850000	68989000	88142000	76494000	82453000	93603000	112710000	112920000	137610000
tr|F8W914|F8W914_HUMAN;sp|Q9NQC3-2|RTN4_HUMAN;sp|Q9NQC3-5|RTN4_HUMAN;sp|Q9NQC3|RTN4_HUMAN;sp|Q9NQC3-3|RTN4_HUMAN;tr|H7C106|H7C106_HUMAN;sp|Q9NQC3-4|RTN4_HUMAN;sp|Q9NQC3-6|RTN4_HUMAN;tr|A0A0U1RQR6|A0A0U1RQR6_HUMAN	120310000	127550000	133500000	201100000	183610000	172310000	0	218170000	155700000
sp|P51570|GALK1_HUMAN;sp|P51570-2|GALK1_HUMAN;tr|K7EII7|K7EII7_HUMAN	119400000	83169000	91938000	78460000	83000000	78933000	132320000	139540000	0
sp|Q01518-2|CAP1_HUMAN;sp|Q01518|CAP1_HUMAN;tr|Q5T0R7|Q5T0R7_HUMAN;tr|Q5T0R6|Q5T0R6_HUMAN;tr|Q5T0R5|Q5T0R5_HUMAN;tr|Q5T0R4|Q5T0R4_HUMAN;tr|Q5T0R3|Q5T0R3_HUMAN;tr|Q5T0R2|Q5T0R2_HUMAN;tr|Q5T0R1|Q5T0R1_HUMAN;tr|Q5T0R9|Q5T0R9_HUMAN;sp|P40123-3|CAP2_HUMAN;tr|B7Z385|B7Z385_HUMAN;tr|A0A087X0J3|A0A087X0J3_HUMAN;tr|A0A087WZ15|A0A087WZ15_HUMAN;sp|P40123-2|CAP2_HUMAN;tr|E9PDI2|E9PDI2_HUMAN;sp|P40123|CAP2_HU…	119360000	84495000	92200000	115550000	77265000	121990000	79000000	0	136740000
sp|Q15758|AAAT_HUMAN;tr|M0QXM4|M0QXM4_HUMAN;sp|Q15758-3|AAAT_HUMAN;sp|Q15758-2|AAAT_HUMAN;tr|M0QX44|M0QX44_HUMAN;tr|M0R144|M0R144_HUMAN	118270000	232120000	182020000	137290000	159150000	118450000	128860000	180960000	144320000
sp|P23528|COF1_HUMAN;tr|G3V1A4|G3V1A4_HUMAN;tr|E9PP50|E9PP50_HUMAN;tr|E9PK25|E9PK25_HUMAN;tr|E9PLJ3|E9PLJ3_HUMAN;tr|E9PS23|E9PS23_HUMAN;tr|E9PQB7|E9PQB7_HUMAN;sp|Q9Y281-3|COF2_HUMAN;sp|Q9Y281|COF2_HUMAN	117120000	122090000	116520000	162690000	149580000	121670000	0	196960000	80668000
sp|O00487|PSDE_HUMAN;tr|C9JW37|C9JW37_HUMAN	114070000	91905000	94228000	95922000	63876000	52024000	0	0	0
sp|Q9Y265|RUVB1_HUMAN;sp|Q9Y265-2|RUVB1_HUMAN;tr|E7ETR0|E7ETR0_HUMAN;tr|H7C4G5|H7C4G5_HUMAN;tr|J3QLR1|J3QLR1_HUMAN;tr|H7C4I3|H7C4I3_HUMAN	113160000	123690000	138970000	171470000	152060000	173010000	226290000	265710000	206170000
sp|Q99715-4|COCA1_HUMAN;tr|D6RGG3|D6RGG3_HUMAN;sp|Q99715|COCA1_HUMAN;tr|A0A087X0A8|A0A087X0A8_HUMAN;sp|Q99715-2|COCA1_HUMAN;tr|H0Y4P7|H0Y4P7_HUMAN;tr|H0Y5N9|H0Y5N9_HUMAN;tr|H0Y991|H0Y991_HUMAN	112020000	149640000	151370000	381200000	288670000	102500000	75003000	61703000	46820000
sp|Q01813|PFKAP_HUMAN;sp|Q01813-2|PFKAP_HUMAN;tr|B1APP6|B1APP6_HUMAN;tr|Q5VSR5|Q5VSR5_HUMAN;tr|V9GYV7|V9GYV7_HUMAN;tr|V9GY25|V9GY25_HUMAN;tr|B1APP8|B1APP8_HUMAN;tr|H0Y757|H0Y757_HUMAN;tr|H0Y3Y3|H0Y3Y3_HUMAN	110370000	74051000	67167000	76703000	68121000	0	159540000	179950000	206060000
sp|P49588|SYAC_HUMAN;sp|P49588-2|SYAC_HUMAN;tr|H3BPK7|H3BPK7_HUMAN	108550000	75835000	95031000	84455000	85699000	115800000	136910000	121020000	109060000
sp|P50395|GDIB_HUMAN;sp|P50395-2|GDIB_HUMAN;tr|Q5SX91|Q5SX91_HUMAN;tr|Q5SX87|Q5SX87_HUMAN;sp|P31150|GDIA_HUMAN;tr|V9GYF8|V9GYF8_HUMAN;tr|Q5SX90|Q5SX90_HUMAN;tr|Q5SX86|Q5SX86_HUMAN	108500000	65460000	0	23762000	28990000	22085000	0	0	0
sp|P59998|ARPC4_HUMAN;tr|F8WCF6|F8WCF6_HUMAN;tr|F8WDD7|F8WDD7_HUMAN;sp|P59998-3|ARPC4_HUMAN;tr|A0A0A6YYG9|A0A0A6YYG9_HUMAN;sp|P59998-2|ARPC4_HUMAN;tr|H7C0A3|H7C0A3_HUMAN;tr|F8WDW3|F8WDW3_HUMAN;tr|F8WE39|F8WE39_HUMAN;tr|R4GN08|R4GN08_HUMAN;sp|P59998-4|ARPC4_HUMAN	108330000	94434000	122290000	129750000	154720000	143030000	205060000	186180000	180300000
sp|P00966|ASSY_HUMAN;tr|Q5T6L5|Q5T6L5_HUMAN;tr|Q5T6L6|Q5T6L6_HUMAN	105050000	106050000	89897000	170240000	165410000	128470000	165930000	135960000	138670000
sp|P62280|RS11_HUMAN;tr|M0QZC5|M0QZC5_HUMAN;tr|M0R1H5|M0R1H5_HUMAN;tr|M0R1H6|M0R1H6_HUMAN	104970000	136200000	0	144810000	127950000	111140000	131890000	210280000	153000000
sp|P50454|SERPH_HUMAN;tr|E9PKH2|E9PKH2_HUMAN;tr|E9PR70|E9PR70_HUMAN;tr|E9PPV6|E9PPV6_HUMAN;tr|E9PJH8|E9PJH8_HUMAN;tr|E9PIG2|E9PIG2_HUMAN;tr|E9PRS3|E9PRS3_HUMAN;tr|E9PNX1|E9PNX1_HUMAN;tr|E9PK86|E9PK86_HUMAN;tr|E9PMI5|E9PMI5_HUMAN;tr|H0YEP8|H0YEP8_HUMAN;tr|E9PQ34|E9PQ34_HUMAN;tr|E9PLA6|E9PLA6_HUMAN	103290000	106820000	130440000	180810000	134220000	131120000	123730000	101190000	67202000
sp|Q08211|DHX9_HUMAN;sp|Q08211-2|DHX9_HUMAN	100860000	89114000	100990000	154780000	173710000	135660000	323070000	339930000	343350000
sp|P31146|COR1A_HUMAN;tr|H3BRY3|H3BRY3_HUMAN;tr|H3BTU6|H3BTU6_HUMAN;tr|H3BRJ0|H3BRJ0_HUMAN	99986000	61010000	104650000	103700000	127110000	127210000	108070000	187250000	166930000
sp|P60174-1|TPIS_HUMAN;sp|P60174|TPIS_HUMAN;sp|P60174-4|TPIS_HUMAN;tr|U3KPZ0|U3KPZ0_HUMAN;tr|U3KQF3|U3KQF3_HUMAN;tr|U3KPS5|U3KPS5_HUMAN	99367000	102760000	104320000	92535000	69403000	119660000	0	73316000	0
sp|P14868-2|SYDC_HUMAN;sp|P14868|SYDC_HUMAN;tr|H7BZ35|H7BZ35_HUMAN;tr|C9J7S3|C9J7S3_HUMAN;tr|C9JLC1|C9JLC1_HUMAN;tr|C9JQM9|C9JQM9_HUMAN;tr|H7C278|H7C278_HUMAN	98832000	98303000	128190000	125470000	156390000	108880000	123490000	226570000	290120000
sp|Q4LDE5|SVEP1_HUMAN;tr|A0A0A0MSD0|A0A0A0MSD0_HUMAN;sp|Q4LDE5-4|SVEP1_HUMAN;sp|Q4LDE5-2|SVEP1_HUMAN;sp|Q4LDE5-3|SVEP1_HUMAN	98338000	66807000	63194000	102780000	70035000	0	0	0	0
tr|J3QSU6|J3QSU6_HUMAN;sp|P24821-4|TENA_HUMAN;sp|P24821|TENA_HUMAN;sp|P24821-5|TENA_HUMAN;sp|P24821-2|TENA_HUMAN;sp|P24821-3|TENA_HUMAN;tr|F5H7V9|F5H7V9_HUMAN;tr|E9PC84|E9PC84_HUMAN;sp|P24821-6|TENA_HUMAN;tr|H0YGZ3|H0YGZ3_HUMAN	98055000	65383000	109300000	81849000	83285000	115440000	101680000	0	122810000
sp|P61812|TGFB2_HUMAN;sp|P61812-2|TGFB2_HUMAN	97912000	89948000	107850000	119760000	112070000	120020000	45306000	0	0
tr|M0R210|M0R210_HUMAN;sp|P62249|RS16_HUMAN;tr|M0R3H0|M0R3H0_HUMAN;tr|M0QX76|M0QX76_HUMAN;tr|M0R1M5|M0R1M5_HUMAN;tr|Q6IPX4|Q6IPX4_HUMAN	96555000	103060000	107860000	127560000	175900000	133550000	280440000	282570000	282280000
sp|P09211|GSTP1_HUMAN;tr|A8MX94|A8MX94_HUMAN;tr|A0A087X2E9|A0A087X2E9_HUMAN;tr|A0A087X243|A0A087X243_HUMAN	94428000	0	0	78615000	60363000	91125000	118100000	0	0
sp|P16403|H12_HUMAN;sp|P10412|H14_HUMAN;sp|P16402|H13_HUMAN;sp|P22492|H1T_HUMAN;sp|Q02539|H11_HUMAN	93667000	0	68424000	209090000	188310000	126370000	0	246150000	174880000
sp|Q14974|IMB1_HUMAN;tr|J3QR48|J3QR48_HUMAN;sp|Q14974-2|IMB1_HUMAN;tr|J3KTM9|J3KTM9_HUMAN	92768000	111230000	116340000	150510000	180690000	218110000	270760000	234130000	199120000
sp|P20618|PSB1_HUMAN	92212000	57596000	61373000	128480000	108010000	120450000	132670000	92512000	123250000
sp|P05023-3|AT1A1_HUMAN;sp|P05023-4|AT1A1_HUMAN;sp|P05023|AT1A1_HUMAN;sp|P05023-2|AT1A1_HUMAN;tr|M0R116|M0R116_HUMAN;sp|P13637|AT1A3_HUMAN;sp|P13637-2|AT1A3_HUMAN;sp|P13637-3|AT1A3_HUMAN;tr|A0A0A0MT26|A0A0A0MT26_HUMAN;tr|B1AKY9|B1AKY9_HUMAN;sp|P50993|AT1A2_HUMAN;tr|H0Y7C1|H0Y7C1_HUMAN;tr|Q5TC02|Q5TC02_HUMAN;tr|Q5TC01|Q5TC01_HUMAN;sp|Q13733|AT1A4_HUMAN;sp|P20648|ATP4A_HUMAN;tr|M0QXF2|M0QXF2_HUMAN	91900000	98578000	104970000	0	0	0	0	0	0
sp|Q9UHG3|PCYOX_HUMAN;sp|Q9UHG3-2|PCYOX_HUMAN;tr|F8W8W4|F8W8W4_HUMAN;tr|C9K055|C9K055_HUMAN;tr|C9JGT6|C9JGT6_HUMAN;tr|C9JM55|C9JM55_HUMAN	91264000	0	68898000	56053000	51189000	62722000	0	0	0
sp|Q9UKZ9|PCOC2_HUMAN;tr|C9JYX9|C9JYX9_HUMAN;tr|H7C5D5|H7C5D5_HUMAN	90052000	65421000	80820000	69846000	62815000	81167000	54617000	78095000	66926000
sp|P18206-2|VINC_HUMAN;sp|P18206|VINC_HUMAN;tr|A0A096LPE1|A0A096LPE1_HUMAN;sp|P18206-3|VINC_HUMAN	89522000	110010000	84679000	0	68320000	88394000	157760000	105050000	59764000
sp|P00488|F13A_HUMAN;tr|H0Y4W5|H0Y4W5_HUMAN;tr|Q9NQP5|Q9NQP5_HUMAN;tr|A6PVK5|A6PVK5_HUMAN;tr|H3BPV8|H3BPV8_HUMAN;tr|H3BTE6|H3BTE6_HUMAN;tr|F5H563|F5H563_HUMAN;sp|P16452-3|EPB42_HUMAN;sp|P16452|EPB42_HUMAN;sp|P16452-2|EPB42_HUMAN	89321000	57353000	172740000	152170000	182740000	78441000	163660000	139410000	149980000
sp|P25788-2|PSA3_HUMAN;sp|P25788|PSA3_HUMAN;tr|G3V4X5|G3V4X5_HUMAN;tr|G3V3W4|G3V3W4_HUMAN;tr|G3V5N4|G3V5N4_HUMAN;tr|H0YJ03|H0YJ03_HUMAN	88777000	108220000	95786000	183740000	158860000	241410000	0	285450000	335620000
sp|P04275|VWF_HUMAN	87017000	49186000	63435000	0	66684000	58525000	0	0	0
sp|Q9NZN3|EHD3_HUMAN;sp|Q9NZN3-2|EHD3_HUMAN;sp|Q9H223|EHD4_HUMAN	86805000	69336000	69958000	55504000	58733000	77137000	82665000	0	58648000
sp|Q16658|FSCN1_HUMAN;tr|C9JFC0|C9JFC0_HUMAN;tr|A0A0A0MSB2|A0A0A0MSB2_HUMAN;tr|C9JPH9|C9JPH9_HUMAN	86544000	86574000	69071000	130000000	76389000	97511000	149560000	153240000	182630000
sp|P06576|ATPB_HUMAN;tr|H0YH81|H0YH81_HUMAN;tr|F8W079|F8W079_HUMAN;tr|F8W0P7|F8W0P7_HUMAN;tr|H0YI37|H0YI37_HUMAN	85987000	0	0	69650000	46870000	62184000	0	0	0
sp|P22392|NDKB_HUMAN;sp|P22392-2|NDKB_HUMAN;tr|Q32Q12|Q32Q12_HUMAN;tr|J3KPD9|J3KPD9_HUMAN;sp|O60361|NDK8_HUMAN;tr|E7ERL0|E7ERL0_HUMAN;sp|P15531|NDKA_HUMAN;sp|P15531-2|NDKA_HUMAN;tr|F6XY72|F6XY72_HUMAN;tr|C9K028|C9K028_HUMAN;tr|E5RHP0|E5RHP0_HUMAN	85921000	65602000	0	104940000	81727000	118340000	0	0	0
sp|P04843|RPN1_HUMAN;tr|B7Z4L4|B7Z4L4_HUMAN;tr|F8WF32|F8WF32_HUMAN	85474000	68812000	62281000	117280000	73229000	110080000	0	0	0
sp|P61247|RS3A_HUMAN;tr|D6RB09|D6RB09_HUMAN;tr|D6RG13|D6RG13_HUMAN;tr|D6RAT0|D6RAT0_HUMAN;tr|E9PFI5|E9PFI5_HUMAN;tr|H0Y9Y4|H0Y9Y4_HUMAN;tr|D6R9B6|D6R9B6_HUMAN;tr|H0Y8L7|H0Y8L7_HUMAN;tr|D6RAS7|D6RAS7_HUMAN;tr|D6RED7|D6RED7_HUMAN;tr|D6RGE0|D6RGE0_HUMAN;tr|D6RI02|D6RI02_HUMAN	85292000	64175000	65120000	98211000	74475000	96366000	121920000	157680000	190350000
sp|Q9HC84|MUC5B_HUMAN	84785000	0	68712000	47988000	54477000	0	0	0	0
sp|P63010|AP2B1_HUMAN;sp|P63010-2|AP2B1_HUMAN;tr|A0A087WU93|A0A087WU93_HUMAN;tr|A0A087WZQ6|A0A087WZQ6_HUMAN;sp|P63010-3|AP2B1_HUMAN;tr|A0A087X253|A0A087X253_HUMAN;tr|A0A087WYD1|A0A087WYD1_HUMAN;tr|K7EN71|K7EN71_HUMAN;tr|K7ERB2|K7ERB2_HUMAN;tr|K7EJ01|K7EJ01_HUMAN;tr|H7C034|H7C034_HUMAN;tr|A0A087WXS3|A0A087WXS3_HUMAN;tr|K7EKZ5|K7EKZ5_HUMAN;tr|K7EJX1|K7EJX1_HUMAN	84625000	68275000	77641000	90997000	109020000	90832000	100900000	150450000	120440000
sp|P52823|STC1_HUMAN;sp|P52823-2|STC1_HUMAN	84151000	108050000	99638000	89015000	80628000	75955000	0	0	0
sp|P51665|PSMD7_HUMAN;tr|H3BNT7|H3BNT7_HUMAN;tr|H3BTM8|H3BTM8_HUMAN;tr|H3BQV2|H3BQV2_HUMAN	82940000	58754000	110230000	170950000	113220000	163900000	111950000	61834000	84423000
sp|O00232|PSD12_HUMAN;sp|O00232-2|PSD12_HUMAN	82778000	94859000	112090000	92910000	98570000	98172000	89947000	115430000	79375000
sp|P60953|CDC42_HUMAN;tr|Q5JYX0|Q5JYX0_HUMAN;sp|P60953-1|CDC42_HUMAN	79817000	80121000	78876000	110040000	111450000	107790000	107160000	85776000	65886000
sp|Q9Y230|RUVB2_HUMAN;sp|Q9Y230-2|RUVB2_HUMAN;tr|M0R0Y3|M0R0Y3_HUMAN;tr|X6R2L4|X6R2L4_HUMAN;tr|M0R0Z0|M0R0Z0_HUMAN;tr|A0A1W2PS48|A0A1W2PS48_HUMAN;tr|M0QXI6|M0QXI6_HUMAN;tr|M0QXZ7|M0QXZ7_HUMAN;tr|A0A1W2PS22|A0A1W2PS22_HUMAN	79417000	47829000	59329000	75810000	64846000	138580000	98953000	76243000	102700000
tr|M0R3D6|M0R3D6_HUMAN;tr|M0R1A7|M0R1A7_HUMAN;tr|M0R117|M0R117_HUMAN;sp|Q02543|RL18A_HUMAN;tr|M0R0P7|M0R0P7_HUMAN	78239000	63736000	53863000	71509000	63880000	0	54184000	78927000	71432000
sp|O15144|ARPC2_HUMAN;tr|C9JTV5|C9JTV5_HUMAN;tr|G5E9J0|G5E9J0_HUMAN;tr|H7C3F9|H7C3F9_HUMAN;tr|G5E9S7|G5E9S7_HUMAN	78030000	60281000	67896000	52076000	59197000	0	78256000	81052000	102640000
tr|D6RCF2|D6RCF2_HUMAN;sp|O75367-2|H2AY_HUMAN;sp|O75367-3|H2AY_HUMAN;sp|O75367|H2AY_HUMAN;tr|B4DJC3|B4DJC3_HUMAN;tr|Q5SQT3|Q5SQT3_HUMAN	76324000	65158000	69974000	156990000	162370000	152290000	180550000	257010000	177780000
sp|P06744|G6PI_HUMAN;tr|K7EQ48|K7EQ48_HUMAN;sp|P06744-2|G6PI_HUMAN;tr|A0A0A0MTS2|A0A0A0MTS2_HUMAN;tr|A0A0J9YXP8|A0A0J9YXP8_HUMAN;tr|K7EP41|K7EP41_HUMAN;tr|K7EPY4|K7EPY4_HUMAN;tr|A0A0J9YX90|A0A0J9YX90_HUMAN;tr|A0A0J9YYH3|A0A0J9YYH3_HUMAN;CON__Q3ZBD7;tr|K7ELR7|K7ELR7_HUMAN;tr|K7ERC6|K7ERC6_HUMAN;tr|K7ENA0|K7ENA0_HUMAN;sp|Q8N196|SIX5_HUMAN	76219000	49531000	46995000	61634000	43645000	51439000	0	0	0
sp|O00754-2|MA2B1_HUMAN;sp|O00754|MA2B1_HUMAN;tr|M0QZ24|M0QZ24_HUMAN;tr|M0R2P5|M0R2P5_HUMAN;tr|M0R174|M0R174_HUMAN;tr|M0QZG6|M0QZG6_HUMAN	75376000	110350000	76220000	137740000	149210000	166500000	139120000	0	106150000
sp|Q15008|PSMD6_HUMAN;sp|Q15008-4|PSMD6_HUMAN;sp|Q15008-3|PSMD6_HUMAN;sp|Q15008-2|PSMD6_HUMAN;tr|C9J7B7|C9J7B7_HUMAN;tr|C9J0E9|C9J0E9_HUMAN;tr|H7C531|H7C531_HUMAN	74922000	85145000	109230000	114340000	96464000	81107000	91658000	106830000	90013000
sp|Q06830|PRDX1_HUMAN;tr|A0A0A0MSI0|A0A0A0MSI0_HUMAN;tr|A0A0A0MRQ5|A0A0A0MRQ5_HUMAN	74889000	142140000	101300000	68017000	61259000	0	92475000	72580000	100540000
sp|Q9ULV4|COR1C_HUMAN;sp|Q9ULV4-2|COR1C_HUMAN;sp|Q9ULV4-3|COR1C_HUMAN;tr|B4E3S0|B4E3S0_HUMAN;tr|H0YHL7|H0YHL7_HUMAN;tr|F8W1H8|F8W1H8_HUMAN;tr|F8VUX3|F8VUX3_HUMAN;tr|F8VSA4|F8VSA4_HUMAN;tr|F8VRE9|F8VRE9_HUMAN;tr|F8VTT6|F8VTT6_HUMAN;tr|F8VVB7|F8VVB7_HUMAN;tr|F8VV53|F8VV53_HUMAN;sp|Q6QEF8-4|CORO6_HUMAN;sp|Q6QEF8-3|CORO6_HUMAN;sp|Q6QEF8-2|CORO6_HUMAN;tr|J3QLV6|J3QLV6_HUMAN;tr|J3KSS5|J3KSS5_HUMAN;sp|Q…	74538000	0	61611000	81076000	85407000	54509000	82171000	71421000	71077000
sp|P46777|RL5_HUMAN;tr|Q5T7N0|Q5T7N0_HUMAN	74006000	69614000	58075000	65672000	78055000	80557000	127110000	99222000	96856000
sp|Q16394|EXT1_HUMAN;tr|H7C1H6|H7C1H6_HUMAN	73498000	72353000	88339000	61371000	84213000	72702000	74299000	63368000	68465000
tr|I3L4X2|I3L4X2_HUMAN;sp|P33527-4|MRP1_HUMAN;sp|P33527|MRP1_HUMAN;sp|P33527-9|MRP1_HUMAN;tr|A0A0A0MS99|A0A0A0MS99_HUMAN;sp|P33527-6|MRP1_HUMAN;sp|P33527-2|MRP1_HUMAN;sp|P33527-7|MRP1_HUMAN;sp|P33527-3|MRP1_HUMAN;sp|P33527-8|MRP1_HUMAN;sp|P33527-5|MRP1_HUMAN	72978000	55118000	66977000	103150000	104200000	145070000	0	0	16044000
sp|Q13509|TBB3_HUMAN;tr|A0A0B4J269|A0A0B4J269_HUMAN;sp|Q13509-2|TBB3_HUMAN;tr|G3V2A3|G3V2A3_HUMAN;tr|G3V5W4|G3V5W4_HUMAN;tr|G3V2R8|G3V2R8_HUMAN;tr|G3V3R4|G3V3R4_HUMAN;tr|G3V2N6|G3V2N6_HUMAN	72517000	61890000	63086000	66327000	64668000	75934000	121530000	147960000	124750000
sp|Q99460-2|PSMD1_HUMAN;tr|A0A087WW66|A0A087WW66_HUMAN;sp|Q99460|PSMD1_HUMAN;tr|H7C378|H7C378_HUMAN;tr|H7BZR6|H7BZR6_HUMAN;tr|C9J9M4|C9J9M4_HUMAN	72301000	46047000	53326000	44861000	62622000	52798000	0	0	0
sp|P61026|RAB10_HUMAN;tr|H0YLJ8|H0YLJ8_HUMAN;tr|H0YL94|H0YL94_HUMAN;sp|P51153|RAB13_HUMAN;sp|P59190-2|RAB15_HUMAN;sp|P59190|RAB15_HUMAN	70770000	0	0	89854000	113690000	90969000	56521000	54089000	0
sp|P10586-2|PTPRF_HUMAN;sp|P10586|PTPRF_HUMAN;tr|H0Y6Z7|H0Y6Z7_HUMAN;tr|H0Y4H1|H0Y4H1_HUMAN;tr|H0Y7Z9|H0Y7Z9_HUMAN;tr|A2A437|A2A437_HUMAN;tr|H0Y380|H0Y380_HUMAN	70539000	67839000	76646000	75722000	95649000	94662000	76186000	47771000	85114000
sp|P84077|ARF1_HUMAN;sp|P61204|ARF3_HUMAN;tr|F5H423|F5H423_HUMAN;tr|F5H0C7|F5H0C7_HUMAN;sp|P61204-2|ARF3_HUMAN;tr|H0YGG7|H0YGG7_HUMAN	70379000	53987000	46077000	60717000	44933000	0	85372000	0	38550000
tr|E7EPB3|E7EPB3_HUMAN;sp|P50914|RL14_HUMAN	69795000	0	0	0	55176000	0	40694000	91197000	105290000
sp|P41250|GARS_HUMAN	69016000	59273000	58235000	147250000	142270000	135020000	66449000	123570000	101200000
sp|Q13418|ILK_HUMAN;tr|A0A0A0MTH3|A0A0A0MTH3_HUMAN;sp|Q13418-2|ILK_HUMAN;sp|Q13418-3|ILK_HUMAN;tr|E9PQ52|E9PQ52_HUMAN;tr|A0A087WW45|A0A087WW45_HUMAN;tr|A0A087WWY6|A0A087WWY6_HUMAN	67969000	38279000	46956000	0	0	0	0	0	0
tr|R4GN98|R4GN98_HUMAN;sp|P06703|S10A6_HUMAN	67384000	0	0	0	0	0	108820000	0	0
sp|O75643|U520_HUMAN;tr|B4E0P5|B4E0P5_HUMAN;sp|O75643-2|U520_HUMAN	67383000	54120000	77347000	142030000	133730000	101170000	34760000	91088000	72388000
sp|P19440|GGT1_HUMAN;tr|E7ET76|E7ET76_HUMAN;tr|B5MCK8|B5MCK8_HUMAN;sp|P36268-2|GGT2_HUMAN;sp|A6NGU5|GGT3_HUMAN;sp|P36268|GGT2_HUMAN;sp|P36268-3|GGT2_HUMAN;sp|P19440-2|GGT1_HUMAN;tr|E7ETR7|E7ETR7_HUMAN;tr|B5MC36|B5MC36_HUMAN;sp|Q14390|GGTL2_HUMAN;tr|A0A0C4DG87|A0A0C4DG87_HUMAN;sp|P19440-3|GGT1_HUMAN;sp|B5MD39|GGTL3_HUMAN;tr|B5MC34|B5MC34_HUMAN	66886000	51986000	57278000	63573000	61931000	62503000	0	0	0
sp|P36578|RL4_HUMAN;tr|H3BM89|H3BM89_HUMAN;tr|H3BU31|H3BU31_HUMAN;tr|H3BTP7|H3BTP7_HUMAN	65335000	71533000	71660000	98135000	76331000	62212000	101000000	83014000	79177000
sp|P06737-2|PYGL_HUMAN;tr|E9PK47|E9PK47_HUMAN;sp|P06737|PYGL_HUMAN	65160000	62110000	56391000	92969000	75929000	78726000	190400000	178140000	150930000
sp|P12956|XRCC6_HUMAN;tr|B1AHC9|B1AHC9_HUMAN;sp|P12956-2|XRCC6_HUMAN	65142000	50127000	58477000	91248000	94766000	136620000	97078000	105140000	96522000
tr|A0A087WYC1|A0A087WYC1_HUMAN;sp|P34932|HSP74_HUMAN;tr|A0A087WTS8|A0A087WTS8_HUMAN;sp|P34932-2|HSP74_HUMAN;tr|D6RJ96|D6RJ96_HUMAN;tr|A0A0A0MSM0|A0A0A0MSM0_HUMAN	63523000	75115000	87631000	53083000	80212000	80546000	135160000	106610000	101330000
sp|P02649|APOE_HUMAN;tr|E9PEV4|E9PEV4_HUMAN;tr|E7ERP7|E7ERP7_HUMAN;tr|H0Y7L5|H0Y7L5_HUMAN	62734000	50417000	59160000	69716000	67978000	67252000	62497000	72791000	84551000
sp|P11166|GTR1_HUMAN	62376000	45153000	55048000	76151000	62598000	64560000	0	0	0
sp|Q14764|MVP_HUMAN;tr|H3BRL2|H3BRL2_HUMAN;tr|H3BQK6|H3BQK6_HUMAN;tr|H3BUK7|H3BUK7_HUMAN;tr|H3BNF6|H3BNF6_HUMAN;tr|H3BP76|H3BP76_HUMAN;tr|H3BPZ2|H3BPZ2_HUMAN;tr|H3BNF2|H3BNF2_HUMAN;tr|H3BUP3|H3BUP3_HUMAN;tr|H3BQE7|H3BQE7_HUMAN	62225000	52876000	37146000	285690000	163740000	143280000	61310000	24188000	0
tr|A6NNI4|A6NNI4_HUMAN;tr|G8JLH6|G8JLH6_HUMAN;sp|P21926|CD9_HUMAN;tr|F5GXT1|F5GXT1_HUMAN;tr|A0A087WU13|A0A087WU13_HUMAN	61254000	97077000	86628000	115030000	119810000	129630000	57446000	0	106350000
sp|P39023|RL3_HUMAN;tr|B5MCW2|B5MCW2_HUMAN;tr|H7C422|H7C422_HUMAN;tr|G5E9G0|G5E9G0_HUMAN;tr|F8WCR1|F8WCR1_HUMAN;tr|H7C3M2|H7C3M2_HUMAN	60031000	0	0	40085000	44987000	48950000	0	0	0
tr|H7BYL6|H7BYL6_HUMAN;tr|A0A0A0MRE9|A0A0A0MRE9_HUMAN;sp|Q99996-5|AKAP9_HUMAN;sp|Q99996-3|AKAP9_HUMAN;sp|Q99996-2|AKAP9_HUMAN;tr|A0A0A0MRF6|A0A0A0MRF6_HUMAN;sp|Q99996|AKAP9_HUMAN;sp|Q99996-6|AKAP9_HUMAN	60008000	0	0	0	0	0	0	0	0
sp|Q92896|GSLG1_HUMAN;sp|Q92896-3|GSLG1_HUMAN;sp|Q92896-2|GSLG1_HUMAN;tr|H3BM42|H3BM42_HUMAN;tr|H3BQT1|H3BQT1_HUMAN	59581000	79380000	66494000	92754000	130240000	76570000	0	0	42558000
sp|P04792|HSPB1_HUMAN;tr|F8WE04|F8WE04_HUMAN;tr|C9J3N8|C9J3N8_HUMAN	58801000	0	0	96335000	92775000	88797000	0	0	0
sp|Q92954-5|PRG4_HUMAN;sp|Q92954-4|PRG4_HUMAN;sp|Q92954-3|PRG4_HUMAN;tr|A0A0U1RR20|A0A0U1RR20_HUMAN;sp|Q92954-6|PRG4_HUMAN;sp|Q92954-2|PRG4_HUMAN;sp|Q92954|PRG4_HUMAN	57628000	52495000	62923000	33782000	52503000	76316000	56757000	46881000	45878000
sp|P25705-2|ATPA_HUMAN;sp|P25705|ATPA_HUMAN;sp|P25705-3|ATPA_HUMAN;tr|K7EK77|K7EK77_HUMAN;tr|K7ERX7|K7ERX7_HUMAN;tr|K7EJP1|K7EJP1_HUMAN;tr|K7ENJ4|K7ENJ4_HUMAN;tr|K7EQH4|K7EQH4_HUMAN	57180000	0	26769000	72357000	36733000	49544000	0	26649000	0
sp|Q14152-2|EIF3A_HUMAN;sp|Q14152|EIF3A_HUMAN	56417000	41636000	57804000	46943000	46150000	0	73451000	69811000	73789000
sp|O15335|CHAD_HUMAN	53280000	0	73768000	46123000	49529000	42020000	0	136020000	132460000
sp|P62937|PPIA_HUMAN;tr|F8WE65|F8WE65_HUMAN;tr|C9J5S7|C9J5S7_HUMAN;sp|P62937-2|PPIA_HUMAN;tr|E5RIZ5|E5RIZ5_HUMAN;tr|A0A0H2UH34|A0A0H2UH34_HUMAN;tr|A0A075B767|A0A075B767_HUMAN;sp|Q9Y536|PAL4A_HUMAN;sp|P0DN26|PAL4F_HUMAN;sp|F5H284|PAL4D_HUMAN;sp|A0A0B4J2A2|PAL4C_HUMAN;sp|A0A075B759|PAL4E_HUMAN	53261000	69732000	53155000	175980000	150630000	228280000	97562000	97049000	42536000
sp|P30153|2AAA_HUMAN;tr|B3KQV6|B3KQV6_HUMAN;tr|C9J9C1|C9J9C1_HUMAN;sp|P30154-5|2AAB_HUMAN;sp|P30154-4|2AAB_HUMAN;sp|P30154|2AAB_HUMAN;sp|P30154-2|2AAB_HUMAN;tr|E9PH38|E9PH38_HUMAN;tr|H0YDG7|H0YDG7_HUMAN;sp|P30154-3|2AAB_HUMAN;tr|E9PPI5|E9PPI5_HUMAN;tr|E9PNM7|E9PNM7_HUMAN;tr|E9PHZ6|E9PHZ6_HUMAN	53024000	50763000	44677000	95629000	82341000	87098000	96173000	70677000	79992000
sp|P09874|PARP1_HUMAN;tr|Q5VX84|Q5VX84_HUMAN;tr|Q5VX85|Q5VX85_HUMAN	52226000	0	0	52180000	39883000	32054000	0	0	0
tr|E7ES19|E7ES19_HUMAN;sp|P35443|TSP4_HUMAN;tr|Q2HIZ1|Q2HIZ1_HUMAN	51747000	103930000	111090000	79630000	81747000	77603000	88780000	75756000	90679000
sp|P16615-5|AT2A2_HUMAN;sp|P16615-2|AT2A2_HUMAN;sp|P16615-3|AT2A2_HUMAN;sp|P16615|AT2A2_HUMAN;tr|H7C5W9|H7C5W9_HUMAN;sp|P16615-4|AT2A2_HUMAN;sp|Q93084-4|AT2A3_HUMAN;sp|Q93084-2|AT2A3_HUMAN;sp|Q93084-3|AT2A3_HUMAN;sp|Q93084-7|AT2A3_HUMAN;sp|Q93084|AT2A3_HUMAN;sp|Q93084-6|AT2A3_HUMAN;sp|Q93084-5|AT2A3_HUMAN;sp|O14983-3|AT2A1_HUMAN;sp|O14983-2|AT2A1_HUMAN;sp|O14983|AT2A1_HUMAN;tr|H3BTW4|H3BTW4_HUMAN	50749000	46638000	46323000	47880000	48897000	37382000	0	0	0
sp|P46940|IQGA1_HUMAN;tr|A0A0J9YXZ5|A0A0J9YXZ5_HUMAN;tr|H0YLE8|H0YLE8_HUMAN;tr|F2Z2E2|F2Z2E2_HUMAN;sp|Q86VI3|IQGA3_HUMAN	49783000	43637000	53403000	78163000	86510000	56827000	55044000	64905000	51215000
sp|O95782-2|AP2A1_HUMAN;sp|O95782|AP2A1_HUMAN	49668000	32818000	31962000	91001000	65366000	66855000	32837000	0	0
sp|Q02878|RL6_HUMAN;tr|F8VZ45|F8VZ45_HUMAN;tr|U3KQR5|U3KQR5_HUMAN;tr|F8VR69|F8VR69_HUMAN;tr|F8VZA3|F8VZA3_HUMAN;tr|F8VWR1|F8VWR1_HUMAN;tr|F8VU16|F8VU16_HUMAN	49356000	63298000	51562000	68638000	74498000	60745000	43677000	33340000	36321000
sp|P39656-3|OST48_HUMAN;tr|A0A0C4DGS1|A0A0C4DGS1_HUMAN;sp|P39656|OST48_HUMAN;sp|P39656-2|OST48_HUMAN;tr|U3KQ84|U3KQ84_HUMAN	48227000	43448000	39320000	43393000	35593000	0	0	0	0
sp|P43490|NAMPT_HUMAN;tr|A0A0C4DFS8|A0A0C4DFS8_HUMAN	47591000	0	59489000	194470000	185520000	196040000	82368000	0	0
sp|P53621|COPA_HUMAN;sp|P53621-2|COPA_HUMAN	47034000	48215000	65907000	91794000	83762000	73196000	76486000	76235000	85149000
sp|P01137|TGFB1_HUMAN;tr|M0R2S0|M0R2S0_HUMAN	46805000	59563000	65203000	47315000	41624000	0	38197000	54153000	36437000
tr|B3KUB4|B3KUB4_HUMAN;sp|O43570-2|CAH12_HUMAN;sp|O43570|CAH12_HUMAN	46691000	0	0	0	0	0	0	0	0
sp|Q12797-10|ASPH_HUMAN;sp|Q12797|ASPH_HUMAN;tr|E5RG29|E5RG29_HUMAN;sp|Q12797-9|ASPH_HUMAN;sp|Q12797-6|ASPH_HUMAN;tr|A0A0A0MSK8|A0A0A0MSK8_HUMAN;sp|Q12797-5|ASPH_HUMAN;sp|Q12797-8|ASPH_HUMAN;sp|Q12797-2|ASPH_HUMAN;tr|E5RG56|E5RG56_HUMAN;tr|E5RHK2|E5RHK2_HUMAN;tr|A0A087WW51|A0A087WW51_HUMAN;tr|E5RHJ2|E5RHJ2_HUMAN;tr|G3XAN5|G3XAN5_HUMAN;sp|Q12797-7|ASPH_HUMAN;sp|Q12797-4|ASPH_HUMAN;sp|Q12797-3|ASPH…	46677000	73125000	71607000	87338000	52927000	43716000	0	0	0
sp|P22234|PUR6_HUMAN;tr|E9PBS1|E9PBS1_HUMAN;sp|P22234-2|PUR6_HUMAN;tr|D6RF62|D6RF62_HUMAN	46041000	43766000	49201000	58733000	87420000	81223000	155290000	92973000	76700000
sp|P27348|1433T_HUMAN;tr|E9PG15|E9PG15_HUMAN	46025000	49672000	0	43279000	51587000	0	86384000	59935000	80399000
tr|C4AM86|C4AM86_HUMAN;CON__Q92764;sp|Q92764|KRT35_HUMAN	44790000	0	0	0	0	0	0	0	0
tr|A0A1W2PRZ7|A0A1W2PRZ7_HUMAN;tr|A0A1W2PQ74|A0A1W2PQ74_HUMAN;tr|A0A1W2PQL0|A0A1W2PQL0_HUMAN;tr|A0A1W2PP34|A0A1W2PP34_HUMAN;tr|A0A1W2PPL4|A0A1W2PPL4_HUMAN;tr|A0A1W2PPH7|A0A1W2PPH7_HUMAN;tr|Q5RI18|Q5RI18_HUMAN;tr|A0A1W2PP35|A0A1W2PP35_HUMAN;tr|A0A1X7SBS1|A0A1X7SBS1_HUMAN;tr|A0A1W2PPS1|A0A1W2PPS1_HUMAN;sp|Q00839-2|HNRPU_HUMAN;sp|Q00839|HNRPU_HUMAN;tr|A0A1W2PPE9|A0A1W2PPE9_HUMAN;tr|A0A1W2PQD4|A0A1W2…	44727000	30019000	0	0	0	0	74175000	69013000	0
tr|E9PJK1|E9PJK1_HUMAN;tr|E9PRJ8|E9PRJ8_HUMAN;tr|H0YDL9|H0YDL9_HUMAN;tr|H0YDJ9|H0YDJ9_HUMAN;sp|P60033|CD81_HUMAN;tr|E9PIF1|E9PIF1_HUMAN;tr|A6NMH8|A6NMH8_HUMAN;tr|E9PM31|E9PM31_HUMAN;tr|H0YEE2|H0YEE2_HUMAN	43745000	0	0	49390000	50261000	69736000	0	39581000	0
sp|O00560|SDCB1_HUMAN;sp|O00560-3|SDCB1_HUMAN;tr|B4DHN5|B4DHN5_HUMAN;tr|E9PBU7|E9PBU7_HUMAN	43485000	142700000	151540000	112820000	109440000	64093000	126940000	167690000	174920000
sp|Q92859-3|NEO1_HUMAN;sp|Q92859-2|NEO1_HUMAN;sp|Q92859-4|NEO1_HUMAN;sp|Q92859|NEO1_HUMAN;tr|Q59FP8|Q59FP8_HUMAN	42746000	59165000	45013000	0	0	0	0	0	0
sp|Q12860-2|CNTN1_HUMAN;sp|Q12860|CNTN1_HUMAN;sp|Q12860-3|CNTN1_HUMAN;tr|H0YIJ1|H0YIJ1_HUMAN	42719000	78323000	61152000	0	0	0	46762000	0	0
sp|Q7KZF4|SND1_HUMAN;tr|H7C597|H7C597_HUMAN	42244000	31524000	41350000	45354000	53683000	59952000	53777000	46250000	67191000
tr|G3V158|G3V158_HUMAN;tr|E9PPM8|E9PPM8_HUMAN;sp|Q9Y315|DEOC_HUMAN;tr|E9PPK3|E9PPK3_HUMAN;tr|E9PMH9|E9PMH9_HUMAN;tr|E9PML7|E9PML7_HUMAN	41256000	0	0	0	0	0	0	0	0
sp|P62854|RS26_HUMAN;sp|Q5JNZ5|RS26L_HUMAN	39596000	40120000	37977000	47637000	53518000	41582000	0	0	68781000
sp|P13010|XRCC5_HUMAN;tr|C9JZ81|C9JZ81_HUMAN	39341000	28822000	0	68545000	63104000	51581000	77217000	98409000	88374000
tr|A0A087WTA8|A0A087WTA8_HUMAN;sp|P08123|CO1A2_HUMAN	39154000	0	0	0	0	0	0	0	0
sp|P46821|MAP1B_HUMAN;tr|D6RA32|D6RA32_HUMAN;tr|D6RA40|D6RA40_HUMAN;tr|D6RCL2|D6RCL2_HUMAN;tr|D6RGJ3|D6RGJ3_HUMAN;sp|P78559|MAP1A_HUMAN;sp|P78559-2|MAP1A_HUMAN;tr|E9PGC8|E9PGC8_HUMAN	38434000	41291000	48391000	36782000	33949000	36669000	0	0	22978000
sp|P62136|PP1A_HUMAN;sp|P62136-2|PP1A_HUMAN;tr|E9PMD7|E9PMD7_HUMAN;tr|F8VR82|F8VR82_HUMAN;tr|F8VYE8|F8VYE8_HUMAN;sp|P36873|PP1G_HUMAN;tr|F8W0W8|F8W0W8_HUMAN;sp|P36873-2|PP1G_HUMAN;sp|P62136-3|PP1A_HUMAN;tr|A0A087WYY5|A0A087WYY5_HUMAN;tr|F5H1L6|F5H1L6_HUMAN;tr|F5H037|F5H037_HUMAN	38064000	57585000	71042000	39676000	46355000	0	124700000	86997000	76422000
sp|P17301|ITA2_HUMAN;tr|E7ESP4|E7ESP4_HUMAN;tr|E7EMF1|E7EMF1_HUMAN;tr|E9PB77|E9PB77_HUMAN;tr|D6RG08|D6RG08_HUMAN	38044000	32743000	24217000	169550000	198070000	83690000	0	0	64549000
tr|F8VPD4|F8VPD4_HUMAN;sp|P27708|PYR1_HUMAN;tr|H7C2E4|H7C2E4_HUMAN;tr|H7BZB3|H7BZB3_HUMAN	37691000	0	16832000	44604000	59492000	49310000	85337000	85941000	84728000
sp|P18669|PGAM1_HUMAN;sp|P15259|PGAM2_HUMAN;sp|Q8N0Y7|PGAM4_HUMAN	37339000	0	0	0	0	84363000	0	0	0
sp|Q9BVK6|TMED9_HUMAN;tr|F8W7F7|F8W7F7_HUMAN;sp|Q7Z7H5-3|TMED4_HUMAN;sp|Q7Z7H5-2|TMED4_HUMAN;sp|Q7Z7H5|TMED4_HUMAN	36506000	0	0	69179000	49243000	0	0	37626000	0
sp|Q99613-2|EIF3C_HUMAN;sp|Q99613|EIF3C_HUMAN;sp|B5ME19|EIFCL_HUMAN	36301000	0	0	0	0	0	0	0	0
sp|O15143|ARC1B_HUMAN;tr|C9JBJ7|C9JBJ7_HUMAN;tr|C9K057|C9K057_HUMAN;tr|C9J4Z7|C9J4Z7_HUMAN;tr|F8VXW2|F8VXW2_HUMAN;tr|C9JEY1|C9JEY1_HUMAN;tr|C9JQM8|C9JQM8_HUMAN;tr|C9JFG9|C9JFG9_HUMAN;tr|C9J6C8|C9J6C8_HUMAN;tr|C9JM51|C9JM51_HUMAN;tr|F8WEB3|F8WEB3_HUMAN;tr|C9JTT6|C9JTT6_HUMAN	34135000	0	0	30934000	32994000	24914000	0	0	0
sp|Q9NZM1-2|MYOF_HUMAN;sp|Q9NZM1-6|MYOF_HUMAN;sp|Q9NZM1-3|MYOF_HUMAN;sp|Q9NZM1|MYOF_HUMAN;tr|H0YD14|H0YD14_HUMAN;sp|Q9NZM1-5|MYOF_HUMAN;sp|Q9NZM1-8|MYOF_HUMAN;sp|Q9NZM1-7|MYOF_HUMAN;sp|O75923-15|DYSF_HUMAN;sp|O75923-3|DYSF_HUMAN;sp|O75923-9|DYSF_HUMAN;sp|O75923|DYSF_HUMAN;sp|O75923-14|DYSF_HUMAN;sp|O75923-6|DYSF_HUMAN;sp|O75923-12|DYSF_HUMAN;sp|O75923-5|DYSF_HUMAN;sp|O75923-11|DYSF_HUMAN;sp|O7592…	33722000	0	16590000	0	0	0	0	0	0
tr|B0YJC4|B0YJC4_HUMAN;sp|P08670|VIME_HUMAN;tr|B0YJC5|B0YJC5_HUMAN;sp|P17661|DESM_HUMAN;tr|A0A1B0GTT5|A0A1B0GTT5_HUMAN;sp|Q16352|AINX_HUMAN;sp|P07197-2|NFM_HUMAN;sp|P07196|NFL_HUMAN	33427000	0	27885000	59738000	75009000	112230000	240470000	145180000	122830000
sp|P55060-3|XPO2_HUMAN;sp|P55060|XPO2_HUMAN;sp|P55060-4|XPO2_HUMAN;sp|P55060-2|XPO2_HUMAN	33298000	40177000	37863000	27878000	29704000	36340000	69398000	40754000	57655000
sp|Q9P2J5|SYLC_HUMAN;sp|Q9P2J5-2|SYLC_HUMAN;sp|Q9P2J5-3|SYLC_HUMAN;tr|A0A087WXY1|A0A087WXY1_HUMAN	32998000	31657000	29662000	47340000	34683000	38933000	60353000	49561000	48129000
tr|Q3BDU5|Q3BDU5_HUMAN;sp|P02545-2|LMNA_HUMAN;sp|P02545-6|LMNA_HUMAN;sp|P02545-3|LMNA_HUMAN;sp|P02545|LMNA_HUMAN;tr|Q5TCI8|Q5TCI8_HUMAN;sp|P02545-5|LMNA_HUMAN;sp|P02545-4|LMNA_HUMAN;tr|H0YAB0|H0YAB0_HUMAN;tr|A0A0C4DGC5|A0A0C4DGC5_HUMAN;tr|E9PBF6|E9PBF6_HUMAN;sp|P20700|LMNB1_HUMAN;sp|Q03252|LMNB2_HUMAN	32530000	43525000	40269000	106650000	216440000	204560000	161990000	131990000	220940000
sp|Q13085-3|ACACA_HUMAN;sp|Q13085-2|ACACA_HUMAN;sp|Q13085|ACACA_HUMAN;sp|Q13085-4|ACACA_HUMAN;tr|Q59FY4|Q59FY4_HUMAN	32299000	30771000	28080000	0	0	0	49950000	0	32960000
tr|C9JUG7|C9JUG7_HUMAN;sp|P47755-2|CAZA2_HUMAN;tr|F8W9N7|F8W9N7_HUMAN;sp|P47755|CAZA2_HUMAN;tr|A0A0D9SET8|A0A0D9SET8_HUMAN	32049000	0	0	30126000	32712000	57964000	0	52293000	58769000
sp|P07814|SYEP_HUMAN;tr|V9GYZ6|V9GYZ6_HUMAN	31560000	55255000	75478000	132080000	133030000	112370000	94721000	98703000	108870000
sp|Q9Y678|COPG1_HUMAN;tr|H0Y8X7|H0Y8X7_HUMAN	30275000	36339000	35414000	52311000	58620000	66824000	64706000	44050000	47567000
tr|A0A286YFA2|A0A286YFA2_HUMAN;tr|A0A286YF22|A0A286YF22_HUMAN;tr|A0A2C9F2M7|A0A2C9F2M7_HUMAN;sp|O43175|SERA_HUMAN;tr|A0A286YFM8|A0A286YFM8_HUMAN;tr|A0A286YFL2|A0A286YFL2_HUMAN;tr|A0A286YER3|A0A286YER3_HUMAN;tr|A0A286YFC8|A0A286YFC8_HUMAN;tr|A0A286YFB2|A0A286YFB2_HUMAN;tr|A0A286YFF3|A0A286YFF3_HUMAN;tr|A0A286YF34|A0A286YF34_HUMAN;tr|A0A286YFK5|A0A286YFK5_HUMAN;tr|A0A286YF78|A0A286YF78_HUMAN;tr|A0A…	30257000	0	0	0	0	0	40365000	37793000	27747000
sp|P49788|TIG1_HUMAN;sp|P49788-2|TIG1_HUMAN	29487000	51788000	43458000	42011000	42678000	0	0	0	0
sp|P04844-2|RPN2_HUMAN;sp|P04844|RPN2_HUMAN;tr|Q5JYR7|Q5JYR7_HUMAN;tr|Q5JYR4|Q5JYR4_HUMAN;tr|F2Z3K5|F2Z3K5_HUMAN	29030000	38140000	0	74246000	0	53725000	0	0	0
sp|P62913|RL11_HUMAN;tr|Q5VVC9|Q5VVC9_HUMAN;tr|Q5VVC8|Q5VVC8_HUMAN;sp|P62913-2|RL11_HUMAN	28389000	0	0	0	0	0	0	0	0
tr|G3V4T6|G3V4T6_HUMAN;tr|H0YJN8|H0YJN8_HUMAN;sp|O43708-2|MAAI_HUMAN;tr|G3V267|G3V267_HUMAN;tr|G3V5T0|G3V5T0_HUMAN;tr|A0A0C4DFM0|A0A0C4DFM0_HUMAN;sp|O43708|MAAI_HUMAN	27210000	0	0	0	0	0	0	0	0
tr|F5GYN4|F5GYN4_HUMAN;sp|Q96FW1|OTUB1_HUMAN;tr|J3KR44|J3KR44_HUMAN;tr|F5H6Q1|F5H6Q1_HUMAN;tr|F5GYJ8|F5GYJ8_HUMAN;tr|F5H3F0|F5H3F0_HUMAN;sp|Q96FW1-2|OTUB1_HUMAN	26210000	0	20395000	37319000	51272000	35097000	39938000	0	0
sp|P30050|RL12_HUMAN;sp|P30050-2|RL12_HUMAN	26015000	0	0	0	0	70112000	0	0	0
sp|O00429-4|DNM1L_HUMAN;sp|O00429-5|DNM1L_HUMAN;sp|O00429-3|DNM1L_HUMAN;tr|G8JLD5|G8JLD5_HUMAN;sp|O00429-2|DNM1L_HUMAN;sp|O00429|DNM1L_HUMAN;sp|O00429-8|DNM1L_HUMAN;sp|O00429-6|DNM1L_HUMAN;sp|O00429-7|DNM1L_HUMAN;tr|F8VZ52|F8VZ52_HUMAN;tr|F8VR28|F8VR28_HUMAN;tr|F8VYL3|F8VYL3_HUMAN;tr|B4DPZ9|B4DPZ9_HUMAN;tr|F8W1W3|F8W1W3_HUMAN;tr|F8VUJ9|F8VUJ9_HUMAN;tr|B4DDQ3|B4DDQ3_HUMAN;tr|H0YI79|H0YI79_HUMAN;tr…	25622000	23839000	21420000	0	0	0	19390000	32395000	0
sp|Q96RW7-2|HMCN1_HUMAN;sp|Q96RW7|HMCN1_HUMAN;sp|Q96RW7-3|HMCN1_HUMAN	25083000	0	0	0	18029000	0	0	0	0
sp|Q9H2A2-2|AL8A1_HUMAN;sp|Q9H2A2|AL8A1_HUMAN;sp|Q9H2A2-4|AL8A1_HUMAN	25024000	0	0	0	0	0	0	0	0
sp|O43143|DHX15_HUMAN	24917000	0	16711000	0	0	0	0	0	0
sp|P13797-3|PLST_HUMAN;tr|A0A0A0MSQ0|A0A0A0MSQ0_HUMAN;sp|P13797-2|PLST_HUMAN;sp|P13797|PLST_HUMAN;sp|P13796|PLSL_HUMAN;tr|U3KQI3|U3KQI3_HUMAN;tr|Q5TBN3|Q5TBN3_HUMAN;tr|C9JAM8|C9JAM8_HUMAN	24765000	0	0	0	0	0	0	0	0
sp|Q8NDH3-2|PEPL1_HUMAN;sp|Q8NDH3-5|PEPL1_HUMAN;sp|Q8NDH3-4|PEPL1_HUMAN;sp|Q8NDH3|PEPL1_HUMAN;sp|Q8NDH3-3|PEPL1_HUMAN	24696000	0	16572000	0	0	0	0	0	0
sp|Q13347|EIF3I_HUMAN;tr|Q5TFK1|Q5TFK1_HUMAN	23444000	0	0	0	0	0	0	0	0
sp|Q02388-2|CO7A1_HUMAN;sp|Q02388|CO7A1_HUMAN	23221000	0	0	96377000	27976000	23060000	0	0	0
sp|Q12882|DPYD_HUMAN	23087000	0	0	0	0	0	0	0	0
sp|P05198|IF2A_HUMAN;tr|G3V4T5|G3V4T5_HUMAN	22913000	0	20788000	0	27170000	26628000	0	54137000	49070000
sp|P02786|TFR1_HUMAN;tr|G3V0E5|G3V0E5_HUMAN;tr|F8WBE5|F8WBE5_HUMAN	22688000	0	36267000	37627000	39042000	31871000	0	34403000	28233000
tr|J3QT28|J3QT28_HUMAN;sp|O43684-2|BUB3_HUMAN;sp|O43684|BUB3_HUMAN;tr|J3QSX4|J3QSX4_HUMAN	21558000	0	0	0	0	0	29375000	28964000	35940000
tr|A0A0A6YYA0|A0A0A6YYA0_HUMAN;sp|Q9Y3B3-2|TMED7_HUMAN;sp|Q9Y3B3|TMED7_HUMAN;sp|Q86XR7-2|TCAM2_HUMAN	21416000	28949000	21043000	42702000	36564000	0	0	0	0
sp|P01130-2|LDLR_HUMAN;sp|P01130-3|LDLR_HUMAN;sp|P01130-6|LDLR_HUMAN;sp|P01130-4|LDLR_HUMAN;sp|P01130-5|LDLR_HUMAN;sp|P01130|LDLR_HUMAN;tr|J3KMZ9|J3KMZ9_HUMAN;tr|H0YMD1|H0YMD1_HUMAN;tr|H0YM92|H0YM92_HUMAN;tr|H0YMQ3|H0YMQ3_HUMAN	20931000	0	21936000	0	0	0	0	0	0
sp|Q15393|SF3B3_HUMAN;sp|Q15393-3|SF3B3_HUMAN	20560000	0	18045000	0	0	0	0	0	0
sp|P08758|ANXA5_HUMAN;tr|D6RBE9|D6RBE9_HUMAN;tr|D6RBL5|D6RBL5_HUMAN;tr|E9PHT9|E9PHT9_HUMAN;tr|D6RCN3|D6RCN3_HUMAN	20536000	20326000	16828000	138350000	41954000	27512000	26041000	15006000	0
sp|Q14520-2|HABP2_HUMAN;sp|Q14520|HABP2_HUMAN	20481000	27072000	22549000	27938000	48255000	0	44300000	0	0
tr|E7EQR4|E7EQR4_HUMAN;sp|P15311|EZRI_HUMAN	20399000	29286000	27867000	0	0	0	30928000	12471000	11148000
sp|P40429|RL13A_HUMAN;tr|Q8J015|Q8J015_HUMAN;tr|M0QYS1|M0QYS1_HUMAN;tr|M0QZU1|M0QZU1_HUMAN;tr|A0A096LPE0|A0A096LPE0_HUMAN;sp|Q6NVV1|R13P3_HUMAN	20389000	0	0	92136000	57222000	44833000	26583000	49817000	0
sp|Q6PIU2|NCEH1_HUMAN;sp|Q6PIU2-2|NCEH1_HUMAN;tr|A0A0R4J2G3|A0A0R4J2G3_HUMAN;tr|A0A0A0MTJ9|A0A0A0MTJ9_HUMAN;sp|Q6PIU2-3|NCEH1_HUMAN;tr|H7C046|H7C046_HUMAN	19161000	19932000	22290000	0	0	0	0	0	0
sp|P20742|PZP_HUMAN;tr|F5GXY0|F5GXY0_HUMAN	17818000	0	0	0	0	0	0	0	0
tr|Q5T7C4|Q5T7C4_HUMAN;sp|P09429|HMGB1_HUMAN;sp|B2RPK0|HGB1A_HUMAN	17699000	0	0	0	0	0	0	0	0
tr|B4DY09|B4DY09_HUMAN;sp|Q12905|ILF2_HUMAN;tr|X6R6Z1|X6R6Z1_HUMAN	17204000	0	16789000	24103000	27182000	0	36021000	0	0
sp|Q16401|PSMD5_HUMAN;sp|Q16401-2|PSMD5_HUMAN;tr|F2Z3J2|F2Z3J2_HUMAN;tr|Q4VXH0|Q4VXH0_HUMAN	16165000	0	0	34804000	32777000	41923000	0	0	28595000
sp|P49591|SYSC_HUMAN;tr|Q5T5C7|Q5T5C7_HUMAN	16050000	34477000	18848000	60890000	60461000	65281000	129230000	162980000	182530000
sp|P14923|PLAK_HUMAN;tr|C9JTX4|C9JTX4_HUMAN;tr|C9J826|C9J826_HUMAN;tr|C9JK18|C9JK18_HUMAN;tr|C9JKY1|C9JKY1_HUMAN	14262000	0	0	0	0	0	0	0	0
sp|P26927|HGFL_HUMAN;tr|G3XAK1|G3XAK1_HUMAN;tr|H7C0F8|H7C0F8_HUMAN;sp|Q2TV78-2|MST1L_HUMAN;sp|Q2TV78|MST1L_HUMAN	14045000	0	0	0	0	0	0	0	0
sp|P53985|MOT1_HUMAN	12271000	0	0	0	0	0	0	0	0
tr|F8VXB1|F8VXB1_HUMAN;tr|F8VUC5|F8VUC5_HUMAN;tr|F8W156|F8W156_HUMAN;tr|F8W651|F8W651_HUMAN;sp|P61923-5|COPZ1_HUMAN;tr|F8VYZ4|F8VYZ4_HUMAN;sp|P61923|COPZ1_HUMAN;tr|F8VVA7|F8VVA7_HUMAN;tr|F8VXR1|F8VXR1_HUMAN;sp|P61923-4|COPZ1_HUMAN	11689000	0	8302500	0	0	0	0	0	0
tr|G5E9C5|G5E9C5_HUMAN;sp|O76074-2|PDE5A_HUMAN;sp|O76074|PDE5A_HUMAN;tr|H0YA14|H0YA14_HUMAN;tr|C9JGT3|C9JGT3_HUMAN	9219100	0	0	0	0	0	0	0	0
sp|Q9H2H9|S38A1_HUMAN;tr|F8VX04|F8VX04_HUMAN	9061400	0	0	0	0	0	0	0	0
sp|O15260-3|SURF4_HUMAN;sp|O15260-2|SURF4_HUMAN;tr|Q5T8U5|Q5T8U5_HUMAN;sp|O15260|SURF4_HUMAN	8845700	0	0	0	0	0	0	0	0
tr|H3BRG4|H3BRG4_HUMAN;sp|P22695|QCR2_HUMAN;tr|H3BP04|H3BP04_HUMAN;tr|H3BSJ9|H3BSJ9_HUMAN	8087400	0	0	0	0	0	0	0	0
sp|Q9BUF5|TBB6_HUMAN;tr|K7ESM5|K7ESM5_HUMAN	7121500	0	0	0	0	0	0	0	0
sp|P55011-3|S12A2_HUMAN;sp|P55011|S12A2_HUMAN;tr|G3XAL9|G3XAL9_HUMAN	6752400	0	0	0	0	0	0	0	0
tr|H0YNG3|H0YNG3_HUMAN;sp|P67812-4|SC11A_HUMAN;sp|P67812|SC11A_HUMAN;sp|P67812-3|SC11A_HUMAN;tr|H0YNX5|H0YNX5_HUMAN;tr|H0YKT4|H0YKT4_HUMAN;tr|H0YNA5|H0YNA5_HUMAN;sp|P67812-2|SC11A_HUMAN	3743600	0	0	0	0	0	0	0	0
tr|G3V4M8|G3V4M8_HUMAN;tr|G3V5X6|G3V5X6_HUMAN;tr|G3V3K6|G3V3K6_HUMAN;tr|G3V251|G3V251_HUMAN;tr|B4DSU6|B4DSU6_HUMAN;tr|G3V555|G3V555_HUMAN;tr|G3V575|G3V575_HUMAN;tr|G3V576|G3V576_HUMAN;sp|P07910-4|HNRPC_HUMAN;tr|G3V4W0|G3V4W0_HUMAN;tr|B4DY08|B4DY08_HUMAN;tr|B2R5W2|B2R5W2_HUMAN;tr|G3V4C1|G3V4C1_HUMAN;sp|P07910-2|HNRPC_HUMAN;tr|G3V2Q1|G3V2Q1_HUMAN;sp|P07910|HNRPC_HUMAN;tr|G3V2H6|G3V2H6_HUMAN;sp|P079…	3445800	0	0	0	0	0	0	0	0
sp|Q9BW60-2|ELOV1_HUMAN;sp|Q9BW60|ELOV1_HUMAN	3121500	0	0	0	0	0	0	0	0
sp|P23284|PPIB_HUMAN	0	192070000	124970000	177380000	139110000	106980000	112640000	214200000	157700000
tr|A0A087X2B5|A0A087X2B5_HUMAN;sp|P35613-2|BASI_HUMAN;sp|P35613|BASI_HUMAN;tr|I3L192|I3L192_HUMAN;sp|P35613-3|BASI_HUMAN;tr|A0A087WUV8|A0A087WUV8_HUMAN;sp|P35613-4|BASI_HUMAN;tr|R4GMX5|R4GMX5_HUMAN;tr|R4GN83|R4GN83_HUMAN	0	149720000	122360000	124100000	111030000	109040000	0	116920000	0
sp|O75891|AL1L1_HUMAN;sp|O75891-3|AL1L1_HUMAN;sp|O75891-2|AL1L1_HUMAN;sp|O75891-4|AL1L1_HUMAN;tr|C9JY00|C9JY00_HUMAN;tr|C9JYZ6|C9JYZ6_HUMAN;tr|C9IZ36|C9IZ36_HUMAN;sp|Q3SY69|AL1L2_HUMAN	0	125910000	126720000	162950000	184840000	187500000	197860000	254350000	247130000
sp|P62873-2|GBB1_HUMAN;sp|P62873|GBB1_HUMAN;tr|F6X3N5|F6X3N5_HUMAN;tr|F6UT28|F6UT28_HUMAN;tr|B1AKQ8|B1AKQ8_HUMAN;tr|B3KVK2|B3KVK2_HUMAN	0	115840000	88346000	103150000	97320000	92898000	0	0	0
tr|E7EX53|E7EX53_HUMAN;sp|P61313-2|RL15_HUMAN;tr|E7EQV9|E7EQV9_HUMAN;sp|P61313|RL15_HUMAN;tr|E7ENU7|E7ENU7_HUMAN;tr|E7ERA2|E7ERA2_HUMAN	0	102530000	79893000	158590000	189770000	48863000	78936000	0	0
sp|Q15063|POSTN_HUMAN;sp|Q15063-5|POSTN_HUMAN	0	99997000	0	74492000	73062000	0	0	0	69422000
sp|Q9Y6Z7|COL10_HUMAN	0	99139000	0	109820000	97662000	139120000	79863000	0	0
tr|A0A087WYV8|A0A087WYV8_HUMAN;sp|P35556|FBN2_HUMAN;tr|D6RJI3|D6RJI3_HUMAN;sp|P35556-2|FBN2_HUMAN;tr|E9PHW4|E9PHW4_HUMAN	0	91628000	86583000	130980000	117190000	118710000	0	0	0
sp|O43747|AP1G1_HUMAN;sp|O43747-2|AP1G1_HUMAN;tr|H3BR36|H3BR36_HUMAN;tr|H3BUN9|H3BUN9_HUMAN;tr|H3BNR4|H3BNR4_HUMAN;tr|H3BRM7|H3BRM7_HUMAN;tr|H3BN71|H3BN71_HUMAN;tr|B4DGE1|B4DGE1_HUMAN;tr|H3BN75|H3BN75_HUMAN;tr|H3BS13|H3BS13_HUMAN;tr|H3BV30|H3BV30_HUMAN;tr|B3KNW1|B3KNW1_HUMAN	0	84897000	0	0	74118000	0	0	0	0
sp|Q02809|PLOD1_HUMAN;sp|Q02809-2|PLOD1_HUMAN;tr|Q5JXB8|Q5JXB8_HUMAN;tr|Q5JXB7|Q5JXB7_HUMAN	0	82785000	76328000	137920000	170070000	96149000	117730000	56820000	96971000
sp|P04040|CATA_HUMAN	0	82610000	71472000	81789000	97017000	108120000	114170000	142850000	215130000
sp|P62820|RAB1A_HUMAN;tr|E7END7|E7END7_HUMAN;sp|Q9H0U4|RAB1B_HUMAN;sp|P62820-2|RAB1A_HUMAN;tr|E9PLD0|E9PLD0_HUMAN;tr|H0YMN7|H0YMN7_HUMAN;sp|P62820-3|RAB1A_HUMAN;sp|Q92928|RAB1C_HUMAN;sp|P61006-2|RAB8A_HUMAN;sp|P61006|RAB8A_HUMAN	0	80197000	88080000	152190000	140890000	137820000	0	0	155710000
sp|P07741|APT_HUMAN;sp|P07741-2|APT_HUMAN;tr|H3BQF1|H3BQF1_HUMAN;tr|H3BQZ9|H3BQZ9_HUMAN;tr|H3BQB1|H3BQB1_HUMAN;tr|H3BSW3|H3BSW3_HUMAN	0	64325000	80513000	56335000	57979000	75120000	82323000	122920000	107170000
sp|P31949|S10AB_HUMAN	0	60258000	54683000	87290000	124960000	92286000	0	0	0
sp|Q93099|HGD_HUMAN;tr|H7C576|H7C576_HUMAN;tr|H7C4R8|H7C4R8_HUMAN	0	59789000	91792000	96546000	110070000	86980000	103720000	67858000	62646000
sp|P33176|KINH_HUMAN;tr|A0A0G2JMZ6|A0A0G2JMZ6_HUMAN;tr|J3KNA1|J3KNA1_HUMAN;sp|O60282|KIF5C_HUMAN;sp|Q12840|KIF5A_HUMAN;sp|O60282-2|KIF5C_HUMAN;tr|C9JWB9|C9JWB9_HUMAN	0	58568000	0	55471000	63840000	61771000	0	73235000	66579000
sp|Q9UBG0|MRC2_HUMAN	0	54742000	40652000	0	80630000	25183000	40221000	27811000	36167000
sp|P43034|LIS1_HUMAN;tr|I3L3N5|I3L3N5_HUMAN;sp|P43034-2|LIS1_HUMAN	0	53121000	47919000	0	0	0	0	67263000	53907000
tr|E7ES33|E7ES33_HUMAN;sp|Q16181-2|SEPT7_HUMAN;tr|E7EPK1|E7EPK1_HUMAN;sp|Q16181|SEPT7_HUMAN;tr|G3V1Q4|G3V1Q4_HUMAN;tr|Q5JXL7|Q5JXL7_HUMAN;tr|A0A0U1RRM2|A0A0U1RRM2_HUMAN;tr|A0A0U1RRH9|A0A0U1RRH9_HUMAN;tr|A0A0U1RRE1|A0A0U1RRE1_HUMAN;tr|A0A0U1RQK0|A0A0U1RQK0_HUMAN;tr|A0A0U1RRD1|A0A0U1RRD1_HUMAN;sp|Q6ZU15|SEP14_HUMAN	0	50379000	54565000	58399000	56031000	57313000	84100000	66022000	80524000
sp|P62269|RS18_HUMAN;tr|A0A0G2JQH2|A0A0G2JQH2_HUMAN;tr|Q5GGW2|Q5GGW2_HUMAN;tr|J3JS69|J3JS69_HUMAN	0	50300000	53392000	71890000	77210000	78445000	76053000	66609000	86969000
tr|H0YHC3|H0YHC3_HUMAN;tr|F8W020|F8W020_HUMAN;tr|F8W118|F8W118_HUMAN;tr|F8VXI6|F8VXI6_HUMAN;tr|F8VUX1|F8VUX1_HUMAN;tr|F8VY35|F8VY35_HUMAN;sp|P55209-3|NP1L1_HUMAN;tr|F8VV59|F8VV59_HUMAN;tr|B7Z9C2|B7Z9C2_HUMAN;sp|P55209-2|NP1L1_HUMAN;tr|F8W0J6|F8W0J6_HUMAN;tr|F5H4R6|F5H4R6_HUMAN;tr|H0YIV4|H0YIV4_HUMAN;sp|P55209|NP1L1_HUMAN;tr|H0YH88|H0YH88_HUMAN;tr|F8W543|F8W543_HUMAN;tr|F8VRJ2|F8VRJ2_HUMAN;tr|E9PN…	0	49859000	39790000	36600000	40432000	30980000	122940000	98940000	101590000
sp|P05121|PAI1_HUMAN;sp|P05121-2|PAI1_HUMAN	0	48405000	59397000	33799000	45465000	66536000	96756000	56778000	49049000
sp|P61586|RHOA_HUMAN;tr|C9JNR4|C9JNR4_HUMAN;tr|C9JX21|C9JX21_HUMAN;tr|Q5JR07|Q5JR07_HUMAN;tr|E9PQH6|E9PQH6_HUMAN;tr|Q5JR08|Q5JR08_HUMAN;sp|P08134|RHOC_HUMAN;tr|Q5JR05|Q5JR05_HUMAN;tr|C9JRM1|C9JRM1_HUMAN;tr|E9PLA2|E9PLA2_HUMAN;tr|Q5JR06|Q5JR06_HUMAN;tr|E9PN11|E9PN11_HUMAN;tr|U3KQA9|U3KQA9_HUMAN;tr|U3KQV3|U3KQV3_HUMAN;sp|P62745|RHOB_HUMAN	0	46204000	0	0	46857000	0	59934000	63049000	60162000
tr|E5RI99|E5RI99_HUMAN;sp|P62888|RL30_HUMAN;tr|A0A0B4J213|A0A0B4J213_HUMAN;tr|E5RJH3|E5RJH3_HUMAN;tr|A0A0C4DH44|A0A0C4DH44_HUMAN	0	42778000	42245000	28841000	0	31656000	0	0	0
tr|R4GMR5|R4GMR5_HUMAN;sp|P48556|PSMD8_HUMAN;tr|K7EJC1|K7EJC1_HUMAN;tr|K7EJR3|K7EJR3_HUMAN;tr|K7ERW6|K7ERW6_HUMAN	0	42027000	0	0	0	0	0	0	0
tr|F5H7F6|F5H7F6_HUMAN;tr|F5H6X2|F5H6X2_HUMAN;sp|P10620-2|MGST1_HUMAN;sp|P10620|MGST1_HUMAN	0	40499000	0	0	0	0	0	0	0
sp|P02792|FRIL_HUMAN	0	40237000	0	84361000	73903000	0	0	0	0
sp|P09972|ALDOC_HUMAN;tr|K7EKH5|K7EKH5_HUMAN;tr|C9J8F3|C9J8F3_HUMAN;tr|J3KSV6|J3KSV6_HUMAN;tr|J3QKP5|J3QKP5_HUMAN;tr|A8MVZ9|A8MVZ9_HUMAN	0	40201000	34782000	0	0	0	0	38975000	46207000
sp|P07686|HEXB_HUMAN;tr|Q5URX0|Q5URX0_HUMAN;tr|H0YA83|H0YA83_HUMAN;tr|H0Y9B6|H0Y9B6_HUMAN	0	39251000	57241000	30621000	37982000	22810000	94381000	79930000	100770000
sp|O14786-3|NRP1_HUMAN;tr|E7EX60|E7EX60_HUMAN;sp|O14786-2|NRP1_HUMAN;tr|Q5T7F0|Q5T7F0_HUMAN;tr|E9PEP6|E9PEP6_HUMAN;sp|O14786|NRP1_HUMAN;tr|Q5JWQ4|Q5JWQ4_HUMAN;tr|Q5JWQ6|Q5JWQ6_HUMAN;tr|H0Y4A0|H0Y4A0_HUMAN	0	38193000	30435000	32092000	35573000	0	0	0	25703000
tr|J3QLI9|J3QLI9_HUMAN;sp|P62314|SMD1_HUMAN	0	36969000	51401000	0	0	0	24493000	12198000	16951000
sp|P48059|LIMS1_HUMAN;sp|P48059-4|LIMS1_HUMAN;sp|P48059-2|LIMS1_HUMAN;sp|P48059-5|LIMS1_HUMAN;sp|P48059-3|LIMS1_HUMAN;tr|A0A0M3HER1|A0A0M3HER1_HUMAN;tr|A0A0J9YXC7|A0A0J9YXC7_HUMAN;tr|C9JF46|C9JF46_HUMAN;sp|Q7Z4I7-4|LIMS2_HUMAN;sp|P0CW19-2|LIMS3_HUMAN;sp|Q7Z4I7-3|LIMS2_HUMAN;sp|Q7Z4I7|LIMS2_HUMAN;sp|Q7Z4I7-5|LIMS2_HUMAN;sp|Q7Z4I7-2|LIMS2_HUMAN	0	36467000	0	35112000	54704000	31536000	0	0	0
tr|E9PNW4|E9PNW4_HUMAN;sp|P13987|CD59_HUMAN;tr|E9PR17|E9PR17_HUMAN;tr|H0YET2|H0YET2_HUMAN	0	35166000	0	0	0	0	0	0	0
sp|Q9BXJ4|C1QT3_HUMAN;tr|E9PGA6|E9PGA6_HUMAN;sp|Q9BXJ4-3|C1QT3_HUMAN;sp|Q9BXJ4-2|C1QT3_HUMAN	0	33898000	39696000	52626000	48428000	42050000	0	42117000	32076000
sp|Q93088|BHMT1_HUMAN;tr|E5RJH0|E5RJH0_HUMAN;sp|Q9H2M3-2|BHMT2_HUMAN;sp|Q9H2M3|BHMT2_HUMAN	0	32395000	30040000	15557000	24351000	0	0	0	0
sp|Q92841-1|DDX17_HUMAN;sp|Q92841-3|DDX17_HUMAN;sp|Q92841-2|DDX17_HUMAN;tr|A0A1X7SBZ2|A0A1X7SBZ2_HUMAN;sp|Q92841|DDX17_HUMAN;tr|A0A1W2PQ51|A0A1W2PQ51_HUMAN	0	32212000	0	44473000	27129000	45273000	0	76550000	84646000
sp|P51148|RAB5C_HUMAN;sp|P51148-2|RAB5C_HUMAN;tr|K7ERI8|K7ERI8_HUMAN;tr|K7ERQ8|K7ERQ8_HUMAN;tr|K7EIP6|K7EIP6_HUMAN;tr|F8WCY6|F8WCY6_HUMAN;tr|F8WD79|F8WD79_HUMAN;tr|F8VPW9|F8VPW9_HUMAN;tr|F8VSF8|F8VSF8_HUMAN;tr|F8VWZ7|F8VWZ7_HUMAN;tr|F8VWU4|F8VWU4_HUMAN;tr|F8VVZ0|F8VVZ0_HUMAN;tr|F8VUA5|F8VUA5_HUMAN;tr|F8VVK3|F8VVK3_HUMAN;tr|K7ENY4|K7ENY4_HUMAN;sp|P61020-2|RAB5B_HUMAN;sp|P20339-2|RAB5A_HUMAN;sp|P61…	0	32126000	0	0	0	0	0	0	0
sp|Q9HD45|TM9S3_HUMAN;tr|Q5TB53|Q5TB53_HUMAN	0	31611000	30873000	0	0	0	0	0	0
tr|F5H365|F5H365_HUMAN;sp|Q15436|SC23A_HUMAN;sp|Q15436-2|SC23A_HUMAN;tr|G3V4V1|G3V4V1_HUMAN;tr|G3V1W4|G3V1W4_HUMAN;tr|G3V3G5|G3V3G5_HUMAN;tr|G3V2R6|G3V2R6_HUMAN;tr|G3V5X8|G3V5X8_HUMAN;tr|G3V4Q2|G3V4Q2_HUMAN;tr|Q5QPE2|Q5QPE2_HUMAN;sp|Q15437|SC23B_HUMAN	0	31220000	22959000	0	0	0	0	0	0
tr|D6RAF8|D6RAF8_HUMAN;sp|Q14103-3|HNRPD_HUMAN;sp|Q14103|HNRPD_HUMAN;tr|D6RF44|D6RF44_HUMAN;tr|H0YA96|H0YA96_HUMAN;tr|H0Y8G5|H0Y8G5_HUMAN;sp|Q14103-4|HNRPD_HUMAN;sp|Q14103-2|HNRPD_HUMAN;tr|D6RD83|D6RD83_HUMAN;tr|D6RBQ9|D6RBQ9_HUMAN;sp|O14979-3|HNRDL_HUMAN;sp|O14979-2|HNRDL_HUMAN;tr|A0A087WUK2|A0A087WUK2_HUMAN;sp|O14979|HNRDL_HUMAN	0	31056000	0	0	0	0	0	0	0
sp|P17812|PYRG1_HUMAN;sp|P17812-2|PYRG1_HUMAN	0	30170000	33401000	0	0	0	35516000	35585000	25018000
tr|F8VVM2|F8VVM2_HUMAN;sp|Q00325-2|MPCP_HUMAN;sp|Q00325|MPCP_HUMAN;tr|F8VZL5|F8VZL5_HUMAN;tr|F8VWR4|F8VWR4_HUMAN;tr|F8VWQ0|F8VWQ0_HUMAN	0	29700000	0	0	0	0	0	0	0
sp|O15067|PUR4_HUMAN;tr|J3QSG0|J3QSG0_HUMAN;tr|J3QSH6|J3QSH6_HUMAN;tr|J3KTQ5|J3KTQ5_HUMAN;tr|J3KTL4|J3KTL4_HUMAN;tr|J3KT98|J3KT98_HUMAN;tr|H0YGH1|H0YGH1_HUMAN	0	29316000	0	51902000	50385000	0	78954000	63984000	71581000
sp|P31946-2|1433B_HUMAN;sp|P31946|1433B_HUMAN;tr|Q4VY20|Q4VY20_HUMAN;tr|A0A0J9YWZ2|A0A0J9YWZ2_HUMAN;tr|Q4VY19|Q4VY19_HUMAN;tr|A0A0J9YWE8|A0A0J9YWE8_HUMAN	0	29047000	26203000	0	0	0	0	0	0
sp|O00764-2|PDXK_HUMAN;sp|O00764|PDXK_HUMAN;tr|F2Z2Y4|F2Z2Y4_HUMAN;sp|O00764-3|PDXK_HUMAN;tr|A8MV33|A8MV33_HUMAN	0	27867000	33269000	44813000	35728000	43050000	49146000	0	0
sp|P55263-4|ADK_HUMAN;sp|P55263-2|ADK_HUMAN;sp|P55263|ADK_HUMAN;sp|P55263-3|ADK_HUMAN	0	27818000	32456000	38086000	39530000	28280000	94992000	0	20947000
sp|O95373|IPO7_HUMAN;tr|E9PLJ0|E9PLJ0_HUMAN;tr|E9PLB2|E9PLB2_HUMAN;sp|O15397-2|IPO8_HUMAN;sp|O15397|IPO8_HUMAN	0	27679000	0	0	0	0	63732000	44123000	45145000
sp|Q9GZP0-2|PDGFD_HUMAN;sp|Q9GZP0|PDGFD_HUMAN;tr|H0YD37|H0YD37_HUMAN	0	22842000	34233000	33446000	38859000	54656000	0	0	0
tr|R4GMT0|R4GMT0_HUMAN;sp|P61163|ACTZ_HUMAN;tr|A0A1B0GVS3|A0A1B0GVS3_HUMAN;sp|P42025|ACTY_HUMAN	0	21926000	16400000	0	0	0	49263000	39645000	0
sp|P61981|1433G_HUMAN	0	20178000	20818000	0	0	0	0	0	0
tr|C9J1E7|C9J1E7_HUMAN;sp|Q10567-4|AP1B1_HUMAN;sp|Q10567-3|AP1B1_HUMAN;sp|Q10567-2|AP1B1_HUMAN;sp|Q10567|AP1B1_HUMAN	0	20038000	22468000	0	0	0	0	0	0
sp|Q8NBS9-2|TXND5_HUMAN;sp|Q8NBS9|TXND5_HUMAN	0	18770000	16249000	0	0	0	18003000	20111000	0
sp|Q96HE7|ERO1A_HUMAN;tr|G3V5B3|G3V5B3_HUMAN;tr|G3V3E6|G3V3E6_HUMAN	0	18661000	14663000	0	0	0	0	0	0
sp|Q04941|PLP2_HUMAN	0	18039000	0	0	0	0	0	0	0
sp|Q9Y696|CLIC4_HUMAN	0	17511000	0	0	46081000	75524000	0	0	0
sp|P60228|EIF3E_HUMAN;tr|E5RGA2|E5RGA2_HUMAN;tr|E5RHS5|E5RHS5_HUMAN;tr|H0YAW4|H0YAW4_HUMAN;tr|H0YBR5|H0YBR5_HUMAN;tr|E5RIP5|E5RIP5_HUMAN;tr|E5RJ25|E5RJ25_HUMAN;tr|H0YBP5|H0YBP5_HUMAN;tr|E5RII3|E5RII3_HUMAN;tr|E5RIT4|E5RIT4_HUMAN	0	17483000	20183000	0	0	0	24260000	29414000	30460000
sp|O14744|ANM5_HUMAN;sp|O14744-5|ANM5_HUMAN;sp|O14744-2|ANM5_HUMAN;tr|G3V580|G3V580_HUMAN;tr|G3V2L6|G3V2L6_HUMAN;tr|C9JSX3|C9JSX3_HUMAN;sp|O14744-4|ANM5_HUMAN;sp|O14744-3|ANM5_HUMAN;tr|G3V5L5|G3V5L5_HUMAN;tr|G3V2X6|G3V2X6_HUMAN;tr|H0YJX6|H0YJX6_HUMAN;tr|G3V507|G3V507_HUMAN;tr|G3V2F5|G3V2F5_HUMAN;tr|H0YJ77|H0YJ77_HUMAN	0	16796000	0	24678000	24594000	0	0	0	0
tr|A0A087WZP6|A0A087WZP6_HUMAN;sp|Q14112-2|NID2_HUMAN;sp|Q14112|NID2_HUMAN;tr|H0YJV3|H0YJV3_HUMAN	0	16504000	0	0	0	0	0	0	0
sp|Q15029-2|U5S1_HUMAN;sp|Q15029-3|U5S1_HUMAN;sp|Q15029|U5S1_HUMAN;tr|K7EJ74|K7EJ74_HUMAN;tr|K7EP67|K7EP67_HUMAN;tr|K7EIT3|K7EIT3_HUMAN	0	16363000	16724000	17465000	15647000	13901000	0	0	0
tr|J3KSR8|J3KSR8_HUMAN;sp|Q07955|SRSF1_HUMAN;tr|J3KTL2|J3KTL2_HUMAN;sp|Q07955-3|SRSF1_HUMAN;sp|Q07955-2|SRSF1_HUMAN	0	15604000	0	0	0	0	0	0	0
sp|P32119|PRDX2_HUMAN;tr|A6NIW5|A6NIW5_HUMAN	0	14818000	16389000	0	0	16167000	0	0	0
sp|P62495-2|ERF1_HUMAN;tr|B7Z7P8|B7Z7P8_HUMAN;sp|P62495|ERF1_HUMAN;tr|D6RCB3|D6RCB3_HUMAN;tr|D6RJE8|D6RJE8_HUMAN;tr|I3L492|I3L492_HUMAN	0	14235000	15705000	0	0	0	0	0	29559000
tr|A0A0D9SFB3|A0A0D9SFB3_HUMAN;sp|O00571-2|DDX3X_HUMAN;tr|A0A0D9SG12|A0A0D9SG12_HUMAN;sp|O00571|DDX3X_HUMAN;tr|A0A0D9SF53|A0A0D9SF53_HUMAN;sp|O15523-2|DDX3Y_HUMAN;sp|O15523|DDX3Y_HUMAN;tr|A0A0J9YVQ7|A0A0J9YVQ7_HUMAN;tr|A0A087WVZ1|A0A087WVZ1_HUMAN;tr|C9J8G5|C9J8G5_HUMAN;tr|C9J081|C9J081_HUMAN;sp|O15523-3|DDX3Y_HUMAN	0	12773000	0	23354000	23577000	22681000	0	36553000	26225000
tr|C9JRL4|C9JRL4_HUMAN;tr|B9A041|B9A041_HUMAN;tr|C9JF79|C9JF79_HUMAN;sp|P40925-2|MDHC_HUMAN;sp|P40925|MDHC_HUMAN;sp|P40925-3|MDHC_HUMAN	0	10767000	0	0	0	0	0	0	0
sp|O60462-6|NRP2_HUMAN;tr|A0A024R412|A0A024R412_HUMAN;sp|O60462-4|NRP2_HUMAN;sp|O60462-5|NRP2_HUMAN;tr|A0A024R3W6|A0A024R3W6_HUMAN;sp|O60462-2|NRP2_HUMAN;tr|Q7LBX6|Q7LBX6_HUMAN;sp|O60462-3|NRP2_HUMAN;tr|X5D2Q8|X5D2Q8_HUMAN;sp|O60462|NRP2_HUMAN	0	9905600	0	0	0	0	0	0	0
sp|O75131|CPNE3_HUMAN;sp|Q86YQ8-2|CPNE8_HUMAN;sp|Q9HCH3-2|CPNE5_HUMAN;sp|Q96FN4-2|CPNE2_HUMAN;sp|Q96FN4|CPNE2_HUMAN;tr|E7ENV7|E7ENV7_HUMAN;sp|Q8IYJ1|CPNE9_HUMAN;sp|Q96A23|CPNE4_HUMAN;sp|O95741|CPNE6_HUMAN;sp|Q9UBL6-2|CPNE7_HUMAN;sp|Q86YQ8|CPNE8_HUMAN;sp|Q96A23-2|CPNE4_HUMAN;sp|Q9HCH3|CPNE5_HUMAN;sp|O95741-2|CPNE6_HUMAN;sp|Q9UBL6|CPNE7_HUMAN	0	9531400	0	0	0	0	0	0	0
sp|P35241|RADI_HUMAN;sp|P35241-5|RADI_HUMAN;sp|P35241-4|RADI_HUMAN;tr|E9PNV3|E9PNV3_HUMAN;sp|P35241-3|RADI_HUMAN;tr|E9PQ82|E9PQ82_HUMAN;sp|P35241-2|RADI_HUMAN	0	7815800	0	0	0	0	0	0	0
sp|Q15818|NPTX1_HUMAN	0	7662100	0	0	0	0	0	0	0
sp|Q92626|PXDN_HUMAN;tr|H7C1W1|H7C1W1_HUMAN;sp|Q92626-2|PXDN_HUMAN	0	6542500	0	0	28694000	22918000	0	0	0
tr|H7C5K4|H7C5K4_HUMAN;sp|Q76M96|CCD80_HUMAN;sp|Q76M96-2|CCD80_HUMAN	0	6301800	0	0	0	0	0	0	0
sp|Q9P0S9|TM14C_HUMAN	0	2973300	0	0	0	0	0	0	0
tr|C9J3E2|C9J3E2_HUMAN;sp|O95994|AGR2_HUMAN;tr|B5MC07|B5MC07_HUMAN;tr|H7C3Z9|H7C3Z9_HUMAN	0	2353900	0	0	0	0	0	0	0
sp|Q9BS26|ERP44_HUMAN	0	0	79548000	85904000	112040000	107090000	0	0	0
sp|P07737|PROF1_HUMAN;tr|K7EJ44|K7EJ44_HUMAN;tr|I3L3D5|I3L3D5_HUMAN	0	0	73884000	0	0	0	0	0	0
sp|Q9Y6R7|FCGBP_HUMAN;tr|A0A087WUZ2|A0A087WUZ2_HUMAN;tr|A0A087WXI2|A0A087WXI2_HUMAN;tr|A0A286YF91|A0A286YF91_HUMAN	0	0	47270000	0	0	0	0	0	0
sp|P21796|VDAC1_HUMAN;tr|C9JI87|C9JI87_HUMAN	0	0	42070000	0	0	38042000	0	0	0
sp|P62258|1433E_HUMAN;sp|P62258-2|1433E_HUMAN;tr|B4DJF2|B4DJF2_HUMAN;tr|I3L3T1|I3L3T1_HUMAN;tr|K7EIT4|K7EIT4_HUMAN;tr|K7EM20|K7EM20_HUMAN;tr|I3L0W5|I3L0W5_HUMAN	0	0	41884000	0	0	0	0	0	0
sp|P30041|PRDX6_HUMAN	0	0	40342000	65004000	46883000	87876000	45267000	0	44048000
tr|Q5T6W2|Q5T6W2_HUMAN;sp|P61978-3|HNRPK_HUMAN;sp|P61978|HNRPK_HUMAN;sp|P61978-2|HNRPK_HUMAN	0	0	38876000	0	0	0	107650000	97350000	98327000
tr|H3BN98|H3BN98_HUMAN;tr|I3L246|I3L246_HUMAN;tr|H3BPJ2|H3BPJ2_HUMAN;sp|Q15041-2|AR6P1_HUMAN;sp|Q15041|AR6P1_HUMAN;tr|H3BV27|H3BV27_HUMAN;tr|H3BT37|H3BT37_HUMAN;tr|I3L303|I3L303_HUMAN;sp|Q15041-3|AR6P1_HUMAN	0	0	35641000	0	0	0	53960000	53836000	53562000
sp|P62081|RS7_HUMAN;tr|B5MCP9|B5MCP9_HUMAN	0	0	34831000	50549000	43018000	47881000	0	0	0
sp|P38606-2|VATA_HUMAN;sp|P38606|VATA_HUMAN;tr|C9JA17|C9JA17_HUMAN;tr|C9JVW8|C9JVW8_HUMAN	0	0	34352000	38738000	39044000	44652000	0	0	0
sp|Q9UMS4|PRP19_HUMAN;tr|F5GY56|F5GY56_HUMAN;tr|H0YGF3|H0YGF3_HUMAN;tr|F5H2I0|F5H2I0_HUMAN	0	0	31902000	0	0	0	0	0	74232000
sp|P62318-2|SMD3_HUMAN;sp|P62318|SMD3_HUMAN	0	0	29682000	0	0	0	0	0	0
tr|D6RGI3|D6RGI3_HUMAN;sp|Q9NVA2|SEP11_HUMAN;tr|D6RER5|D6RER5_HUMAN;tr|D6RDP1|D6RDP1_HUMAN;tr|D6R9Y6|D6R9Y6_HUMAN;tr|D6RDU5|D6RDU5_HUMAN;sp|Q9NVA2-2|SEP11_HUMAN	0	0	28918000	0	0	0	0	0	0
tr|A0A087WYN0|A0A087WYN0_HUMAN;sp|P31641|SC6A6_HUMAN;tr|A0A087WY96|A0A087WY96_HUMAN;tr|C9JPV1|C9JPV1_HUMAN;sp|P31641-2|SC6A6_HUMAN	0	0	24949000	0	0	0	0	0	0
tr|F5GXX5|F5GXX5_HUMAN;sp|P61803|DAD1_HUMAN;tr|F5H895|F5H895_HUMAN;tr|A0A0B4J239|A0A0B4J239_HUMAN	0	0	24720000	28845000	0	0	0	0	0
sp|Q3ZCM7|TBB8_HUMAN;tr|A0A075B736|A0A075B736_HUMAN;tr|Q5SQY0|Q5SQY0_HUMAN	0	0	23368000	0	0	0	0	0	0
sp|P56192|SYMC_HUMAN;sp|P56192-2|SYMC_HUMAN;tr|H0YHV5|H0YHV5_HUMAN;tr|F5H2V6|F5H2V6_HUMAN;tr|H0YIC2|H0YIC2_HUMAN;tr|F8VPL7|F8VPL7_HUMAN;tr|F8VS26|F8VS26_HUMAN;tr|H0YHL6|H0YHL6_HUMAN;tr|F8W0M7|F8W0M7_HUMAN;tr|F8W0S4|F8W0S4_HUMAN;tr|F8VZZ9|F8VZZ9_HUMAN;tr|H0YI94|H0YI94_HUMAN;tr|H0YI27|H0YI27_HUMAN;tr|H0YIP0|H0YIP0_HUMAN	0	0	23109000	0	0	0	0	0	26038000
tr|B4DDN1|B4DDN1_HUMAN;tr|A0A1B0GVU9|A0A1B0GVU9_HUMAN;sp|P47897-2|SYQ_HUMAN;sp|P47897|SYQ_HUMAN;tr|H7C0R3|H7C0R3_HUMAN;tr|A0A0U1RRC8|A0A0U1RRC8_HUMAN;tr|A0A0U1RQX5|A0A0U1RQX5_HUMAN;tr|A0A0U1RQX9|A0A0U1RQX9_HUMAN;tr|A0A1B0GTT3|A0A1B0GTT3_HUMAN;tr|A0A0U1RR66|A0A0U1RR66_HUMAN;tr|A0A0U1RQQ5|A0A0U1RQQ5_HUMAN;tr|C9J165|C9J165_HUMAN	0	0	21969000	0	0	0	40402000	0	0
sp|P50995-2|ANX11_HUMAN;sp|P50995|ANX11_HUMAN	0	0	21152000	0	0	0	0	0	0
sp|O15427|MOT4_HUMAN;tr|J3QQS9|J3QQS9_HUMAN;tr|J3QQV2|J3QQV2_HUMAN;tr|J3QSC3|J3QSC3_HUMAN;tr|J3QRP8|J3QRP8_HUMAN;tr|J3QLE3|J3QLE3_HUMAN;tr|J3KTM6|J3KTM6_HUMAN;tr|J3QRU2|J3QRU2_HUMAN;tr|J3KT83|J3KT83_HUMAN;tr|J3QRA0|J3QRA0_HUMAN;tr|J3KTI8|J3KTI8_HUMAN	0	0	20946000	0	0	0	0	0	0
sp|Q15185-3|TEBP_HUMAN;sp|Q15185-4|TEBP_HUMAN;sp|Q15185|TEBP_HUMAN;tr|A0A087WYT3|A0A087WYT3_HUMAN;tr|B4DDC6|B4DDC6_HUMAN;sp|Q15185-2|TEBP_HUMAN	0	0	20773000	17339000	14917000	0	0	57366000	68095000
sp|Q9Y5B9|SP16H_HUMAN	0	0	20604000	0	0	0	0	0	0
sp|Q9BSJ8|ESYT1_HUMAN;sp|Q9BSJ8-2|ESYT1_HUMAN;tr|F8VZB1|F8VZB1_HUMAN	0	0	19155000	17967000	19638000	29955000	0	11073000	8431100
tr|G3V1U5|G3V1U5_HUMAN;tr|F5H6U7|F5H6U7_HUMAN;sp|Q9Y3E0|GOT1B_HUMAN	0	0	17857000	15183000	0	0	10407000	0	11722000
sp|Q58FF8|H90B2_HUMAN	0	0	16440000	0	0	0	0	0	0
sp|Q9BTV4|TMM43_HUMAN	0	0	13569000	0	0	0	0	0	0
tr|H0YGT2|H0YGT2_HUMAN;sp|P20645|MPRD_HUMAN	0	0	11964000	0	0	0	0	0	0
tr|K7ELD9|K7ELD9_HUMAN;tr|K7ENG9|K7ENG9_HUMAN;tr|K7ELS8|K7ELS8_HUMAN;sp|O43760|SNG2_HUMAN;sp|O43760-2|SNG2_HUMAN	0	0	11630000	0	0	0	0	0	0
tr|A0A087WTT1|A0A087WTT1_HUMAN;sp|P11940-2|PABP1_HUMAN;sp|P11940|PABP1_HUMAN;tr|E7EQV3|E7EQV3_HUMAN;tr|E7ERJ7|E7ERJ7_HUMAN;sp|Q9H361|PABP3_HUMAN;tr|H0YAR2|H0YAR2_HUMAN;sp|Q4VXU2|PAP1L_HUMAN;tr|E5RH24|E5RH24_HUMAN;tr|E5RJB9|E5RJB9_HUMAN;tr|H0YB86|H0YB86_HUMAN;sp|Q4VXU2-2|PAP1L_HUMAN;tr|E5RGC4|E5RGC4_HUMAN;tr|E5RFD8|E5RFD8_HUMAN;tr|E5RHG7|E5RHG7_HUMAN;tr|E5RGH3|E5RGH3_HUMAN;tr|H0YAP2|H0YAP2_HUMAN;t…	0	0	11307000	0	0	0	0	0	0
sp|P31930|QCR1_HUMAN	0	0	9286600	0	0	0	0	0	0
sp|Q96N66-3|MBOA7_HUMAN;sp|Q96N66-2|MBOA7_HUMAN;sp|Q96N66|MBOA7_HUMAN;tr|M0R1Z5|M0R1Z5_HUMAN;tr|A9C4B8|A9C4B8_HUMAN	0	0	8486100	0	0	0	0	0	0
sp|Q8TD26|CHD6_HUMAN	0	0	6562900	0	0	0	0	0	0
sp|P14543-2|NID1_HUMAN;sp|P14543|NID1_HUMAN	0	0	5949900	0	0	0	0	0	0
sp|Q16473|TENXA_HUMAN	0	0	5895700	0	0	0	0	0	0
sp|P31947-2|1433S_HUMAN;sp|P31947|1433S_HUMAN	0	0	5643800	0	0	0	0	0	0
sp|Q8N8U9|BMPER_HUMAN	0	0	5457400	0	0	0	0	0	0
sp|P29803|ODPAT_HUMAN	0	0	5243300	0	0	0	0	0	0
tr|Q5T7Y5|Q5T7Y5_HUMAN;tr|Q5T7Y4|Q5T7Y4_HUMAN;sp|P23297|S10A1_HUMAN	0	0	5075100	0	0	0	0	0	0
sp|P52434-2|RPAB3_HUMAN;tr|C9JLU1|C9JLU1_HUMAN;sp|P52434|RPAB3_HUMAN;sp|P52434-4|RPAB3_HUMAN	0	0	4863900	0	0	0	0	0	0
tr|K7EQQ1|K7EQQ1_HUMAN;sp|O96005-4|CLPT1_HUMAN;sp|O96005|CLPT1_HUMAN	0	0	4394600	0	0	0	0	0	0
sp|Q9UJX3-2|APC7_HUMAN;sp|Q9UJX3|APC7_HUMAN	0	0	4218500	0	0	0	0	0	0
sp|P23142-4|FBLN1_HUMAN;tr|B1AHL2|B1AHL2_HUMAN	0	0	0	398700000	0	0	519200000	476240000	472620000
sp|P42224-2|STAT1_HUMAN;tr|J3KPM9|J3KPM9_HUMAN;sp|P42224|STAT1_HUMAN	0	0	0	331210000	81547000	0	834040000	648950000	800420000
sp|O14980|XPO1_HUMAN;tr|C9IZS4|C9IZS4_HUMAN;tr|C9JQ02|C9JQ02_HUMAN;tr|C9JV99|C9JV99_HUMAN;tr|C9J673|C9J673_HUMAN;tr|C9JKM9|C9JKM9_HUMAN;tr|C9JF49|C9JF49_HUMAN;tr|C9IYM2|C9IYM2_HUMAN;tr|H7BZC5|H7BZC5_HUMAN;tr|F8WF71|F8WF71_HUMAN	0	0	0	298200000	355090000	391270000	729590000	574020000	441410000
sp|P13497|BMP1_HUMAN;sp|P13497-5|BMP1_HUMAN;sp|P13497-2|BMP1_HUMAN;sp|P13497-6|BMP1_HUMAN;sp|P13497-4|BMP1_HUMAN;sp|Q9Y6L7|TLL2_HUMAN;tr|Q3MIM8|Q3MIM8_HUMAN;sp|P13497-3|BMP1_HUMAN;sp|O43897-2|TLL1_HUMAN;sp|O43897|TLL1_HUMAN;tr|E9PD25|E9PD25_HUMAN;tr|B7ZKR5|B7ZKR5_HUMAN	0	0	0	201040000	118870000	76321000	32841000	40145000	58374000
sp|P02794|FRIH_HUMAN;tr|G3V192|G3V192_HUMAN;tr|E9PRK8|E9PRK8_HUMAN;tr|G3V1D1|G3V1D1_HUMAN;tr|E9PKY7|E9PKY7_HUMAN;tr|E9PQR3|E9PQR3_HUMAN;tr|E9PPQ4|E9PPQ4_HUMAN;tr|E9PKM5|E9PKM5_HUMAN;tr|E9PK45|E9PK45_HUMAN	0	0	0	160960000	258140000	64754000	0	0	0
sp|P61604|CH10_HUMAN;tr|B8ZZL8|B8ZZL8_HUMAN;tr|B8ZZ54|B8ZZ54_HUMAN;tr|S4R3N1|S4R3N1_HUMAN	0	0	0	153770000	113420000	102760000	0	42108000	39367000
sp|Q15907|RB11B_HUMAN;tr|H3BMH2|H3BMH2_HUMAN;sp|P62491-2|RB11A_HUMAN;sp|Q15907-2|RB11B_HUMAN;tr|H3BSC1|H3BSC1_HUMAN;sp|P62491|RB11A_HUMAN;tr|B4DQU5|B4DQU5_HUMAN;sp|P57735|RAB25_HUMAN	0	0	0	131730000	84893000	120530000	0	88650000	0
sp|Q9Y2A7|NCKP1_HUMAN;sp|Q9Y2A7-2|NCKP1_HUMAN	0	0	0	108880000	75781000	0	62071000	0	0
sp|Q16851-2|UGPA_HUMAN;tr|A0A087WYS1|A0A087WYS1_HUMAN;sp|Q16851|UGPA_HUMAN;tr|E7EUC7|E7EUC7_HUMAN;tr|C9JNZ1|C9JNZ1_HUMAN;tr|C9JWG0|C9JWG0_HUMAN;tr|C9JVG3|C9JVG3_HUMAN;tr|C9JQU9|C9JQU9_HUMAN;tr|C9JTZ5|C9JTZ5_HUMAN;tr|C9JUW1|C9JUW1_HUMAN;tr|F2Z3H1|F2Z3H1_HUMAN	0	0	0	108330000	127820000	131540000	0	0	0
sp|P01344|IGF2_HUMAN;sp|P01344-2|IGF2_HUMAN;sp|P01344-3|IGF2_HUMAN	0	0	0	106250000	113680000	120370000	0	0	0
tr|H0YLA4|H0YLA4_HUMAN;sp|Q00796|DHSO_HUMAN	0	0	0	95951000	101670000	75548000	100000000	47907000	68402000
sp|P53618|COPB_HUMAN;tr|E9PP73|E9PP73_HUMAN;tr|E9PP63|E9PP63_HUMAN;tr|E9PKQ1|E9PKQ1_HUMAN	0	0	0	90330000	98383000	80888000	59227000	96204000	90855000
tr|A0A087WYX9|A0A087WYX9_HUMAN;sp|P05997|CO5A2_HUMAN	0	0	0	78836000	56480000	69609000	0	0	0
tr|F8WEQ6|F8WEQ6_HUMAN;tr|C9JPE8|C9JPE8_HUMAN;tr|C9JYR1|C9JYR1_HUMAN;tr|H7C3P7|H7C3P7_HUMAN;tr|C9J6B1|C9J6B1_HUMAN;tr|C9JQB3|C9JQB3_HUMAN;sp|P11234|RALB_HUMAN;sp|P11233|RALA_HUMAN;sp|P11234-3|RALB_HUMAN;sp|P11234-2|RALB_HUMAN	0	0	0	77921000	0	0	0	0	0
sp|P15151-3|PVR_HUMAN;sp|P15151-2|PVR_HUMAN;tr|A0A0A0MSA9|A0A0A0MSA9_HUMAN;sp|P15151-4|PVR_HUMAN;tr|A0A0C4DG49|A0A0C4DG49_HUMAN;sp|P15151|PVR_HUMAN	0	0	0	76446000	78817000	75317000	0	0	0
sp|P02452|CO1A1_HUMAN;CON__Q862S4	0	0	0	75861000	85624000	77687000	0	77410000	97419000
tr|Q60FE5|Q60FE5_HUMAN;tr|A0A087WWY3|A0A087WWY3_HUMAN	0	0	0	70838000	0	0	0	0	0
sp|P55786-2|PSA_HUMAN;tr|E9PLK3|E9PLK3_HUMAN;sp|P55786|PSA_HUMAN;tr|H0YDG0|H0YDG0_HUMAN;sp|A6NEC2-2|PSAL_HUMAN;sp|A6NEC2|PSAL_HUMAN;tr|E9PJ74|E9PJ74_HUMAN;tr|H0YCQ5|H0YCQ5_HUMAN;tr|E9PI82|E9PI82_HUMAN;tr|E9PRQ5|E9PRQ5_HUMAN	0	0	0	70597000	58435000	87413000	105150000	120970000	117490000
sp|P26373-2|RL13_HUMAN;sp|P26373|RL13_HUMAN;tr|J3QSB4|J3QSB4_HUMAN;tr|H3BUK8|H3BUK8_HUMAN;tr|J3KS98|J3KS98_HUMAN	0	0	0	68256000	67518000	56626000	0	0	0
tr|A0A0A0MR02|A0A0A0MR02_HUMAN;sp|P45880-2|VDAC2_HUMAN;sp|P45880|VDAC2_HUMAN;sp|P45880-1|VDAC2_HUMAN;tr|Q5JSD2|Q5JSD2_HUMAN;tr|Q5JSD1|Q5JSD1_HUMAN	0	0	0	66413000	0	62042000	0	0	0
sp|Q9UM47|NOTC3_HUMAN;tr|M0R3C9|M0R3C9_HUMAN	0	0	0	65819000	91197000	121370000	51210000	0	0
tr|D6R9I9|D6R9I9_HUMAN;sp|P61221|ABCE1_HUMAN;tr|D6RGF4|D6RGF4_HUMAN;tr|H0Y990|H0Y990_HUMAN	0	0	0	64939000	0	0	0	0	0
sp|O00159-2|MYO1C_HUMAN;tr|F5H6E2|F5H6E2_HUMAN;sp|O00159-3|MYO1C_HUMAN;sp|O00159|MYO1C_HUMAN;tr|I3L204|I3L204_HUMAN	0	0	0	64578000	51053000	0	0	0	33488000
sp|P49189|AL9A1_HUMAN;sp|P49189-2|AL9A1_HUMAN	0	0	0	63107000	64455000	79895000	0	105810000	0
sp|P61353|RL27_HUMAN;tr|K7ELC7|K7ELC7_HUMAN;tr|K7EQQ9|K7EQQ9_HUMAN;tr|K7ERY7|K7ERY7_HUMAN	0	0	0	62572000	47781000	65632000	0	0	0
sp|P06756-3|ITAV_HUMAN;sp|P06756-2|ITAV_HUMAN;sp|P06756|ITAV_HUMAN;tr|H7BZG1|H7BZG1_HUMAN	0	0	0	61269000	66216000	62541000	0	0	0
tr|F8W1R7|F8W1R7_HUMAN;sp|P60660-2|MYL6_HUMAN;sp|P60660|MYL6_HUMAN;tr|J3KND3|J3KND3_HUMAN;tr|G8JLA2|G8JLA2_HUMAN;tr|G3V1V0|G3V1V0_HUMAN;tr|B7Z6Z4|B7Z6Z4_HUMAN;tr|G3V1Y7|G3V1Y7_HUMAN;tr|F8VPF3|F8VPF3_HUMAN;tr|F8VZU9|F8VZU9_HUMAN;tr|F8W180|F8W180_HUMAN;tr|F8VXL3|F8VXL3_HUMAN;tr|H0YI43|H0YI43_HUMAN;tr|F8W1I5|F8W1I5_HUMAN;sp|P14649|MYL6B_HUMAN	0	0	0	59945000	74761000	0	0	65986000	0
tr|Q5VY30|Q5VY30_HUMAN;sp|P02753|RET4_HUMAN	0	0	0	59671000	87620000	107190000	0	0	0
sp|O95084-2|PRS23_HUMAN;sp|O95084|PRS23_HUMAN	0	0	0	59281000	27359000	0	97124000	69485000	86332000
sp|P35232|PHB_HUMAN;tr|C9JW96|C9JW96_HUMAN;tr|C9JZ20|C9JZ20_HUMAN;tr|E7ESE2|E7ESE2_HUMAN;tr|E9PCW0|E9PCW0_HUMAN;sp|P35232-2|PHB_HUMAN;tr|D6RBK0|D6RBK0_HUMAN	0	0	0	57895000	30009000	34797000	0	0	0
tr|H7C123|H7C123_HUMAN;tr|H7C2C5|H7C2C5_HUMAN;tr|F8W7C6|F8W7C6_HUMAN;tr|A0A087WV22|A0A087WV22_HUMAN;tr|X1WI28|X1WI28_HUMAN;sp|P27635|RL10_HUMAN;sp|Q96L21|RL10L_HUMAN	0	0	0	56736000	76855000	0	0	0	0
sp|P11766|ADHX_HUMAN;tr|H0YAG8|H0YAG8_HUMAN;tr|D6RFE4|D6RFE4_HUMAN	0	0	0	56723000	45665000	43010000	57789000	54545000	71268000
tr|J3QT77|J3QT77_HUMAN;sp|Q15165-3|PON2_HUMAN;tr|A0A0J9YYG4|A0A0J9YYG4_HUMAN;sp|Q15165-1|PON2_HUMAN;sp|Q15165|PON2_HUMAN;tr|A0A0J9YXF2|A0A0J9YXF2_HUMAN;tr|A0A0J9YXU7|A0A0J9YXU7_HUMAN;tr|G3XAK4|G3XAK4_HUMAN;tr|A0A0J9YYJ1|A0A0J9YYJ1_HUMAN	0	0	0	56325000	50202000	34127000	0	0	0
sp|Q02818|NUCB1_HUMAN;tr|H7BZI1|H7BZI1_HUMAN;tr|C9JKZ2|C9JKZ2_HUMAN;tr|C9JBD3|C9JBD3_HUMAN;tr|C9J3C1|C9J3C1_HUMAN	0	0	0	55203000	60607000	51660000	0	0	0
sp|P36871|PGM1_HUMAN;sp|P36871-3|PGM1_HUMAN;sp|P36871-2|PGM1_HUMAN	0	0	0	55089000	54217000	61157000	0	63555000	0
tr|F5GY37|F5GY37_HUMAN;tr|J3KPX7|J3KPX7_HUMAN;sp|Q99623|PHB2_HUMAN;tr|F5H3X6|F5H3X6_HUMAN;sp|Q99623-2|PHB2_HUMAN;tr|F5H2D2|F5H2D2_HUMAN;tr|F5H0C5|F5H0C5_HUMAN;tr|F5GWA7|F5GWA7_HUMAN	0	0	0	54356000	0	33564000	0	0	0
sp|Q9Y240|CLC11_HUMAN;tr|V9H0X6|V9H0X6_HUMAN	0	0	0	54013000	0	142930000	37276000	0	0
sp|P54652|HSP72_HUMAN	0	0	0	53444000	0	74365000	0	0	0
sp|P46779|RL28_HUMAN;sp|P46779-2|RL28_HUMAN;sp|P46779-3|RL28_HUMAN;tr|H0YKD8|H0YKD8_HUMAN;sp|P46779-4|RL28_HUMAN;sp|P46779-5|RL28_HUMAN;tr|H0YLP6|H0YLP6_HUMAN;tr|H0YMF4|H0YMF4_HUMAN	0	0	0	52347000	0	0	0	0	0
tr|K7EL40|K7EL40_HUMAN;sp|Q9UHD8-4|SEPT9_HUMAN;sp|Q9UHD8-9|SEPT9_HUMAN;sp|Q9UHD8-3|SEPT9_HUMAN;sp|Q9UHD8-8|SEPT9_HUMAN;sp|Q9UHD8-7|SEPT9_HUMAN;sp|Q9UHD8-2|SEPT9_HUMAN;sp|Q9UHD8-5|SEPT9_HUMAN;sp|Q9UHD8|SEPT9_HUMAN;tr|K7EK18|K7EK18_HUMAN;tr|K7ER52|K7ER52_HUMAN;tr|K7EIE4|K7EIE4_HUMAN;tr|K7EQD7|K7EQD7_HUMAN;tr|K7EIR4|K7EIR4_HUMAN;tr|K7EKN4|K7EKN4_HUMAN;tr|K7EN52|K7EN52_HUMAN;tr|K7ENQ5|K7ENQ5_HUMAN;tr…	0	0	0	52269000	0	31301000	46501000	48857000	74813000
sp|P54136|SYRC_HUMAN;sp|P54136-2|SYRC_HUMAN;tr|E5RJM9|E5RJM9_HUMAN;tr|E5RH09|E5RH09_HUMAN	0	0	0	50217000	59831000	41439000	95686000	104570000	158890000
sp|Q16719|KYNU_HUMAN;sp|Q16719-2|KYNU_HUMAN;tr|B8ZZA3|B8ZZA3_HUMAN;tr|A0A087X297|A0A087X297_HUMAN;tr|F8WEP1|F8WEP1_HUMAN;tr|A0A087WYM2|A0A087WYM2_HUMAN	0	0	0	47865000	36244000	39320000	0	53186000	58285000
tr|E9PIR7|E9PIR7_HUMAN;tr|F8W809|F8W809_HUMAN;sp|Q16881-5|TRXR1_HUMAN;sp|Q16881-2|TRXR1_HUMAN;tr|A0A087WSW9|A0A087WSW9_HUMAN;sp|Q16881-4|TRXR1_HUMAN;tr|A0A182DWI3|A0A182DWI3_HUMAN;sp|Q16881-3|TRXR1_HUMAN;sp|Q16881-6|TRXR1_HUMAN;tr|A0A087WSY9|A0A087WSY9_HUMAN;sp|Q16881|TRXR1_HUMAN;tr|E2QRB9|E2QRB9_HUMAN;sp|Q16881-7|TRXR1_HUMAN;tr|E9PKD3|E9PKD3_HUMAN;tr|E9PQI3|E9PQI3_HUMAN;tr|E9PLT3|E9PLT3_HUMAN;tr…	0	0	0	47686000	42597000	0	0	0	0
sp|Q9Y262|EIF3L_HUMAN;tr|B0QY89|B0QY89_HUMAN;sp|Q9Y262-2|EIF3L_HUMAN;tr|B0QY90|B0QY90_HUMAN;tr|C9JHP4|C9JHP4_HUMAN;tr|C9K0Q7|C9K0Q7_HUMAN;tr|H7C3A0|H7C3A0_HUMAN	0	0	0	46950000	36049000	0	36767000	61299000	61530000
tr|H0YET5|H0YET5_HUMAN;tr|E9PRU1|E9PRU1_HUMAN;sp|O95967|FBLN4_HUMAN;tr|H0YEU0|H0YEU0_HUMAN;tr|E9PI47|E9PI47_HUMAN;tr|H0YCR9|H0YCR9_HUMAN	0	0	0	46425000	0	51411000	0	0	33094000
sp|P31153|METK2_HUMAN;sp|P31153-2|METK2_HUMAN	0	0	0	46292000	48274000	52507000	0	0	0
sp|Q15293|RCN1_HUMAN;sp|Q15293-2|RCN1_HUMAN	0	0	0	45905000	35990000	0	0	0	0
sp|P55268|LAMB2_HUMAN	0	0	0	45553000	0	0	0	0	0
sp|Q13011|ECH1_HUMAN;tr|M0R248|M0R248_HUMAN;tr|M0QZW4|M0QZW4_HUMAN;tr|M0QYT0|M0QYT0_HUMAN	0	0	0	45100000	0	0	0	0	0
sp|P30040|ERP29_HUMAN;tr|F8VY02|F8VY02_HUMAN;sp|P30040-2|ERP29_HUMAN	0	0	0	44445000	34830000	42112000	0	50999000	55977000
tr|C9J2Q4|C9J2Q4_HUMAN;tr|B5MCX3|B5MCX3_HUMAN;sp|Q15019|SEPT2_HUMAN;sp|Q15019-3|SEPT2_HUMAN;sp|Q15019-2|SEPT2_HUMAN;tr|C9IY94|C9IY94_HUMAN;tr|C9J938|C9J938_HUMAN;tr|H7C310|H7C310_HUMAN;tr|C9JB25|C9JB25_HUMAN;tr|C9IZU3|C9IZU3_HUMAN;tr|C9JQJ4|C9JQJ4_HUMAN;tr|B5MD47|B5MD47_HUMAN;tr|H7C2Y0|H7C2Y0_HUMAN;tr|A0A1B0GXJ2|A0A1B0GXJ2_HUMAN;tr|C9JFT1|C9JFT1_HUMAN;tr|F8WB65|F8WB65_HUMAN;tr|C9JZI2|C9JZI2_HUMAN	0	0	0	44052000	39594000	52449000	40547000	41856000	56401000
sp|Q06210-2|GFPT1_HUMAN;sp|Q06210|GFPT1_HUMAN;sp|O94808|GFPT2_HUMAN;tr|E5RJP4|E5RJP4_HUMAN	0	0	0	43767000	49108000	44608000	49725000	51139000	73045000
sp|P62277|RS13_HUMAN;tr|J3KMX5|J3KMX5_HUMAN;tr|E9PS50|E9PS50_HUMAN	0	0	0	43316000	0	41079000	0	23817000	0
sp|Q8NBM8|PCYXL_HUMAN;tr|D6R9J0|D6R9J0_HUMAN;tr|E7EVZ5|E7EVZ5_HUMAN	0	0	0	43157000	36437000	0	0	0	0
sp|O00567|NOP56_HUMAN;tr|Q5JXT2|Q5JXT2_HUMAN;tr|H0YDU4|H0YDU4_HUMAN;tr|H0Y653|H0Y653_HUMAN	0	0	0	41948000	0	44519000	0	0	0
sp|O43286|B4GT5_HUMAN;tr|G3XA83|G3XA83_HUMAN;sp|Q9UBX8-2|B4GT6_HUMAN;sp|Q9UBX8|B4GT6_HUMAN	0	0	0	41816000	44560000	47000000	0	24972000	0
sp|Q96CW1-2|AP2M1_HUMAN;tr|A0A087WY71|A0A087WY71_HUMAN;sp|Q96CW1|AP2M1_HUMAN;tr|E9PFW3|E9PFW3_HUMAN;tr|C9JTK4|C9JTK4_HUMAN;tr|C9JGT8|C9JGT8_HUMAN;tr|C9JJ47|C9JJ47_HUMAN;tr|C9JJD3|C9JJD3_HUMAN;tr|C9JPV8|C9JPV8_HUMAN	0	0	0	41225000	0	0	0	0	0
sp|P51149|RAB7A_HUMAN;tr|C9J592|C9J592_HUMAN;tr|C9J8S3|C9J8S3_HUMAN;tr|C9J4S4|C9J4S4_HUMAN;tr|C9IZZ0|C9IZZ0_HUMAN;tr|C9J4V0|C9J4V0_HUMAN;tr|C9J7D1|C9J7D1_HUMAN	0	0	0	40843000	31678000	29657000	0	0	0
sp|Q969X5-2|ERGI1_HUMAN;sp|Q969X5|ERGI1_HUMAN	0	0	0	40729000	47588000	0	0	25425000	0
sp|P60866|RS20_HUMAN;sp|P60866-2|RS20_HUMAN;tr|E5RJX2|E5RJX2_HUMAN;tr|E5RIP1|E5RIP1_HUMAN;tr|G3XAN0|G3XAN0_HUMAN	0	0	0	40155000	35257000	39142000	0	0	0
sp|P28799-3|GRN_HUMAN;sp|P28799|GRN_HUMAN;tr|K7EKL3|K7EKL3_HUMAN;tr|K7EQ05|K7EQ05_HUMAN;sp|P28799-2|GRN_HUMAN;tr|K7EQI0|K7EQI0_HUMAN	0	0	0	39768000	36090000	0	0	0	0
sp|O43852|CALU_HUMAN;sp|O43852-3|CALU_HUMAN;sp|O43852-13|CALU_HUMAN;sp|O43852-14|CALU_HUMAN;sp|O43852-11|CALU_HUMAN;sp|O43852-10|CALU_HUMAN;sp|O43852-5|CALU_HUMAN;sp|O43852-6|CALU_HUMAN;sp|O43852-2|CALU_HUMAN;sp|O43852-4|CALU_HUMAN;sp|O43852-12|CALU_HUMAN;tr|H0Y875|H0Y875_HUMAN;sp|O43852-9|CALU_HUMAN;sp|O43852-7|CALU_HUMAN;sp|O43852-15|CALU_HUMAN;sp|O43852-8|CALU_HUMAN	0	0	0	39755000	31622000	0	0	0	0
sp|Q86UP2-2|KTN1_HUMAN;sp|Q86UP2-3|KTN1_HUMAN;sp|Q86UP2-4|KTN1_HUMAN;sp|Q86UP2|KTN1_HUMAN;tr|G3V4Y7|G3V4Y7_HUMAN;tr|H0YJZ8|H0YJZ8_HUMAN;tr|G3V5P0|G3V5P0_HUMAN;tr|G3V5G2|G3V5G2_HUMAN;tr|B7Z6P3|B7Z6P3_HUMAN	0	0	0	39541000	39237000	36354000	0	0	0
tr|A6NLM8|A6NLM8_HUMAN;sp|P51571|SSRD_HUMAN	0	0	0	39460000	0	0	0	0	0
sp|P62266|RS23_HUMAN;tr|D6RD47|D6RD47_HUMAN	0	0	0	39187000	38035000	0	0	0	0
sp|P40261|NNMT_HUMAN	0	0	0	38799000	37270000	0	0	43159000	59047000
tr|A0A096LP92|A0A096LP92_HUMAN;tr|A0A096LPA2|A0A096LPA2_HUMAN;tr|A0A096LNY5|A0A096LNY5_HUMAN;tr|A0A096LNY6|A0A096LNY6_HUMAN;tr|A0A1B0GTG9|A0A1B0GTG9_HUMAN;tr|A0A1B0GWF8|A0A1B0GWF8_HUMAN;sp|P30566-2|PUR8_HUMAN;tr|A0A1B0GWJ0|A0A1B0GWJ0_HUMAN;tr|A0A1B0GTJ7|A0A1B0GTJ7_HUMAN;sp|P30566|PUR8_HUMAN;tr|A0A0A6YY92|A0A0A6YY92_HUMAN	0	0	0	38591000	35934000	29294000	0	0	0
sp|P61970|NTF2_HUMAN;tr|H3BRV9|H3BRV9_HUMAN	0	0	0	38208000	0	0	0	0	0
sp|P30048-2|PRDX3_HUMAN;sp|P30048|PRDX3_HUMAN	0	0	0	37467000	24408000	31384000	0	0	0
sp|P35606-2|COPB2_HUMAN;sp|P35606|COPB2_HUMAN;tr|D6RBZ7|D6RBZ7_HUMAN;tr|D6RCL6|D6RCL6_HUMAN;tr|D6RBG7|D6RBG7_HUMAN;tr|D6RBT6|D6RBT6_HUMAN;tr|D6R997|D6R997_HUMAN	0	0	0	37257000	35399000	46170000	42911000	56484000	43426000
tr|B7Z1I9|B7Z1I9_HUMAN;tr|A0A1B0GVB9|A0A1B0GVB9_HUMAN;sp|O75787-2|RENR_HUMAN;tr|A0A1B0GVW0|A0A1B0GVW0_HUMAN;tr|A0A1C7CYW4|A0A1C7CYW4_HUMAN;sp|O75787|RENR_HUMAN;tr|A0A1B0GWJ8|A0A1B0GWJ8_HUMAN;tr|H7C3E1|H7C3E1_HUMAN;tr|A0A1B0GTB0|A0A1B0GTB0_HUMAN;tr|A0A1B0GTU8|A0A1B0GTU8_HUMAN;tr|A0A1B0GUT7|A0A1B0GUT7_HUMAN;tr|A0A1B0GWD6|A0A1B0GWD6_HUMAN;tr|A0A1B0GVI9|A0A1B0GVI9_HUMAN;tr|A0A1B0GVC7|A0A1B0GVC7_HUMAN…	0	0	0	37080000	25268000	38089000	0	0	0
sp|O14672-2|ADA10_HUMAN;sp|O14672|ADA10_HUMAN;tr|H0YNC5|H0YNC5_HUMAN	0	0	0	36345000	27129000	33430000	0	0	0
tr|A0A140T9C0|A0A140T9C0_HUMAN;tr|A0A140T902|A0A140T902_HUMAN;tr|A0A140T8Y3|A0A140T8Y3_HUMAN;tr|A0A140TA52|A0A140TA52_HUMAN;tr|A0A140TA41|A0A140TA41_HUMAN;tr|A0A140TA33|A0A140TA33_HUMAN;sp|P22105|TENX_HUMAN;sp|P22105-3|TENX_HUMAN;sp|P22105-4|TENX_HUMAN;tr|A0A087WWA5|A0A087WWA5_HUMAN;tr|A0A140T956|A0A140T956_HUMAN;sp|P22105-2|TENX_HUMAN;tr|A0A087X0I0|A0A087X0I0_HUMAN;tr|A0A140T9L7|A0A140T9L7_HUMAN…	0	0	0	35277000	54198000	69604000	0	0	0
sp|O00339-3|MATN2_HUMAN;sp|O00339-2|MATN2_HUMAN;sp|O00339|MATN2_HUMAN;sp|O00339-4|MATN2_HUMAN;tr|H0YBJ4|H0YBJ4_HUMAN;tr|H0YBF2|H0YBF2_HUMAN;tr|H0YBU5|H0YBU5_HUMAN;tr|H0YBN2|H0YBN2_HUMAN	0	0	0	35090000	0	0	0	0	0
sp|Q8WWI5-3|CTL1_HUMAN;sp|Q8WWI5-2|CTL1_HUMAN;sp|Q8WWI5|CTL1_HUMAN	0	0	0	34780000	31698000	0	0	0	0
sp|Q9UGT4|SUSD2_HUMAN	0	0	0	34452000	34223000	0	0	0	0
tr|J3QLE5|J3QLE5_HUMAN;sp|P14678-2|RSMB_HUMAN;sp|P63162|RSMN_HUMAN;sp|P14678|RSMB_HUMAN;sp|P63162-2|RSMN_HUMAN;sp|P14678-3|RSMB_HUMAN;tr|J3KRY3|J3KRY3_HUMAN;tr|S4R3P3|S4R3P3_HUMAN	0	0	0	34180000	35061000	37984000	37353000	40522000	32632000
tr|D6RAN4|D6RAN4_HUMAN;tr|H0Y9V9|H0Y9V9_HUMAN;sp|P32969|RL9_HUMAN;tr|E7ESE0|E7ESE0_HUMAN;tr|H0Y9R4|H0Y9R4_HUMAN	0	0	0	33941000	17811000	21994000	0	27655000	0
sp|P35609-2|ACTN2_HUMAN;sp|P35609|ACTN2_HUMAN;tr|F6THM6|F6THM6_HUMAN	0	0	0	33567000	0	0	0	0	0
sp|P53680|AP2S1_HUMAN;tr|M0R0N4|M0R0N4_HUMAN;tr|M0QYZ2|M0QYZ2_HUMAN;sp|P53680-2|AP2S1_HUMAN;tr|M0QZ21|M0QZ21_HUMAN;tr|X6R390|X6R390_HUMAN	0	0	0	33270000	25293000	0	0	0	0
tr|E9PJD9|E9PJD9_HUMAN;tr|E9PLL6|E9PLL6_HUMAN;sp|P46776|RL27A_HUMAN;tr|E9PLX7|E9PLX7_HUMAN	0	0	0	33074000	0	0	0	0	0
sp|P35573-2|GDE_HUMAN;sp|P35573-3|GDE_HUMAN;sp|P35573|GDE_HUMAN	0	0	0	32958000	24523000	24554000	0	39728000	38507000
sp|P61160|ARP2_HUMAN;sp|P61160-2|ARP2_HUMAN;tr|F5H6T1|F5H6T1_HUMAN;tr|A0A1B0GWD0|A0A1B0GWD0_HUMAN;tr|A0A1B0GWH0|A0A1B0GWH0_HUMAN	0	0	0	32786000	44914000	0	0	0	0
sp|Q5KU26|COL12_HUMAN	0	0	0	32663000	30900000	32352000	0	0	0
sp|Q92542-2|NICA_HUMAN;sp|Q92542|NICA_HUMAN;tr|H0Y6T7|H0Y6T7_HUMAN;tr|Q5T205|Q5T205_HUMAN;tr|H0Y3Z4|H0Y3Z4_HUMAN;tr|Q5T209|Q5T209_HUMAN	0	0	0	32061000	0	0	0	0	0
sp|O15173|PGRC2_HUMAN;sp|O15173-2|PGRC2_HUMAN	0	0	0	31829000	24092000	33351000	0	0	0
sp|P05026-2|AT1B1_HUMAN;sp|P05026|AT1B1_HUMAN;tr|V9GYR2|V9GYR2_HUMAN	0	0	0	31662000	32849000	36254000	0	0	0
tr|E5RI41|E5RI41_HUMAN	0	0	0	31022000	0	0	0	0	0
sp|Q9Y3I0|RTCB_HUMAN	0	0	0	30535000	34842000	32912000	0	0	0
sp|P20908|CO5A1_HUMAN;tr|A0A087WXW9|A0A087WXW9_HUMAN	0	0	0	30417000	0	0	0	0	0
sp|P12270|TPR_HUMAN;sp|P12270-2|TPR_HUMAN	0	0	0	29918000	36933000	44538000	0	0	0
sp|P02462-2|CO4A1_HUMAN;sp|P02462|CO4A1_HUMAN;sp|P29400|CO4A5_HUMAN;sp|P29400-2|CO4A5_HUMAN	0	0	0	29594000	36501000	0	0	0	0
tr|A0A0C4DGI3|A0A0C4DGI3_HUMAN;tr|B4DJV2|B4DJV2_HUMAN;sp|O75390|CISY_HUMAN;tr|H0YIC4|H0YIC4_HUMAN;tr|F8VRI6|F8VRI6_HUMAN;tr|F8VPF9|F8VPF9_HUMAN;tr|F8VPA1|F8VPA1_HUMAN;tr|F8VR34|F8VR34_HUMAN;tr|F8W1S4|F8W1S4_HUMAN;tr|H0YH82|H0YH82_HUMAN	0	0	0	29449000	0	0	0	0	0
tr|A0A024R3B9|A0A024R3B9_HUMAN;tr|E9PR44|E9PR44_HUMAN;sp|P02511|CRYAB_HUMAN;tr|E9PNH7|E9PNH7_HUMAN;tr|E9PJL7|E9PJL7_HUMAN;tr|H0YCW8|H0YCW8_HUMAN;tr|E9PRA8|E9PRA8_HUMAN	0	0	0	29411000	0	0	0	0	0
sp|P84085|ARF5_HUMAN;tr|C9J1Z8|C9J1Z8_HUMAN	0	0	0	29289000	36367000	0	0	0	0
sp|P39019|RS19_HUMAN;tr|A0A075B6E2|A0A075B6E2_HUMAN;tr|M0R2L9|M0R2L9_HUMAN;tr|M0QXK4|M0QXK4_HUMAN;tr|M0QYF7|M0QYF7_HUMAN;tr|M0R140|M0R140_HUMAN	0	0	0	28904000	17856000	0	0	0	0
sp|P00533-2|EGFR_HUMAN;sp|P00533-4|EGFR_HUMAN;sp|P00533-3|EGFR_HUMAN;sp|P00533|EGFR_HUMAN;tr|Q504U8|Q504U8_HUMAN;tr|E9PFD7|E9PFD7_HUMAN;tr|C9JYS6|C9JYS6_HUMAN;tr|A0A1W2PRR9|A0A1W2PRR9_HUMAN	0	0	0	28880000	27616000	0	0	0	0
sp|Q9Y285-2|SYFA_HUMAN;sp|Q9Y285|SYFA_HUMAN;tr|K7ER00|K7ER00_HUMAN;tr|K7ER16|K7ER16_HUMAN;tr|K7EPH2|K7EPH2_HUMAN;tr|K7EK06|K7EK06_HUMAN;tr|K7ERS0|K7ERS0_HUMAN	0	0	0	28700000	28015000	32683000	29142000	38163000	0
sp|Q16531|DDB1_HUMAN;tr|F5GY55|F5GY55_HUMAN;sp|Q16531-2|DDB1_HUMAN;tr|F5H2L3|F5H2L3_HUMAN	0	0	0	28038000	0	0	0	0	0
sp|Q15046|SYK_HUMAN;sp|Q15046-2|SYK_HUMAN;tr|J3KRL2|J3KRL2_HUMAN;tr|H3BPV7|H3BPV7_HUMAN;tr|H3BVA8|H3BVA8_HUMAN	0	0	0	27600000	0	0	30115000	0	26951000
sp|O15232-2|MATN3_HUMAN;sp|O15232|MATN3_HUMAN	0	0	0	27270000	0	0	0	0	0
sp|P31327-2|CPSM_HUMAN;sp|P31327|CPSM_HUMAN;sp|P31327-3|CPSM_HUMAN	0	0	0	27261000	0	0	0	0	0
tr|E2QRG8|E2QRG8_HUMAN;sp|Q00765|REEP5_HUMAN	0	0	0	26847000	0	0	0	0	0
sp|Q9Y2X3|NOP58_HUMAN	0	0	0	26278000	26843000	0	0	0	0
sp|P19105|ML12A_HUMAN;sp|O14950|ML12B_HUMAN;tr|J3QRS3|J3QRS3_HUMAN	0	0	0	25427000	0	0	0	0	0
tr|H7C4W1|H7C4W1_HUMAN;tr|H7C5U2|H7C5U2_HUMAN;sp|P18084|ITB5_HUMAN;tr|V9GZ57|V9GZ57_HUMAN	0	0	0	25346000	32415000	0	0	0	0
sp|P63092-3|GNAS2_HUMAN;sp|P63092-2|GNAS2_HUMAN;sp|P63092|GNAS2_HUMAN;sp|P63092-4|GNAS2_HUMAN;sp|Q5JWF2-2|GNAS1_HUMAN;sp|Q5JWF2|GNAS1_HUMAN;tr|A0A0A0MR13|A0A0A0MR13_HUMAN;tr|S4R3E3|S4R3E3_HUMAN;tr|A0A1W2PRE1|A0A1W2PRE1_HUMAN;tr|A2A2R6|A2A2R6_HUMAN;tr|A0A1W2PQK2|A0A1W2PQK2_HUMAN;tr|A0A087WTB6|A0A087WTB6_HUMAN;tr|Q5JWD1|Q5JWD1_HUMAN;tr|H0Y7E8|H0Y7E8_HUMAN;tr|A0A1W2PRJ7|A0A1W2PRJ7_HUMAN;tr|A0A087WZE…	0	0	0	25126000	0	0	0	0	0
sp|P67870|CSK2B_HUMAN;tr|Q5SRQ6|Q5SRQ6_HUMAN	0	0	0	25082000	0	0	0	0	0
sp|P23921|RIR1_HUMAN;tr|E9PL69|E9PL69_HUMAN	0	0	0	24889000	24339000	0	90711000	57269000	50170000
sp|P46087-3|NOP2_HUMAN;sp|P46087-2|NOP2_HUMAN;sp|P46087|NOP2_HUMAN;sp|P46087-4|NOP2_HUMAN;tr|F5GYR3|F5GYR3_HUMAN;tr|F5H5X6|F5H5X6_HUMAN	0	0	0	24721000	25325000	26754000	0	0	0
sp|Q7L2H7|EIF3M_HUMAN;tr|J3KNJ2|J3KNJ2_HUMAN;tr|H0YCQ8|H0YCQ8_HUMAN;sp|Q7L2H7-2|EIF3M_HUMAN;tr|E9PRI2|E9PRI2_HUMAN;tr|E9PRY0|E9PRY0_HUMAN;tr|E9PN86|E9PN86_HUMAN;tr|E7ESM3|E7ESM3_HUMAN	0	0	0	24526000	27721000	0	59692000	0	0
sp|O75533|SF3B1_HUMAN;tr|H7C341|H7C341_HUMAN	0	0	0	24426000	0	21063000	0	0	0
sp|Q04917|1433F_HUMAN;tr|A2IDB2|A2IDB2_HUMAN;tr|F8WEB6|F8WEB6_HUMAN;tr|A2IDB1|A2IDB1_HUMAN	0	0	0	23928000	29308000	0	0	0	0
sp|P16278-3|BGAL_HUMAN;sp|P16278|BGAL_HUMAN;tr|E7EQ29|E7EQ29_HUMAN;sp|P16278-2|BGAL_HUMAN;tr|C9J539|C9J539_HUMAN;tr|C9J4G9|C9J4G9_HUMAN	0	0	0	23768000	21997000	25218000	0	19610000	20300000
sp|O94973-3|AP2A2_HUMAN;sp|O94973|AP2A2_HUMAN;sp|O94973-2|AP2A2_HUMAN;tr|A0A0G2JQM1|A0A0G2JQM1_HUMAN;tr|A0A0G2JS82|A0A0G2JS82_HUMAN;tr|E9PR62|E9PR62_HUMAN;tr|A0A0G2JRF9|A0A0G2JRF9_HUMAN;tr|A0A0G2JQA4|A0A0G2JQA4_HUMAN;tr|A0A0G2JRS3|A0A0G2JRS3_HUMAN;tr|A0A0G2JS17|A0A0G2JS17_HUMAN;tr|A0A0G2JQT9|A0A0G2JQT9_HUMAN;tr|H0YDE9|H0YDE9_HUMAN;tr|H0YEG0|H0YEG0_HUMAN;tr|M0R2D9|M0R2D9_HUMAN;tr|E9PNC4|E9PNC4_HUM…	0	0	0	23588000	0	0	0	0	0
tr|A0A087WVC4|A0A087WVC4_HUMAN;sp|P22694-4|KAPCB_HUMAN;sp|P22694-3|KAPCB_HUMAN;sp|P22694|KAPCB_HUMAN;sp|P22694-5|KAPCB_HUMAN;sp|P22694-7|KAPCB_HUMAN;tr|A0A0A0MS54|A0A0A0MS54_HUMAN;sp|P22694-6|KAPCB_HUMAN;sp|P22694-9|KAPCB_HUMAN;sp|P22694-2|KAPCB_HUMAN;tr|B1APF7|B1APF7_HUMAN;tr|B1APG1|B1APG1_HUMAN;tr|B1APG0|B1APG0_HUMAN;tr|B1APG2|B1APG2_HUMAN;tr|B1APF8|B1APF8_HUMAN;tr|B1APF9|B1APF9_HUMAN;sp|P22694…	0	0	0	23512000	0	0	0	0	0
sp|O95497|VNN1_HUMAN	0	0	0	23131000	0	38180000	0	0	0
sp|P46459-2|NSF_HUMAN;tr|I3L0N3|I3L0N3_HUMAN;sp|P46459|NSF_HUMAN;tr|I3L2G1|I3L2G1_HUMAN;tr|I3L0L3|I3L0L3_HUMAN;tr|K7EQD6|K7EQD6_HUMAN	0	0	0	22881000	0	0	0	0	0
tr|C9JJV6|C9JJV6_HUMAN;tr|C9JZL8|C9JZL8_HUMAN;tr|C9J5M0|C9J5M0_HUMAN;tr|C9JC07|C9JC07_HUMAN;sp|Q96S97|MYADM_HUMAN	0	0	0	22712000	0	0	0	0	0
sp|P43307-2|SSRA_HUMAN;tr|C9J3L8|C9J3L8_HUMAN;tr|C9J5W0|C9J5W0_HUMAN;sp|P43307|SSRA_HUMAN;tr|E9PAL7|E9PAL7_HUMAN;tr|C9IZQ1|C9IZQ1_HUMAN	0	0	0	22611000	21998000	0	0	0	0
tr|A0A024QZ42|A0A024QZ42_HUMAN;sp|O75340|PDCD6_HUMAN;sp|O75340-2|PDCD6_HUMAN;tr|H0Y9X3|H0Y9X3_HUMAN;tr|A0A087WZ38|A0A087WZ38_HUMAN	0	0	0	22348000	0	18087000	0	0	0
sp|Q6P2Q9|PRP8_HUMAN;tr|I3L0J9|I3L0J9_HUMAN;tr|I3L3Z8|I3L3Z8_HUMAN	0	0	0	21994000	22957000	0	0	26383000	21373000
sp|P30043|BLVRB_HUMAN;tr|M0QZL1|M0QZL1_HUMAN;tr|M0R192|M0R192_HUMAN	0	0	0	21874000	24856000	0	0	0	0
sp|P38646|GRP75_HUMAN;tr|D6RA73|D6RA73_HUMAN;tr|D6RJI2|D6RJI2_HUMAN;tr|H0YBG6|H0YBG6_HUMAN	0	0	0	21851000	13811000	0	0	0	0
tr|H7C2H7|H7C2H7_HUMAN;tr|C9JD84|C9JD84_HUMAN;sp|Q14766-3|LTBP1_HUMAN;tr|E7EV71|E7EV71_HUMAN;sp|Q14766-2|LTBP1_HUMAN;sp|Q14766-5|LTBP1_HUMAN;sp|Q14766|LTBP1_HUMAN;sp|Q14766-4|LTBP1_HUMAN	0	0	0	21788000	0	0	0	0	0
sp|Q01581|HMCS1_HUMAN;tr|D6RIW1|D6RIW1_HUMAN	0	0	0	21578000	0	0	0	0	0
sp|P16435|NCPR_HUMAN;tr|H0Y4R2|H0Y4R2_HUMAN;tr|E7EWU0|E7EWU0_HUMAN;tr|E7EMD0|E7EMD0_HUMAN	0	0	0	21440000	0	0	0	0	13076000
tr|F8W943|F8W943_HUMAN;sp|P04424-3|ARLY_HUMAN;sp|P04424-2|ARLY_HUMAN;sp|P04424|ARLY_HUMAN;tr|H7C0S8|H7C0S8_HUMAN	0	0	0	20995000	0	35713000	0	0	0
tr|Q5STU3|Q5STU3_HUMAN;sp|Q13838|DX39B_HUMAN;sp|Q13838-2|DX39B_HUMAN;tr|A0A140T9X3|A0A140T9X3_HUMAN;tr|A0A0G2JJZ9|A0A0G2JJZ9_HUMAN;tr|F6S4E6|F6S4E6_HUMAN;tr|A0A0A0MT12|A0A0A0MT12_HUMAN;tr|F6TRA5|F6TRA5_HUMAN;tr|F6WLT2|F6WLT2_HUMAN;sp|O00148|DX39A_HUMAN;tr|A0A140T9L4|A0A140T9L4_HUMAN;tr|A0A140T973|A0A140T973_HUMAN;tr|A0A140T9K1|A0A140T9K1_HUMAN;tr|A0A140T9X9|A0A140T9X9_HUMAN;tr|A0A140T996|A0A140T9…	0	0	0	20953000	21804000	46721000	41102000	45179000	61932000
sp|P35052|GPC1_HUMAN;tr|H7C410|H7C410_HUMAN;tr|H7BZL4|H7BZL4_HUMAN;tr|H7C024|H7C024_HUMAN;sp|P35052-2|GPC1_HUMAN	0	0	0	20661000	20371000	0	0	0	0
sp|P67775-2|PP2AA_HUMAN;sp|P67775|PP2AA_HUMAN;tr|H0YBN9|H0YBN9_HUMAN;tr|E5RI56|E5RI56_HUMAN;sp|P62714|PP2AB_HUMAN	0	0	0	20441000	0	0	0	0	0
tr|Q5T6H7|Q5T6H7_HUMAN;sp|Q9NQW7-2|XPP1_HUMAN;sp|Q9NQW7|XPP1_HUMAN;sp|Q9NQW7-4|XPP1_HUMAN;sp|Q9NQW7-3|XPP1_HUMAN;tr|Q5T6H3|Q5T6H3_HUMAN;tr|Q5T6H2|Q5T6H2_HUMAN	0	0	0	20379000	24906000	0	0	0	0
sp|P09496-2|CLCA_HUMAN;sp|P09496-4|CLCA_HUMAN;sp|P09496-3|CLCA_HUMAN;sp|P09496|CLCA_HUMAN;tr|F8WF69|F8WF69_HUMAN	0	0	0	20365000	0	0	0	0	0
tr|G5EA31|G5EA31_HUMAN;sp|P53992|SC24C_HUMAN;sp|P53992-2|SC24C_HUMAN	0	0	0	20349000	0	0	0	0	0
tr|F6RFD5|F6RFD5_HUMAN;sp|P60981|DEST_HUMAN;sp|P60981-2|DEST_HUMAN	0	0	0	20280000	0	0	0	0	0
sp|P22102|PUR2_HUMAN;sp|P22102-2|PUR2_HUMAN;tr|F8WD69|F8WD69_HUMAN	0	0	0	20261000	22217000	0	27627000	23295000	0
tr|E5RIA2|E5RIA2_HUMAN;sp|Q13822|ENPP2_HUMAN;tr|E7EUF1|E7EUF1_HUMAN;sp|Q13822-3|ENPP2_HUMAN;sp|Q13822-2|ENPP2_HUMAN	0	0	0	20140000	0	0	0	0	0
sp|Q9BWD1|THIC_HUMAN;sp|Q9BWD1-2|THIC_HUMAN	0	0	0	20077000	23650000	21805000	0	0	0
sp|Q15365|PCBP1_HUMAN	0	0	0	20042000	23378000	38001000	0	0	0
sp|Q9NPG4|PCD12_HUMAN	0	0	0	19952000	0	56499000	0	0	0
sp|Q9Y4L1-2|HYOU1_HUMAN;tr|E9PJ21|E9PJ21_HUMAN;tr|A0A087WWI4|A0A087WWI4_HUMAN;tr|K7EQK2|K7EQK2_HUMAN;tr|A0A087X054|A0A087X054_HUMAN;sp|Q9Y4L1|HYOU1_HUMAN;tr|J3KTF1|J3KTF1_HUMAN	0	0	0	19762000	0	24148000	0	0	0
sp|P12931|SRC_HUMAN;sp|P12931-2|SRC_HUMAN;sp|P07947|YES_HUMAN;tr|J3QRU1|J3QRU1_HUMAN;tr|H2E272|H2E272_HUMAN;tr|H7C3Z8|H7C3Z8_HUMAN;tr|H7C074|H7C074_HUMAN;sp|P42685-2|FRK_HUMAN;sp|P06241-3|FYN_HUMAN;sp|Q9H3Y6|SRMS_HUMAN;sp|P07948-2|LYN_HUMAN;sp|P08631-3|HCK_HUMAN;sp|P08631-2|HCK_HUMAN;sp|P42685|FRK_HUMAN;sp|P07948|LYN_HUMAN;tr|H0Y3C5|H0Y3C5_HUMAN;sp|P08631-4|HCK_HUMAN;tr|J3KPD6|J3KPD6_HUMAN;tr|F6S…	0	0	0	19711000	0	0	0	0	0
sp|P35555|FBN1_HUMAN;tr|F6U495|F6U495_HUMAN	0	0	0	19636000	0	0	0	0	0
tr|E7EU96|E7EU96_HUMAN;sp|Q8NEV1|CSK23_HUMAN;sp|P68400|CSK21_HUMAN;tr|V9GYA2|V9GYA2_HUMAN;tr|V9GY80|V9GY80_HUMAN	0	0	0	19520000	0	0	0	0	0
sp|P00403|COX2_HUMAN	0	0	0	19246000	0	0	0	0	0
tr|R4GNE8|R4GNE8_HUMAN;sp|Q9UHL4|DPP2_HUMAN;tr|R4GMV4|R4GMV4_HUMAN;tr|R4GN05|R4GN05_HUMAN	0	0	0	19226000	0	0	0	0	0
tr|A0A1B0GV06|A0A1B0GV06_HUMAN;tr|A0A1B0GTP7|A0A1B0GTP7_HUMAN;tr|A0A1B0GUE3|A0A1B0GUE3_HUMAN;tr|A0A1B0GUG1|A0A1B0GUG1_HUMAN;tr|A0A1B0GUW4|A0A1B0GUW4_HUMAN;tr|E7EMM4|E7EMM4_HUMAN;tr|A0A1B0GW68|A0A1B0GW68_HUMAN;tr|A0A1B0GUA4|A0A1B0GUA4_HUMAN;tr|A0A1B0GTM3|A0A1B0GTM3_HUMAN;tr|A0A1B0GTZ5|A0A1B0GTZ5_HUMAN;sp|Q13510-3|ASAH1_HUMAN;tr|A0A1B0GUH5|A0A1B0GUH5_HUMAN;sp|Q13510|ASAH1_HUMAN;sp|Q13510-2|ASAH1_HU…	0	0	0	18789000	21364000	0	0	0	0
sp|Q12907|LMAN2_HUMAN;tr|D6RIU4|D6RIU4_HUMAN;tr|D6RBV2|D6RBV2_HUMAN;tr|D6RDX1|D6RDX1_HUMAN	0	0	0	18658000	0	0	0	0	0
sp|P11279|LAMP1_HUMAN;sp|P11279-2|LAMP1_HUMAN	0	0	0	18539000	0	0	0	0	0
sp|P29144|TPP2_HUMAN;tr|Q5VZU9|Q5VZU9_HUMAN	0	0	0	18291000	23727000	0	0	0	0
tr|I3L3C4|I3L3C4_HUMAN;tr|I3L3U9|I3L3U9_HUMAN;tr|J3QSV6|J3QSV6_HUMAN;sp|O76021|RL1D1_HUMAN;tr|I3L234|I3L234_HUMAN	0	0	0	18183000	20157000	17420000	16036000	19880000	0
sp|P61019-2|RAB2A_HUMAN;sp|P61019|RAB2A_HUMAN;tr|H7C125|H7C125_HUMAN;tr|E9PKL7|E9PKL7_HUMAN	0	0	0	17202000	20767000	34507000	0	0	0
sp|P00505|AATM_HUMAN;sp|P00505-2|AATM_HUMAN	0	0	0	16402000	0	0	0	0	0
tr|F8VXH9|F8VXH9_HUMAN;sp|Q15366-7|PCBP2_HUMAN;tr|F8VZX2|F8VZX2_HUMAN;sp|Q15366-8|PCBP2_HUMAN;sp|Q15366-4|PCBP2_HUMAN;sp|Q15366-5|PCBP2_HUMAN;sp|Q15366-6|PCBP2_HUMAN;sp|Q15366-3|PCBP2_HUMAN;sp|Q15366|PCBP2_HUMAN;sp|Q15366-2|PCBP2_HUMAN;tr|F8W0G4|F8W0G4_HUMAN;tr|H3BRU6|H3BRU6_HUMAN;tr|F8W1G6|F8W1G6_HUMAN;tr|F8VTZ0|F8VTZ0_HUMAN;tr|J3QT27|J3QT27_HUMAN;sp|P57721-2|PCBP3_HUMAN;sp|P57721-3|PCBP3_HUMAN;…	0	0	0	16330000	23261000	47723000	71577000	0	51131000
sp|O60763|USO1_HUMAN;sp|O60763-2|USO1_HUMAN	0	0	0	16131000	0	0	0	0	0
sp|P78539-4|SRPX_HUMAN;sp|P78539-3|SRPX_HUMAN;sp|P78539-5|SRPX_HUMAN;sp|P78539-2|SRPX_HUMAN;sp|P78539|SRPX_HUMAN	0	0	0	16005000	15386000	0	0	0	0
sp|Q15113|PCOC1_HUMAN	0	0	0	15841000	0	0	0	65202000	56060000
tr|F8WCJ1|F8WCJ1_HUMAN;tr|C9J7B5|C9J7B5_HUMAN;tr|C9J4W5|C9J4W5_HUMAN;tr|I3L397|I3L397_HUMAN;sp|Q9GZV4|IF5A2_HUMAN;sp|Q6IS14|IF5AL_HUMAN;sp|P63241|IF5A1_HUMAN;sp|P63241-2|IF5A1_HUMAN;tr|I3L504|I3L504_HUMAN	0	0	0	15504000	14005000	0	0	0	0
sp|Q9UPY5|XCT_HUMAN;tr|H0Y9F9|H0Y9F9_HUMAN	0	0	0	15376000	0	0	0	0	0
sp|Q92616|GCN1_HUMAN	0	0	0	14941000	16582000	17527000	0	0	0
sp|Q9NYU2-2|UGGG1_HUMAN;sp|Q9NYU2|UGGG1_HUMAN	0	0	0	14938000	0	0	0	0	0
sp|O43795-2|MYO1B_HUMAN;tr|E9PDF6|E9PDF6_HUMAN;sp|O43795|MYO1B_HUMAN;tr|A0A0U1RRI3|A0A0U1RRI3_HUMAN;tr|G3V342|G3V342_HUMAN;sp|Q9UBC5|MYO1A_HUMAN	0	0	0	14915000	0	0	0	0	0
tr|E5RK69|E5RK69_HUMAN;sp|P08133-2|ANXA6_HUMAN;sp|P08133|ANXA6_HUMAN	0	0	0	14836000	0	0	0	0	0
sp|P29317|EPHA2_HUMAN;sp|Q9UF33-2|EPHA6_HUMAN;tr|J3KR66|J3KR66_HUMAN;sp|Q9UF33-3|EPHA6_HUMAN;sp|P54762-5|EPHB1_HUMAN;tr|Q96L35|Q96L35_HUMAN;tr|B1AKC9|B1AKC9_HUMAN;sp|P54762|EPHB1_HUMAN;sp|P29323-2|EPHB2_HUMAN;sp|P54760|EPHB4_HUMAN;sp|P29323-3|EPHB2_HUMAN;sp|Q15375-2|EPHA7_HUMAN;sp|Q15375-4|EPHA7_HUMAN;sp|Q15375|EPHA7_HUMAN;sp|P54753|EPHB3_HUMAN;sp|Q9UF33|EPHA6_HUMAN;sp|P29323|EPHB2_HUMAN;tr|A0A0B…	0	0	0	14727000	0	0	0	0	0
sp|P08243-3|ASNS_HUMAN;sp|P08243-2|ASNS_HUMAN;sp|P08243|ASNS_HUMAN;tr|F8WEJ5|F8WEJ5_HUMAN;tr|C9JT45|C9JT45_HUMAN;tr|C9J057|C9J057_HUMAN	0	0	0	14343000	17635000	13215000	12148000	0	0
tr|I3L1L3|I3L1L3_HUMAN;sp|Q9BQG0|MBB1A_HUMAN;sp|Q9BQG0-2|MBB1A_HUMAN	0	0	0	13973000	10521000	0	0	0	0
tr|B1ALA9|B1ALA9_HUMAN;sp|P60891-2|PRPS1_HUMAN;sp|P60891|PRPS1_HUMAN;tr|A0A0B4J207|A0A0B4J207_HUMAN;sp|P21108|PRPS3_HUMAN;sp|P11908|PRPS2_HUMAN;sp|P11908-2|PRPS2_HUMAN;tr|B7ZB02|B7ZB02_HUMAN;tr|A6NMS2|A6NMS2_HUMAN;tr|B1ALA7|B1ALA7_HUMAN;tr|H7C540|H7C540_HUMAN;tr|D3YTJ7|D3YTJ7_HUMAN	0	0	0	13577000	15667000	0	0	0	0
tr|G5E9S8|G5E9S8_HUMAN;tr|G3V2E7|G3V2E7_HUMAN;sp|Q07866-8|KLC1_HUMAN;sp|Q07866-2|KLC1_HUMAN;sp|Q07866-3|KLC1_HUMAN;sp|Q07866|KLC1_HUMAN;tr|F8W6L3|F8W6L3_HUMAN;sp|Q07866-7|KLC1_HUMAN;tr|G3V3H3|G3V3H3_HUMAN;sp|Q07866-5|KLC1_HUMAN;sp|Q07866-10|KLC1_HUMAN;sp|Q07866-6|KLC1_HUMAN;tr|G3V5R9|G3V5R9_HUMAN;sp|Q07866-4|KLC1_HUMAN;sp|Q07866-9|KLC1_HUMAN;tr|E7EVH7|E7EVH7_HUMAN	0	0	0	13504000	0	0	0	0	0
tr|M0QXF7|M0QXF7_HUMAN;sp|Q969H8|MYDGF_HUMAN;tr|M0QYN0|M0QYN0_HUMAN	0	0	0	13467000	0	0	0	0	0
sp|Q9Y223-5|GLCNE_HUMAN;sp|Q9Y223-4|GLCNE_HUMAN;sp|Q9Y223-3|GLCNE_HUMAN;sp|Q9Y223|GLCNE_HUMAN;sp|Q9Y223-2|GLCNE_HUMAN	0	0	0	12545000	0	0	0	0	0
sp|P34096|RNAS4_HUMAN	0	0	0	12151000	0	0	0	0	0
sp|Q709C8-4|VP13C_HUMAN;sp|Q709C8-2|VP13C_HUMAN;sp|Q709C8-3|VP13C_HUMAN;sp|Q709C8|VP13C_HUMAN	0	0	0	11909000	14410000	12301000	0	0	0
sp|Q10471-2|GALT2_HUMAN;sp|Q10471|GALT2_HUMAN	0	0	0	11692000	0	0	0	0	0
tr|A0A0A0MTR7|A0A0A0MTR7_HUMAN;sp|Q63HN8|RN213_HUMAN;tr|A0A0A0MTC1|A0A0A0MTC1_HUMAN;sp|Q63HN8-4|RN213_HUMAN	0	0	0	11674000	0	0	0	0	0
tr|H0YCY8|H0YCY8_HUMAN;sp|P53634|CATC_HUMAN	0	0	0	10824000	0	0	0	0	0
sp|P62140|PP1B_HUMAN;tr|C9J9S3|C9J9S3_HUMAN;tr|C9JP48|C9JP48_HUMAN;tr|E7ETD8|E7ETD8_HUMAN;tr|F8WE71|F8WE71_HUMAN;tr|H0Y3Y6|H0Y3Y6_HUMAN	0	0	0	10675000	0	0	0	0	0
sp|P13674-3|P4HA1_HUMAN;sp|P13674-2|P4HA1_HUMAN;sp|P13674|P4HA1_HUMAN	0	0	0	10594000	0	0	0	0	0
tr|A6PVX3|A6PVX3_HUMAN;sp|P55036-2|PSMD4_HUMAN;sp|P55036|PSMD4_HUMAN;tr|Q5VWC4|Q5VWC4_HUMAN	0	0	0	10492000	0	0	0	0	0
tr|E9PKG6|E9PKG6_HUMAN;tr|V9HW75|V9HW75_HUMAN;tr|A0A087WSV8|A0A087WSV8_HUMAN;sp|P80303-2|NUCB2_HUMAN;sp|P80303|NUCB2_HUMAN;tr|E9PJP3|E9PJP3_HUMAN;tr|H0YD18|H0YD18_HUMAN;tr|E9PM22|E9PM22_HUMAN;tr|E9PLR0|E9PLR0_HUMAN;tr|E9PLE9|E9PLE9_HUMAN;tr|Q2L696|Q2L696_HUMAN	0	0	0	9138000	0	0	0	0	0
sp|P26232-3|CTNA2_HUMAN;sp|P26232-2|CTNA2_HUMAN;sp|P26232-5|CTNA2_HUMAN;sp|P26232|CTNA2_HUMAN;tr|C9J144|C9J144_HUMAN;tr|C9IZ88|C9IZ88_HUMAN	0	0	0	9064900	0	0	0	0	0
sp|P62316|SMD2_HUMAN;tr|K7ERG4|K7ERG4_HUMAN;sp|P62316-2|SMD2_HUMAN;tr|K7EJB5|K7EJB5_HUMAN	0	0	0	8896400	0	0	0	0	0
tr|X6RJP6|X6RJP6_HUMAN;sp|P37802|TAGL2_HUMAN;sp|P37802-2|TAGL2_HUMAN	0	0	0	8028500	0	0	0	0	0
sp|P35270|SPRE_HUMAN	0	0	0	7968400	0	8991100	0	0	0
sp|Q9NY15|STAB1_HUMAN	0	0	0	7909300	0	0	0	0	0
tr|X6RFL8|X6RFL8_HUMAN;sp|P61106|RAB14_HUMAN	0	0	0	7820600	0	0	0	0	0
sp|Q06278|AOXA_HUMAN	0	0	0	7695600	0	0	0	0	0
sp|Q86YZ3|HORN_HUMAN;CON__Q86YZ3	0	0	0	7564800	0	0	0	0	0
sp|P14618-2|KPYM_HUMAN;tr|H3BTN5|H3BTN5_HUMAN;tr|H3BR70|H3BR70_HUMAN	0	0	0	7026200	0	0	0	0	0
sp|P21964-2|COMT_HUMAN;tr|E7EMS6|E7EMS6_HUMAN;sp|P21964|COMT_HUMAN	0	0	0	5533200	0	0	0	0	0
sp|Q7Z6Z7-2|HUWE1_HUMAN;sp|Q7Z6Z7-3|HUWE1_HUMAN;sp|Q7Z6Z7|HUWE1_HUMAN	0	0	0	2932300	0	0	0	0	0
sp|Q99808|S29A1_HUMAN;sp|Q99808-2|S29A1_HUMAN	0	0	0	2276800	0	0	0	0	0
tr|E9PKG1|E9PKG1_HUMAN;sp|Q99873-3|ANM1_HUMAN;sp|Q99873-2|ANM1_HUMAN;sp|Q99873-4|ANM1_HUMAN;sp|Q99873|ANM1_HUMAN;tr|H7C2I1|H7C2I1_HUMAN;tr|E9PIX6|E9PIX6_HUMAN;tr|E9PQ98|E9PQ98_HUMAN;tr|E9PNR9|E9PNR9_HUMAN;tr|H0YDE4|H0YDE4_HUMAN;tr|A0A087X1W2|A0A087X1W2_HUMAN;sp|Q9NR22-2|ANM8_HUMAN;sp|Q9NR22|ANM8_HUMAN	0	0	0	0	65255000	113520000	127420000	134710000	153690000
sp|P49589-2|SYCC_HUMAN;tr|B4DKY1|B4DKY1_HUMAN;sp|P49589|SYCC_HUMAN;sp|P49589-3|SYCC_HUMAN;tr|E9PRS8|E9PRS8_HUMAN	0	0	0	0	55391000	0	0	0	0
sp|P51857-2|AK1D1_HUMAN;sp|P51857|AK1D1_HUMAN	0	0	0	0	46296000	0	0	0	0
sp|Q9NTK5|OLA1_HUMAN;tr|J3KQ32|J3KQ32_HUMAN;tr|C9JTK6|C9JTK6_HUMAN;sp|Q9NTK5-3|OLA1_HUMAN;sp|Q9NTK5-2|OLA1_HUMAN	0	0	0	0	45966000	42841000	75517000	38417000	26377000
sp|P62753|RS6_HUMAN;tr|A2A3R7|A2A3R7_HUMAN;tr|A2A3R5|A2A3R5_HUMAN	0	0	0	0	45647000	0	0	0	0
tr|C9JIS1|C9JIS1_HUMAN;tr|C9JXA5|C9JXA5_HUMAN;sp|P62879|GBB2_HUMAN;tr|C9JZN1|C9JZN1_HUMAN;tr|E7EP32|E7EP32_HUMAN;sp|Q9HAV0|GBB4_HUMAN;tr|C9JD14|C9JD14_HUMAN;tr|F5H8J8|F5H8J8_HUMAN;tr|F5H100|F5H100_HUMAN;tr|F5H0S8|F5H0S8_HUMAN;sp|P16520-2|GBB3_HUMAN;tr|E9PCP0|E9PCP0_HUMAN;sp|P16520|GBB3_HUMAN;sp|P62879-2|GBB2_HUMAN	0	0	0	0	45082000	0	0	0	0
sp|P80723|BASP1_HUMAN;sp|P80723-2|BASP1_HUMAN;tr|U3KQP0|U3KQP0_HUMAN	0	0	0	0	43458000	0	0	0	0
sp|P07738|PMGE_HUMAN	0	0	0	0	35301000	0	0	0	0
sp|P78509-3|RELN_HUMAN;sp|P78509-2|RELN_HUMAN;tr|J3KQ66|J3KQ66_HUMAN;sp|P78509|RELN_HUMAN	0	0	0	0	35116000	0	0	0	0
sp|Q5JTH9-2|RRP12_HUMAN;sp|Q5JTH9-3|RRP12_HUMAN;sp|Q5JTH9|RRP12_HUMAN	0	0	0	0	34784000	0	0	0	0
sp|Q14117|DPYS_HUMAN	0	0	0	0	33103000	28208000	0	0	0
sp|Q9Y5C1|ANGL3_HUMAN	0	0	0	0	32051000	0	0	0	0
tr|H3BUX2|H3BUX2_HUMAN;sp|O43169|CYB5B_HUMAN;tr|J3KNF8|J3KNF8_HUMAN;tr|D6RFH4|D6RFH4_HUMAN;tr|J3QR91|J3QR91_HUMAN	0	0	0	0	30419000	0	0	0	0
sp|P49257|LMAN1_HUMAN	0	0	0	0	28514000	0	0	0	0
tr|E9PLF1|E9PLF1_HUMAN;tr|E9PHN7|E9PHN7_HUMAN;sp|P28161-2|GSTM2_HUMAN;tr|E9PHN6|E9PHN6_HUMAN;sp|P28161|GSTM2_HUMAN;tr|F6XZQ7|F6XZQ7_HUMAN;tr|Q5T8Q9|Q5T8Q9_HUMAN;tr|A0A0A0MTN3|A0A0A0MTN3_HUMAN;tr|Q5T8R1|Q5T8R1_HUMAN;sp|P46439|GSTM5_HUMAN;sp|P21266|GSTM3_HUMAN	0	0	0	0	27138000	0	34544000	38578000	0
sp|Q9HCB6|SPON1_HUMAN	0	0	0	0	25590000	0	0	0	0
sp|Q8NG11-2|TSN14_HUMAN;sp|Q8NG11|TSN14_HUMAN;sp|Q8NG11-3|TSN14_HUMAN;tr|H7BXY6|H7BXY6_HUMAN;tr|A6NEP9|A6NEP9_HUMAN	0	0	0	0	25338000	0	0	0	0
tr|M0QYZ0|M0QYZ0_HUMAN;tr|M0R3F1|M0R3F1_HUMAN;sp|Q9BUJ2-4|HNRL1_HUMAN;tr|A0A0A0MRA5|A0A0A0MRA5_HUMAN;tr|B7Z4B8|B7Z4B8_HUMAN;sp|Q9BUJ2-2|HNRL1_HUMAN;sp|Q9BUJ2|HNRL1_HUMAN;tr|M0QYM5|M0QYM5_HUMAN;tr|M0QYI8|M0QYI8_HUMAN;sp|Q9BUJ2-3|HNRL1_HUMAN	0	0	0	0	24637000	0	0	26913000	0
tr|E7EN38|E7EN38_HUMAN;sp|Q92878-3|RAD50_HUMAN;sp|Q92878|RAD50_HUMAN;sp|Q92878-2|RAD50_HUMAN;tr|E7ESD9|E7ESD9_HUMAN	0	0	0	0	22962000	0	0	0	0
sp|Q9H6X2-3|ANTR1_HUMAN;sp|Q9H6X2-4|ANTR1_HUMAN;sp|Q9H6X2-6|ANTR1_HUMAN;sp|Q9H6X2-2|ANTR1_HUMAN;sp|Q9H6X2-5|ANTR1_HUMAN;sp|Q9H6X2|ANTR1_HUMAN;tr|H0YC24|H0YC24_HUMAN	0	0	0	0	22840000	0	0	0	0
sp|Q8WWZ8|OIT3_HUMAN	0	0	0	0	22749000	0	0	0	0
sp|Q15075|EEA1_HUMAN	0	0	0	0	21225000	0	0	0	0
sp|P18085|ARF4_HUMAN;tr|C9JPM4|C9JPM4_HUMAN;tr|C9JAK5|C9JAK5_HUMAN	0	0	0	0	20414000	0	0	0	0
sp|Q9UBQ0|VPS29_HUMAN;sp|Q9UBQ0-2|VPS29_HUMAN;tr|F8VXU5|F8VXU5_HUMAN	0	0	0	0	19969000	0	0	0	0
sp|P48509|CD151_HUMAN;tr|E9PMR4|E9PMR4_HUMAN;tr|E9PRJ3|E9PRJ3_HUMAN	0	0	0	0	19323000	0	0	0	0
tr|C9JFE4|C9JFE4_HUMAN;tr|A0A096LP07|A0A096LP07_HUMAN;sp|Q13098-5|CSN1_HUMAN;tr|A0A096LPJ3|A0A096LPJ3_HUMAN;sp|Q13098|CSN1_HUMAN;tr|A8K070|A8K070_HUMAN;sp|Q13098-7|CSN1_HUMAN;sp|Q13098-6|CSN1_HUMAN	0	0	0	0	18176000	0	0	0	0
tr|E9PCY5|E9PCY5_HUMAN;sp|Q02880-2|TOP2B_HUMAN;sp|Q02880|TOP2B_HUMAN	0	0	0	0	18076000	0	0	0	0
sp|Q9H3N1|TMX1_HUMAN;tr|G3V448|G3V448_HUMAN	0	0	0	0	17876000	0	0	0	0
sp|P11217|PYGM_HUMAN;sp|P11217-2|PYGM_HUMAN	0	0	0	0	17674000	17764000	0	0	0
sp|Q92598-2|HS105_HUMAN;sp|Q92598-3|HS105_HUMAN;sp|Q92598|HS105_HUMAN;sp|Q92598-4|HS105_HUMAN	0	0	0	0	17122000	0	0	19868000	0
tr|Q5VU61|Q5VU61_HUMAN;tr|A0A087WWU8|A0A087WWU8_HUMAN;sp|P06753-4|TPM3_HUMAN;sp|P06753-3|TPM3_HUMAN;sp|P06753-6|TPM3_HUMAN;sp|P06753-5|TPM3_HUMAN;sp|P06753-2|TPM3_HUMAN;tr|D6R904|D6R904_HUMAN;tr|K7EP68|K7EP68_HUMAN;tr|K7ERG3|K7ERG3_HUMAN;tr|K7ENT6|K7ENT6_HUMAN;tr|Q5HYB6|Q5HYB6_HUMAN;sp|P67936|TPM4_HUMAN;sp|P67936-2|TPM4_HUMAN;tr|J3KN67|J3KN67_HUMAN;sp|P06753|TPM3_HUMAN;tr|D6RFM2|D6RFM2_HUMAN;tr|H…	0	0	0	0	16821000	0	0	0	0
sp|P43007|SATT_HUMAN;sp|P43007-2|SATT_HUMAN	0	0	0	0	14713000	17307000	0	0	0
sp|O14777|NDC80_HUMAN	0	0	0	0	14428000	0	0	0	0
tr|Q5TA02|Q5TA02_HUMAN;sp|P78417-3|GSTO1_HUMAN;sp|P78417|GSTO1_HUMAN;tr|Q5TA01|Q5TA01_HUMAN;sp|P78417-2|GSTO1_HUMAN	0	0	0	0	13791000	0	0	0	0
sp|P20774|MIME_HUMAN;tr|Q5TBF5|Q5TBF5_HUMAN	0	0	0	0	13028000	0	0	0	0
sp|Q5T4S7-3|UBR4_HUMAN;sp|Q5T4S7-4|UBR4_HUMAN;sp|Q5T4S7|UBR4_HUMAN;sp|Q5T4S7-2|UBR4_HUMAN;tr|X6RE05|X6RE05_HUMAN;tr|A0A0A0MSW0|A0A0A0MSW0_HUMAN;tr|X6R960|X6R960_HUMAN	0	0	0	0	13006000	0	0	0	0
tr|H0YB13|H0YB13_HUMAN;sp|O76061|STC2_HUMAN	0	0	0	0	10834000	0	0	0	0
sp|Q8WTV0-4|SCRB1_HUMAN;tr|B7ZKQ9|B7ZKQ9_HUMAN;tr|F5H4X0|F5H4X0_HUMAN;sp|Q8WTV0-5|SCRB1_HUMAN;sp|Q8WTV0-2|SCRB1_HUMAN;sp|Q8WTV0|SCRB1_HUMAN;tr|F5H5E8|F5H5E8_HUMAN;sp|Q8WTV0-3|SCRB1_HUMAN	0	0	0	0	10727000	0	0	0	0
tr|K7EQL5|K7EQL5_HUMAN;sp|Q96MK3|FA20A_HUMAN;sp|Q8IXL6|FA20C_HUMAN	0	0	0	0	10447000	0	0	0	0
sp|P14780|MMP9_HUMAN	0	0	0	0	10241000	0	0	0	0
sp|Q96FJ2|DYL2_HUMAN;sp|P63167|DYL1_HUMAN	0	0	0	0	9998200	0	0	0	0
tr|E9PFH4|E9PFH4_HUMAN;sp|Q9Y5L0-3|TNPO3_HUMAN;sp|Q9Y5L0|TNPO3_HUMAN;tr|C9J7E5|C9J7E5_HUMAN;sp|Q9Y5L0-1|TNPO3_HUMAN;sp|Q9Y5L0-5|TNPO3_HUMAN	0	0	0	0	9786600	0	0	0	0
sp|Q5VYK3|ECM29_HUMAN;tr|J3KN16|J3KN16_HUMAN	0	0	0	0	9607000	0	0	0	0
tr|A0A1W2PNV4|A0A1W2PNV4_HUMAN;tr|F8WFD3|F8WFD3_HUMAN;tr|E9PF58|E9PF58_HUMAN;sp|Q92747|ARC1A_HUMAN	0	0	0	0	9472100	0	0	0	0
tr|H0YDH9|H0YDH9_HUMAN;tr|K7ELV1|K7ELV1_HUMAN;tr|B3KR49|B3KR49_HUMAN;tr|K7EN18|K7EN18_HUMAN;tr|E9PBK7|E9PBK7_HUMAN;tr|E9PJF0|E9PJF0_HUMAN;sp|P28482-2|MK01_HUMAN;sp|P27361-2|MK03_HUMAN;tr|E9PQW4|E9PQW4_HUMAN;sp|P27361-3|MK03_HUMAN;sp|P28482|MK01_HUMAN;sp|P27361|MK03_HUMAN;sp|P31152|MK04_HUMAN;sp|Q16659|MK06_HUMAN	0	0	0	0	9275800	0	0	0	0
sp|P98155-2|VLDLR_HUMAN;sp|P98155|VLDLR_HUMAN	0	0	0	0	7762200	0	0	0	0
tr|B8ZZF7|B8ZZF7_HUMAN;sp|O00338|ST1C2_HUMAN;sp|O00338-2|ST1C2_HUMAN;tr|B4DLP0|B4DLP0_HUMAN	0	0	0	0	7592700	0	0	0	0
sp|Q9H4F8|SMOC1_HUMAN;sp|Q9H4F8-2|SMOC1_HUMAN	0	0	0	0	7214900	0	0	0	0
sp|Q5JPE7-2|NOMO2_HUMAN;sp|Q15155|NOMO1_HUMAN;sp|P69849|NOMO3_HUMAN;tr|J3KN36|J3KN36_HUMAN;tr|A0A0G2JN29|A0A0G2JN29_HUMAN;tr|A0A087X117|A0A087X117_HUMAN;sp|Q5JPE7|NOMO2_HUMAN;tr|A0A0G2JP90|A0A0G2JP90_HUMAN;tr|A0A087WW46|A0A087WW46_HUMAN;sp|Q5JPE7-3|NOMO2_HUMAN	0	0	0	0	6891900	0	0	0	0
tr|A0A1W2PS56|A0A1W2PS56_HUMAN;tr|A0A1W2PRX1|A0A1W2PRX1_HUMAN;tr|A0A1W2PR11|A0A1W2PR11_HUMAN;sp|Q9TNN7|1C05_HUMAN;sp|Q29963|1C06_HUMAN;sp|Q07000|1C15_HUMAN;sp|P30508|1C12_HUMAN;sp|P30505|1C08_HUMAN;sp|P30501|1C02_HUMAN;tr|A0A140T962|A0A140T962_HUMAN;tr|A0A0G2JIF0|A0A0G2JIF0_HUMAN;tr|A0A140T9J9|A0A140T9J9_HUMAN;tr|A0A0G2JH50|A0A0G2JH50_HUMAN;sp|Q95604|1C17_HUMAN;tr|A2BF26|A2BF26_HUMAN;tr|A0A140T9B…	0	0	0	0	6770300	0	0	0	0
sp|P23141-3|EST1_HUMAN;sp|P23141|EST1_HUMAN;sp|P23141-2|EST1_HUMAN	0	0	0	0	6751800	0	0	0	0
sp|Q14008-2|CKAP5_HUMAN;sp|Q14008|CKAP5_HUMAN;sp|Q14008-3|CKAP5_HUMAN;tr|E9PQH5|E9PQH5_HUMAN	0	0	0	0	6636400	0	0	0	0
sp|Q6PCE3|PGM2L_HUMAN	0	0	0	0	5394000	0	0	0	0
sp|Q13641|TPBG_HUMAN	0	0	0	0	4686300	0	0	0	0
tr|C9JYJ6|C9JYJ6_HUMAN;sp|Q4L180-5|FIL1L_HUMAN;sp|Q4L180-3|FIL1L_HUMAN;sp|Q4L180-7|FIL1L_HUMAN;sp|Q4L180-2|FIL1L_HUMAN;sp|Q4L180|FIL1L_HUMAN	0	0	0	0	4218300	0	0	0	0
sp|Q9NPE2-3|NGRN_HUMAN;sp|Q9NPE2|NGRN_HUMAN	0	0	0	0	3797500	0	0	0	0
sp|Q9UJZ1-2|STML2_HUMAN;sp|Q9UJZ1|STML2_HUMAN	0	0	0	0	3618500	0	0	0	0
tr|D6RIZ4|D6RIZ4_HUMAN;tr|D6RA47|D6RA47_HUMAN;sp|Q14728|MFS10_HUMAN;tr|D6RE79|D6RE79_HUMAN	0	0	0	0	2938700	0	0	0	0
sp|Q9NRN7|ADPPT_HUMAN	0	0	0	0	2304500	0	0	0	0
sp|Q5JXB2|UE2NL_HUMAN;tr|F8VQQ8|F8VQQ8_HUMAN;sp|P61088|UBE2N_HUMAN	0	0	0	0	0	541750000	0	0	0
tr|M0R0F0|M0R0F0_HUMAN;sp|P46782|RS5_HUMAN;tr|M0R0R2|M0R0R2_HUMAN;tr|M0QZN2|M0QZN2_HUMAN	0	0	0	0	0	82981000	70961000	61829000	58223000
tr|C9IZL7|C9IZL7_HUMAN;sp|Q15233-2|NONO_HUMAN;sp|Q15233|NONO_HUMAN;tr|H7C367|H7C367_HUMAN;tr|C9JYS8|C9JYS8_HUMAN	0	0	0	0	0	76245000	0	0	0
tr|H7C0V9|H7C0V9_HUMAN;sp|P05067-10|A4_HUMAN;tr|A0A0A0MRG2|A0A0A0MRG2_HUMAN;sp|P05067-3|A4_HUMAN;sp|P05067-4|A4_HUMAN;sp|P05067-5|A4_HUMAN;tr|E9PG40|E9PG40_HUMAN;sp|P05067-6|A4_HUMAN;sp|P05067-7|A4_HUMAN;sp|P05067-11|A4_HUMAN;sp|P05067-8|A4_HUMAN;sp|P05067-9|A4_HUMAN;sp|P05067|A4_HUMAN;sp|P05067-2|A4_HUMAN	0	0	0	0	0	53976000	0	0	0
tr|E9PKZ0|E9PKZ0_HUMAN;tr|E9PKU4|E9PKU4_HUMAN;sp|P62917|RL8_HUMAN;tr|E9PP36|E9PP36_HUMAN;tr|G3V1A1|G3V1A1_HUMAN	0	0	0	0	0	46466000	0	0	0
tr|D3YTB1|D3YTB1_HUMAN;sp|P62910|RL32_HUMAN;tr|F8W727|F8W727_HUMAN;tr|D3YTI8|D3YTI8_HUMAN	0	0	0	0	0	39980000	0	0	0
tr|D6RE83|D6RE83_HUMAN;sp|P09936|UCHL1_HUMAN	0	0	0	0	0	39651000	0	0	0
sp|Q08257|QOR_HUMAN;sp|Q08257-2|QOR_HUMAN;tr|C9JH92|C9JH92_HUMAN;tr|A6NP24|A6NP24_HUMAN;sp|Q08257-3|QOR_HUMAN	0	0	0	0	0	32522000	0	0	0
tr|A0A140T936|A0A140T936_HUMAN;sp|P26640|SYVC_HUMAN;sp|P26640-2|SYVC_HUMAN	0	0	0	0	0	27878000	0	0	0
tr|G3V1N2|G3V1N2_HUMAN	0	0	0	0	0	22171000	0	0	0
sp|O75874|IDHC_HUMAN;tr|C9J4N6|C9J4N6_HUMAN;sp|P48735-2|IDHP_HUMAN;sp|P48735|IDHP_HUMAN	0	0	0	0	0	20874000	0	0	0
sp|O75629|CREG1_HUMAN	0	0	0	0	0	20290000	0	0	0
tr|F2Z393|F2Z393_HUMAN;sp|P37837|TALDO_HUMAN	0	0	0	0	0	19111000	53292000	0	0
sp|P62906|RL10A_HUMAN	0	0	0	0	0	18927000	0	0	0
sp|Q92688-2|AN32B_HUMAN;sp|Q92688|AN32B_HUMAN	0	0	0	0	0	18328000	0	0	0
sp|Q71U36-2|TBA1A_HUMAN;sp|Q71U36|TBA1A_HUMAN;sp|Q13748|TBA3C_HUMAN;tr|A0A1W2PQM2|A0A1W2PQM2_HUMAN;sp|Q13748-2|TBA3C_HUMAN;tr|F8VQQ4|F8VQQ4_HUMAN;sp|Q6PEY2|TBA3E_HUMAN;tr|V9GZ17|V9GZ17_HUMAN	0	0	0	0	0	18152000	0	11445000	0
sp|Q93063|EXT2_HUMAN;sp|Q93063-2|EXT2_HUMAN;sp|Q93063-3|EXT2_HUMAN	0	0	0	0	0	17166000	0	0	0
sp|P05387|RLA2_HUMAN;tr|H0YDD8|H0YDD8_HUMAN	0	0	0	0	0	16743000	0	0	0
sp|P23246-2|SFPQ_HUMAN;sp|P23246|SFPQ_HUMAN	0	0	0	0	0	16691000	0	0	0
tr|B4DT28|B4DT28_HUMAN;sp|O43390-4|HNRPR_HUMAN;sp|O43390-3|HNRPR_HUMAN;sp|O43390|HNRPR_HUMAN;sp|O43390-2|HNRPR_HUMAN	0	0	0	0	0	16569000	0	0	0
sp|O00264|PGRC1_HUMAN;sp|O00264-2|PGRC1_HUMAN	0	0	0	0	0	16305000	0	0	0
sp|P02765|FETUA_HUMAN;tr|C9JV77|C9JV77_HUMAN	0	0	0	0	0	15422000	0	0	0
sp|Q8N357|S35F6_HUMAN	0	0	0	0	0	15087000	0	0	0
sp|Q96AG4|LRC59_HUMAN	0	0	0	0	0	14382000	0	0	0
sp|P14174|MIF_HUMAN	0	0	0	0	0	14118000	0	0	0
sp|Q9NVU7-2|SDA1_HUMAN;tr|E7EW05|E7EW05_HUMAN;sp|Q9NVU7|SDA1_HUMAN	0	0	0	0	0	13904000	0	0	0
tr|K7ELZ9|K7ELZ9_HUMAN;tr|A0A0C4DGP7|A0A0C4DGP7_HUMAN;tr|K7EMW4|K7EMW4_HUMAN;sp|Q969V3-2|NCLN_HUMAN;sp|Q969V3|NCLN_HUMAN;tr|K7EQ66|K7EQ66_HUMAN;tr|K7ENM2|K7ENM2_HUMAN	0	0	0	0	0	13460000	0	0	0
tr|E9PN91|E9PN91_HUMAN;tr|E9PMW7|E9PMW7_HUMAN;tr|E9PPR1|E9PPR1_HUMAN;tr|E9PL12|E9PL12_HUMAN;tr|E9PL71|E9PL71_HUMAN;tr|E9PQ49|E9PQ49_HUMAN;tr|E9PI39|E9PI39_HUMAN;sp|P29692-3|EF1D_HUMAN;tr|E9PK01|E9PK01_HUMAN;sp|P29692|EF1D_HUMAN;tr|E9PIZ1|E9PIZ1_HUMAN;tr|H0YCK7|H0YCK7_HUMAN;tr|A0A087X1X7|A0A087X1X7_HUMAN;sp|P29692-2|EF1D_HUMAN;tr|E9PRY8|E9PRY8_HUMAN;tr|E9PNW6|E9PNW6_HUMAN;tr|E9PKK3|E9PKK3_HUMAN;tr…	0	0	0	0	0	12873000	0	0	0
sp|Q99536|VAT1_HUMAN;tr|K7ERT7|K7ERT7_HUMAN;sp|Q99536-3|VAT1_HUMAN;tr|K7EJM4|K7EJM4_HUMAN;sp|Q99536-2|VAT1_HUMAN	0	0	0	0	0	12681000	0	0	0
sp|Q8N339|MT1M_HUMAN;sp|P80297|MT1X_HUMAN;sp|P13640-2|MT1G_HUMAN;sp|P04732|MT1E_HUMAN;sp|P02795|MT2_HUMAN;CON__P67983;sp|P13640|MT1G_HUMAN	0	0	0	0	0	12498000	0	0	0
tr|D6RAA6|D6RAA6_HUMAN;sp|P57088|TMM33_HUMAN	0	0	0	0	0	12461000	0	0	0
tr|Q6P1Q5|Q6P1Q5_HUMAN;sp|P48444|COPD_HUMAN;tr|B0YIW6|B0YIW6_HUMAN	0	0	0	0	0	12386000	0	0	0
tr|G3V126|G3V126_HUMAN;sp|Q9UI12-2|VATH_HUMAN;sp|Q9UI12|VATH_HUMAN	0	0	0	0	0	11986000	0	0	0
sp|P51572|BAP31_HUMAN;sp|P51572-2|BAP31_HUMAN;tr|C9JSP1|C9JSP1_HUMAN;tr|C9JQ75|C9JQ75_HUMAN;tr|C9J0M4|C9J0M4_HUMAN	0	0	0	0	0	11614000	0	0	0
tr|A0A087WYJ5|A0A087WYJ5_HUMAN;tr|F5GYQ7|F5GYQ7_HUMAN;tr|F5H4Q0|F5H4Q0_HUMAN;tr|F5GXQ8|F5GXQ8_HUMAN;sp|Q8NF91-5|SYNE1_HUMAN;sp|Q8NF91-6|SYNE1_HUMAN;sp|Q8NF91-10|SYNE1_HUMAN;sp|Q8NF91-7|SYNE1_HUMAN;tr|E7ENN3|E7ENN3_HUMAN;tr|A0A0C4DG40|A0A0C4DG40_HUMAN;sp|Q8NF91-4|SYNE1_HUMAN;sp|Q8NF91|SYNE1_HUMAN	0	0	0	0	0	11607000	0	0	0
tr|J3QR09|J3QR09_HUMAN;tr|J3KTE4|J3KTE4_HUMAN;sp|P84098|RL19_HUMAN;tr|J3QL15|J3QL15_HUMAN	0	0	0	0	0	11586000	0	0	0
tr|A0A087WUD3|A0A087WUD3_HUMAN;sp|Q9NRP0|OSTC_HUMAN;sp|Q9NRP0-2|OSTC_HUMAN	0	0	0	0	0	11524000	0	0	0
tr|E9PRB9|E9PRB9_HUMAN;tr|E9PL01|E9PL01_HUMAN;sp|Q15005|SPCS2_HUMAN;tr|A0A087WUC6|A0A087WUC6_HUMAN;tr|E9PI68|E9PI68_HUMAN	0	0	0	0	0	11420000	0	0	0
tr|C9J8H1|C9J8H1_HUMAN;sp|P36543-2|VATE1_HUMAN;sp|P36543|VATE1_HUMAN	0	0	0	0	0	11359000	0	0	0
sp|P08253-2|MMP2_HUMAN;sp|P08253-3|MMP2_HUMAN;sp|P08253|MMP2_HUMAN;tr|H3BR66|H3BR66_HUMAN;tr|H3BV48|H3BV48_HUMAN	0	0	0	0	0	10695000	0	0	0
sp|P19623|SPEE_HUMAN;tr|K7EL89|K7EL89_HUMAN;tr|K7EKM4|K7EKM4_HUMAN	0	0	0	0	0	10502000	0	0	0
tr|A0A0U1RQT9|A0A0U1RQT9_HUMAN;tr|C9JYN0|C9JYN0_HUMAN;sp|Q16563-2|SYPL1_HUMAN;sp|Q16563|SYPL1_HUMAN	0	0	0	0	0	9652400	0	0	0
tr|C9JC03|C9JC03_HUMAN;sp|Q9H4M9|EHD1_HUMAN;tr|A0A024R571|A0A024R571_HUMAN;tr|C9J2Z4|C9J2Z4_HUMAN;tr|C9JIJ3|C9JIJ3_HUMAN;tr|C9IZH1|C9IZH1_HUMAN;tr|C9JDQ8|C9JDQ8_HUMAN	0	0	0	0	0	9179600	0	0	0
sp|P62847-2|RS24_HUMAN;tr|E7ETK0|E7ETK0_HUMAN;tr|A0A087WUS0|A0A087WUS0_HUMAN;sp|P62847-3|RS24_HUMAN;sp|P62847|RS24_HUMAN;sp|P62847-4|RS24_HUMAN	0	0	0	0	0	9059700	0	0	0
tr|C9IZG4|C9IZG4_HUMAN;sp|O60888-3|CUTA_HUMAN;sp|O60888|CUTA_HUMAN;sp|O60888-2|CUTA_HUMAN	0	0	0	0	0	8970300	0	0	0
sp|Q93034|CUL5_HUMAN	0	0	0	0	0	8704000	0	0	0
sp|Q9P0M6|H2AW_HUMAN	0	0	0	0	0	8658000	0	0	0
sp|Q9UBF2-2|COPG2_HUMAN;sp|Q9UBF2|COPG2_HUMAN	0	0	0	0	0	8634400	0	0	0
sp|P12236|ADT3_HUMAN	0	0	0	0	0	8419600	0	0	0
sp|Q9BVA1|TBB2B_HUMAN;sp|Q13885|TBB2A_HUMAN	0	0	0	0	0	7956400	0	0	0
tr|H7C547|H7C547_HUMAN;tr|F8WBY4|F8WBY4_HUMAN;sp|P54709|AT1B3_HUMAN	0	0	0	0	0	7474200	0	0	0
sp|Q8NDA2-4|HMCN2_HUMAN;sp|Q8NDA2-2|HMCN2_HUMAN;sp|Q8NDA2|HMCN2_HUMAN	0	0	0	0	0	6360200	0	0	0
sp|P05455|LA_HUMAN;tr|E9PGX9|E9PGX9_HUMAN;tr|E9PFL9|E9PFL9_HUMAN;tr|E7ERC4|E7ERC4_HUMAN	0	0	0	0	0	6305000	0	0	0
sp|O14763-2|TR10B_HUMAN;sp|O14763|TR10B_HUMAN	0	0	0	0	0	5543200	0	0	0
tr|K7EM73|K7EM73_HUMAN;sp|P04632|CPNS1_HUMAN;tr|K7ELJ7|K7ELJ7_HUMAN;tr|A0A0C4DGQ5|A0A0C4DGQ5_HUMAN;tr|K7EIV0|K7EIV0_HUMAN;tr|A0A075B7C0|A0A075B7C0_HUMAN;tr|K7EKD8|K7EKD8_HUMAN;tr|K7ES78|K7ES78_HUMAN;tr|K7EMQ1|K7EMQ1_HUMAN;tr|U3KPR7|U3KPR7_HUMAN;tr|U3KQE2|U3KQE2_HUMAN	0	0	0	0	0	5301800	0	0	0
tr|H0Y7V6|H0Y7V6_HUMAN;sp|P07988|PSPB_HUMAN;tr|D6W5L6|D6W5L6_HUMAN	0	0	0	0	0	5156500	0	0	0
tr|H0YBG7|H0YBG7_HUMAN;tr|H0YBD7|H0YBD7_HUMAN;tr|H0YB39|H0YB39_HUMAN;sp|P52597|HNRPF_HUMAN;tr|E9PCY7|E9PCY7_HUMAN;sp|P31943|HNRH1_HUMAN;tr|G8JLB6|G8JLB6_HUMAN	0	0	0	0	0	3749300	0	0	0
tr|B1AH49|B1AH49_HUMAN;sp|P25325|THTM_HUMAN;sp|P25325-2|THTM_HUMAN	0	0	0	0	0	3634200	0	0	0
tr|H0YAC6|H0YAC6_HUMAN;tr|E9PEM5|E9PEM5_HUMAN;sp|P50851-2|LRBA_HUMAN;sp|P50851|LRBA_HUMAN;tr|Q5T321|Q5T321_HUMAN;tr|A0A0D9SF28|A0A0D9SF28_HUMAN;sp|Q8NFP9|NBEA_HUMAN;tr|F5GXV7|F5GXV7_HUMAN	0	0	0	0	0	2866100	0	0	0
tr|H0Y8X1|H0Y8X1_HUMAN;tr|A0A087X1I3|A0A087X1I3_HUMAN;sp|P31040-3|SDHA_HUMAN;tr|D6RFM5|D6RFM5_HUMAN;sp|P31040-2|SDHA_HUMAN;sp|P31040|SDHA_HUMAN	0	0	0	0	0	2554000	0	0	0
sp|O15160-2|RPAC1_HUMAN;sp|O15160|RPAC1_HUMAN	0	0	0	0	0	2180000	0	0	0
tr|I3L1J2|I3L1J2_HUMAN;sp|P33151-2|CADH5_HUMAN;sp|P33151|CADH5_HUMAN	0	0	0	0	0	0	149630000	0	120820000
sp|P41091|IF2G_HUMAN;sp|Q2VIR3|IF2GL_HUMAN;tr|F8W810|F8W810_HUMAN;sp|Q2VIR3-2|IF2GL_HUMAN;tr|H7BZU1|H7BZU1_HUMAN	0	0	0	0	0	0	145600000	123800000	96762000
tr|F8WDJ0|F8WDJ0_HUMAN;tr|C9JYB8|C9JYB8_HUMAN;sp|A2RUB6-3|CCD66_HUMAN;sp|A2RUB6|CCD66_HUMAN	0	0	0	0	0	0	137530000	0	0
sp|P28070|PSB4_HUMAN	0	0	0	0	0	0	132210000	126310000	173960000
sp|Q99436|PSB7_HUMAN	0	0	0	0	0	0	128570000	112990000	156250000
sp|P55884|EIF3B_HUMAN;sp|P55884-2|EIF3B_HUMAN;tr|C9JQN7|C9JQN7_HUMAN;tr|C9JZG1|C9JZG1_HUMAN	0	0	0	0	0	0	101960000	0	83951000
sp|P29475-4|NOS1_HUMAN;sp|P29475-2|NOS1_HUMAN;tr|C9J5P6|C9J5P6_HUMAN;sp|P29475|NOS1_HUMAN;sp|P29475-5|NOS1_HUMAN	0	0	0	0	0	0	94178000	0	0
sp|Q9BXN1|ASPN_HUMAN;tr|Q5TBF2|Q5TBF2_HUMAN	0	0	0	0	0	0	81666000	56822000	53066000
sp|Q13103|SPP24_HUMAN	0	0	0	0	0	0	57647000	0	0
sp|P52907|CAZA1_HUMAN	0	0	0	0	0	0	53783000	0	0
sp|Q9Y3F4|STRAP_HUMAN;sp|Q9Y3F4-2|STRAP_HUMAN;tr|H0YH33|H0YH33_HUMAN	0	0	0	0	0	0	53095000	52590000	63874000
sp|P17858|PFKAL_HUMAN;sp|P17858-2|PFKAL_HUMAN;sp|P08237|PFKAM_HUMAN;sp|P08237-3|PFKAM_HUMAN	0	0	0	0	0	0	48001000	0	65369000
sp|Q9NSD9|SYFB_HUMAN;sp|Q9NSD9-2|SYFB_HUMAN	0	0	0	0	0	0	46964000	38419000	44543000
sp|O00410|IPO5_HUMAN;tr|H0Y8C6|H0Y8C6_HUMAN;sp|O00410-3|IPO5_HUMAN;sp|O00410-2|IPO5_HUMAN;tr|C9JZD8|C9JZD8_HUMAN;tr|C9J875|C9J875_HUMAN;tr|C9JQT6|C9JQT6_HUMAN;tr|E7ESA1|E7ESA1_HUMAN;tr|E7ESZ1|E7ESZ1_HUMAN;tr|E7EWK4|E7EWK4_HUMAN;tr|E7EX05|E7EX05_HUMAN;tr|E7EQT5|E7EQT5_HUMAN;tr|E7ETV8|E7ETV8_HUMAN;tr|E7EV12|E7EV12_HUMAN;tr|C9JMV5|C9JMV5_HUMAN;tr|E7ETV3|E7ETV3_HUMAN	0	0	0	0	0	0	45809000	0	0
sp|P16152|CBR1_HUMAN;sp|P16152-2|CBR1_HUMAN;tr|E9PQ63|E9PQ63_HUMAN;tr|A8MTM1|A8MTM1_HUMAN	0	0	0	0	0	0	42903000	0	45394000
sp|P56537|IF6_HUMAN;tr|B7ZBH1|B7ZBH1_HUMAN;tr|A0A0U1RQV5|A0A0U1RQV5_HUMAN;sp|P56537-2|IF6_HUMAN	0	0	0	0	0	0	42734000	37319000	0
tr|C9JB90|C9JB90_HUMAN;tr|C9JU14|C9JU14_HUMAN;tr|J3KR73|J3KR73_HUMAN;sp|P20340-4|RAB6A_HUMAN;sp|Q9NRW1-2|RAB6B_HUMAN;sp|Q9NRW1|RAB6B_HUMAN;sp|P20340-2|RAB6A_HUMAN;sp|P20340|RAB6A_HUMAN;sp|Q14964|RB39A_HUMAN	0	0	0	0	0	0	42450000	0	0
sp|P33991|MCM4_HUMAN;tr|E5RG31|E5RG31_HUMAN;tr|E5RFJ8|E5RFJ8_HUMAN	0	0	0	0	0	0	42241000	55093000	0
sp|Q14155-1|ARHG7_HUMAN;tr|B1ALK7|B1ALK7_HUMAN;sp|Q14155-5|ARHG7_HUMAN	0	0	0	0	0	0	41128000	0	0
sp|P06732|KCRM_HUMAN	0	0	0	0	0	0	39759000	0	47207000
tr|A0A0U1RQV3|A0A0U1RQV3_HUMAN;sp|Q12805-5|FBLN3_HUMAN;sp|Q12805-2|FBLN3_HUMAN;sp|Q12805-4|FBLN3_HUMAN;sp|Q12805-3|FBLN3_HUMAN;sp|Q12805|FBLN3_HUMAN	0	0	0	0	0	0	37681000	0	20339000
sp|O15145|ARPC3_HUMAN;tr|F8VR50|F8VR50_HUMAN;tr|C9JZD1|C9JZD1_HUMAN	0	0	0	0	0	0	36169000	0	0
sp|Q9UNS2|CSN3_HUMAN;sp|Q9UNS2-2|CSN3_HUMAN;tr|J3QKR0|J3QKR0_HUMAN;tr|C9JLV5|C9JLV5_HUMAN;tr|H7C3P9|H7C3P9_HUMAN;tr|J3QL22|J3QL22_HUMAN;tr|J3QS85|J3QS85_HUMAN;tr|J3KTQ1|J3KTQ1_HUMAN;tr|K7ES36|K7ES36_HUMAN	0	0	0	0	0	0	34510000	0	0
sp|P49736|MCM2_HUMAN;tr|H0Y8E6|H0Y8E6_HUMAN	0	0	0	0	0	0	33289000	38746000	31349000
sp|Q8TEX9|IPO4_HUMAN;sp|Q8TEX9-2|IPO4_HUMAN;tr|H0YN14|H0YN14_HUMAN;tr|H0YMR4|H0YMR4_HUMAN;tr|H0YLV0|H0YLV0_HUMAN;tr|H0YL92|H0YL92_HUMAN;tr|H0YN07|H0YN07_HUMAN	0	0	0	0	0	0	31865000	13708000	11266000
sp|Q9NR30-2|DDX21_HUMAN;sp|Q9NR30|DDX21_HUMAN;tr|A0A087WVC1|A0A087WVC1_HUMAN;sp|Q9BQ39|DDX50_HUMAN	0	0	0	0	0	0	30279000	0	32860000
sp|P46783|RS10_HUMAN;tr|F6U211|F6U211_HUMAN;tr|A0A1W2PQS6|A0A1W2PQS6_HUMAN;tr|S4R435|S4R435_HUMAN	0	0	0	0	0	0	29774000	0	14582000
sp|Q15493|RGN_HUMAN;sp|Q15493-2|RGN_HUMAN	0	0	0	0	0	0	29241000	40449000	0
sp|P62851|RS25_HUMAN	0	0	0	0	0	0	27820000	0	0
tr|Q5SRN7|Q5SRN7_HUMAN;tr|A0A140T955|A0A140T955_HUMAN;tr|A0A140T933|A0A140T933_HUMAN;tr|A0A1W2PS24|A0A1W2PS24_HUMAN;tr|A0A1W2PPQ2|A0A1W2PPQ2_HUMAN;tr|A0A1W2PRT9|A0A1W2PRT9_HUMAN;tr|A0A140T9I0|A0A140T9I0_HUMAN;sp|P30459|1A74_HUMAN;sp|P30457|1A66_HUMAN;sp|P30453|1A34_HUMAN;sp|P16190|1A33_HUMAN;sp|P16189|1A31_HUMAN;sp|P16188|1A30_HUMAN;sp|P13746|1A11_HUMAN;sp|P10316|1A69_HUMAN;sp|P04439|1A03_HUMAN;s…	0	0	0	0	0	0	26614000	0	0
tr|C9J177|C9J177_HUMAN;sp|Q15435-2|PP1R7_HUMAN;tr|H7C003|H7C003_HUMAN;sp|Q15435|PP1R7_HUMAN;tr|H7C3Q5|H7C3Q5_HUMAN;sp|Q15435-5|PP1R7_HUMAN;sp|Q15435-4|PP1R7_HUMAN;tr|B5MBZ8|B5MBZ8_HUMAN;sp|Q15435-3|PP1R7_HUMAN;tr|C9JD73|C9JD73_HUMAN	0	0	0	0	0	0	26194000	8623700	7626300
sp|P13929-3|ENOB_HUMAN;sp|P13929-2|ENOB_HUMAN;sp|P13929|ENOB_HUMAN;tr|E5RGZ4|E5RGZ4_HUMAN;tr|K7EPM1|K7EPM1_HUMAN;tr|K7EKN2|K7EKN2_HUMAN	0	0	0	0	0	0	26168000	0	0
sp|Q9BT78-2|CSN4_HUMAN;sp|Q9BT78|CSN4_HUMAN;tr|D6RAX7|D6RAX7_HUMAN;tr|D6RFN0|D6RFN0_HUMAN;tr|D6RD63|D6RD63_HUMAN	0	0	0	0	0	0	25426000	24456000	31526000
tr|J3KTJ8|J3KTJ8_HUMAN;tr|J3QRI7|J3QRI7_HUMAN;tr|J3QQQ9|J3QQQ9_HUMAN;tr|J3QQV1|J3QQV1_HUMAN;tr|J3QRC4|J3QRC4_HUMAN;sp|P61254|RL26_HUMAN;tr|J3KSS0|J3KSS0_HUMAN;tr|E5RIT6|E5RIT6_HUMAN;sp|Q9UNX3|RL26L_HUMAN;tr|E5RHH1|E5RHH1_HUMAN	0	0	0	0	0	0	24721000	0	42909000
sp|P30419-2|NMT1_HUMAN;sp|P30419|NMT1_HUMAN;tr|K7EN82|K7EN82_HUMAN;tr|Q5VUC6|Q5VUC6_HUMAN;sp|O60551|NMT2_HUMAN	0	0	0	0	0	0	21547000	0	0
sp|Q92905|CSN5_HUMAN;tr|E5RHH5|E5RHH5_HUMAN;tr|E5RHF2|E5RHF2_HUMAN	0	0	0	0	0	0	21528000	0	0
sp|P12004|PCNA_HUMAN	0	0	0	0	0	0	20774000	0	0
sp|P50570-3|DYN2_HUMAN;sp|P50570-2|DYN2_HUMAN;sp|P50570-5|DYN2_HUMAN;sp|P50570-4|DYN2_HUMAN;sp|P50570|DYN2_HUMAN;tr|A0A1B0GUX5|A0A1B0GUX5_HUMAN;sp|Q9UQ16-5|DYN3_HUMAN;tr|E5RHK8|E5RHK8_HUMAN;tr|A0A0D9SFB1|A0A0D9SFB1_HUMAN;sp|Q05193-5|DYN1_HUMAN;sp|Q05193-3|DYN1_HUMAN;tr|A0A0U1RQP1|A0A0U1RQP1_HUMAN;sp|Q9UQ16-2|DYN3_HUMAN;sp|Q9UQ16-3|DYN3_HUMAN;tr|A0A0D9SFE4|A0A0D9SFE4_HUMAN;sp|Q05193-2|DYN1_HUMAN;s…	0	0	0	0	0	0	20359000	0	0
tr|J3KSI4|J3KSI4_HUMAN;tr|I3L1D2|I3L1D2_HUMAN;tr|I3L4E0|I3L4E0_HUMAN;tr|J3QS48|J3QS48_HUMAN;tr|I3L295|I3L295_HUMAN;tr|J3KT75|J3KT75_HUMAN;sp|O75352-2|MPU1_HUMAN;tr|J3QW43|J3QW43_HUMAN;tr|J3QRD5|J3QRD5_HUMAN;sp|O75352|MPU1_HUMAN;tr|I3L405|I3L405_HUMAN;tr|I3L261|I3L261_HUMAN;tr|J3KTK8|J3KTK8_HUMAN;tr|J3QQZ4|J3QQZ4_HUMAN	0	0	0	0	0	0	19943000	37153000	22951000
sp|Q9UBT2|SAE2_HUMAN;tr|U3KQ55|U3KQ55_HUMAN;tr|K7ES38|K7ES38_HUMAN;tr|K7EPL2|K7EPL2_HUMAN;sp|Q9UBT2-2|SAE2_HUMAN	0	0	0	0	0	0	18806000	0	0
tr|E7ET40|E7ET40_HUMAN;sp|P00749-2|UROK_HUMAN;sp|P00749|UROK_HUMAN	0	0	0	0	0	0	18102000	0	0
sp|P23142|FBLN1_HUMAN;sp|P23142-2|FBLN1_HUMAN;sp|P23142-3|FBLN1_HUMAN;tr|B1AHM7|B1AHM7_HUMAN;tr|B1AHN3|B1AHN3_HUMAN;tr|B1AHM9|B1AHM9_HUMAN;tr|B1AHM6|B1AHM6_HUMAN	0	0	0	0	0	0	16706000	0	0
sp|Q9UBE0|SAE1_HUMAN;tr|M0QYM8|M0QYM8_HUMAN;tr|M0R054|M0R054_HUMAN;tr|M0QX65|M0QX65_HUMAN;tr|M0QZS6|M0QZS6_HUMAN;sp|Q9UBE0-2|SAE1_HUMAN;tr|B3KNJ4|B3KNJ4_HUMAN;sp|Q9UBE0-3|SAE1_HUMAN	0	0	0	0	0	0	16253000	0	0
sp|P46063|RECQ1_HUMAN	0	0	0	0	0	0	16167000	0	0
tr|E9PC52|E9PC52_HUMAN;sp|Q16576|RBBP7_HUMAN;sp|Q16576-2|RBBP7_HUMAN;tr|H0YEU5|H0YEU5_HUMAN;tr|Q5JP02|Q5JP02_HUMAN;tr|H0YCT5|H0YCT5_HUMAN;tr|H0YF10|H0YF10_HUMAN;tr|H0YDK2|H0YDK2_HUMAN;tr|Q5JP01|Q5JP01_HUMAN;sp|Q09028-4|RBBP4_HUMAN;sp|Q09028-3|RBBP4_HUMAN;sp|Q09028-2|RBBP4_HUMAN;sp|Q09028|RBBP4_HUMAN	0	0	0	0	0	0	16162000	16892000	18995000
tr|H3BR08|H3BR08_HUMAN;tr|H3BM92|H3BM92_HUMAN;tr|H3BV34|H3BV34_HUMAN;tr|H3BT06|H3BT06_HUMAN;tr|H3BNY9|H3BNY9_HUMAN;sp|O15305-2|PMM2_HUMAN;tr|H3BRM0|H3BRM0_HUMAN;sp|O15305|PMM2_HUMAN	0	0	0	0	0	0	14638000	0	0
tr|H7C1X3|H7C1X3_HUMAN;sp|Q13177|PAK2_HUMAN	0	0	0	0	0	0	13501000	0	0
sp|Q9Y617-2|SERC_HUMAN;sp|Q9Y617|SERC_HUMAN	0	0	0	0	0	0	11071000	0	0
sp|Q9UIA9|XPO7_HUMAN;tr|E7ESC6|E7ESC6_HUMAN;tr|E5RIW1|E5RIW1_HUMAN	0	0	0	0	0	0	10615000	6936000	8954200
sp|P19387|RPB3_HUMAN;tr|H3BRR2|H3BRR2_HUMAN	0	0	0	0	0	0	9881200	0	0
sp|Q9UNF0-2|PACN2_HUMAN;tr|A0A0U1RR22|A0A0U1RR22_HUMAN;sp|Q9UNF0|PACN2_HUMAN	0	0	0	0	0	0	9662500	0	0
tr|E5RFR9|E5RFR9_HUMAN;sp|Q00005-6|2ABB_HUMAN;sp|Q00005|2ABB_HUMAN;sp|Q00005-2|2ABB_HUMAN;sp|P63151|2ABA_HUMAN;sp|Q00005-3|2ABB_HUMAN;sp|Q66LE6|2ABD_HUMAN;sp|P63151-2|2ABA_HUMAN;sp|Q00005-4|2ABB_HUMAN;sp|Q00005-5|2ABB_HUMAN;sp|Q00005-7|2ABB_HUMAN	0	0	0	0	0	0	9561300	4298300	0
sp|Q8IZ83-3|A16A1_HUMAN;sp|Q8IZ83|A16A1_HUMAN;tr|F5H4B6|F5H4B6_HUMAN;tr|M0QY06|M0QY06_HUMAN;sp|Q8IZ83-2|A16A1_HUMAN	0	0	0	0	0	0	9474300	14240000	0
tr|K7EN20|K7EN20_HUMAN;sp|Q9NZL4|HPBP1_HUMAN;sp|Q9NZL4-3|HPBP1_HUMAN	0	0	0	0	0	0	5569000	0	0
tr|A0A087WXS7|A0A087WXS7_HUMAN;sp|O43681|ASNA_HUMAN;tr|K7ERW9|K7ERW9_HUMAN	0	0	0	0	0	0	4268200	0	0
sp|Q92499-3|DDX1_HUMAN;sp|Q92499-2|DDX1_HUMAN;tr|F1T0B3|F1T0B3_HUMAN;tr|A0A087X2G1|A0A087X2G1_HUMAN;sp|Q92499|DDX1_HUMAN	0	0	0	0	0	0	3161300	0	0
tr|H7C4F6|H7C4F6_HUMAN;sp|O00629|IMA3_HUMAN	0	0	0	0	0	0	3005100	0	0
tr|H0YLC0|H0YLC0_HUMAN;sp|Q03169|TNAP2_HUMAN;tr|H0YKR7|H0YKR7_HUMAN	0	0	0	0	0	0	2176200	0	0
sp|Q9BT67-2|NFIP1_HUMAN;sp|Q9BT67|NFIP1_HUMAN	0	0	0	0	0	0	1328100	0	0
sp|Q9NRC6|SPTN5_HUMAN	0	0	0	0	0	0	0	105270000	0
sp|Q9BV73-2|CP250_HUMAN;sp|Q9BV73|CP250_HUMAN;tr|H7C0P0|H7C0P0_HUMAN	0	0	0	0	0	0	0	73908000	0
sp|P11388|TOP2A_HUMAN;sp|P11388-2|TOP2A_HUMAN;sp|P11388-3|TOP2A_HUMAN;sp|P11388-4|TOP2A_HUMAN	0	0	0	0	0	0	0	66323000	51937000
sp|Q08945|SSRP1_HUMAN;tr|E9PMD4|E9PMD4_HUMAN;tr|E9PPZ7|E9PPZ7_HUMAN;tr|A0A0U1RRK2|A0A0U1RRK2_HUMAN	0	0	0	0	0	0	0	64838000	50354000
sp|O43776|SYNC_HUMAN;tr|K7EMQ6|K7EMQ6_HUMAN;tr|K7EPK2|K7EPK2_HUMAN;tr|K7EQ35|K7EQ35_HUMAN;tr|K7EIU7|K7EIU7_HUMAN;sp|O43776-2|SYNC_HUMAN	0	0	0	0	0	0	0	64768000	61753000
sp|Q9BQE3|TBA1C_HUMAN;tr|F5H5D3|F5H5D3_HUMAN;sp|Q9NY65-2|TBA8_HUMAN;sp|Q9NY65|TBA8_HUMAN;tr|C9J2C0|C9J2C0_HUMAN	0	0	0	0	0	0	0	45188000	0
sp|Q9HBI1-3|PARVB_HUMAN;sp|Q9HBI1|PARVB_HUMAN;sp|Q9HBI1-2|PARVB_HUMAN;tr|A0A087WZB5|A0A087WZB5_HUMAN;tr|B0QYP8|B0QYP8_HUMAN;sp|Q9NVD7|PARVA_HUMAN;tr|J3KNQ4|J3KNQ4_HUMAN	0	0	0	0	0	0	0	43823000	41036000
sp|P38919|IF4A3_HUMAN;tr|I3L3H2|I3L3H2_HUMAN	0	0	0	0	0	0	0	42216000	50615000
sp|Q9NR45|SIAS_HUMAN;tr|Q5TBR0|Q5TBR0_HUMAN;tr|Q5TBR1|Q5TBR1_HUMAN	0	0	0	0	0	0	0	39292000	43137000
sp|Q02790|FKBP4_HUMAN;tr|H0YFG2|H0YFG2_HUMAN	0	0	0	0	0	0	0	37687000	36193000
tr|G5E9C7|G5E9C7_HUMAN;sp|Q02750-2|MP2K1_HUMAN;sp|Q02750|MP2K1_HUMAN;sp|P36507|MP2K2_HUMAN;tr|A0A1B0GUL7|A0A1B0GUL7_HUMAN	0	0	0	0	0	0	0	33522000	36102000
sp|Q9UQ80-2|PA2G4_HUMAN;sp|Q9UQ80|PA2G4_HUMAN;tr|F8VR77|F8VR77_HUMAN;tr|H0YIN7|H0YIN7_HUMAN;tr|F8W0A3|F8W0A3_HUMAN;tr|F8VZ69|F8VZ69_HUMAN	0	0	0	0	0	0	0	33489000	42971000
sp|P52292|IMA1_HUMAN;tr|J3QLL0|J3QLL0_HUMAN;tr|J3KS65|J3KS65_HUMAN	0	0	0	0	0	0	0	24669000	21533000
tr|K7ES31|K7ES31_HUMAN;tr|K7ERF1|K7ERF1_HUMAN;sp|Q9UBQ5-2|EIF3K_HUMAN;sp|Q9UBQ5|EIF3K_HUMAN	0	0	0	0	0	0	0	24651000	0
sp|Q96KP4-2|CNDP2_HUMAN;sp|Q96KP4|CNDP2_HUMAN	0	0	0	0	0	0	0	24562000	0
sp|Q92796|DLG3_HUMAN;tr|Q5JUW8|Q5JUW8_HUMAN	0	0	0	0	0	0	0	22862000	0
tr|A0A0B4J1W3|A0A0B4J1W3_HUMAN;sp|Q9BXJ9|NAA15_HUMAN;sp|Q9BXJ9-4|NAA15_HUMAN	0	0	0	0	0	0	0	21318000	0
sp|P23381-2|SYWC_HUMAN;sp|P23381|SYWC_HUMAN;tr|H0YJP3|H0YJP3_HUMAN;tr|G3V3H8|G3V3H8_HUMAN;tr|G3V3Y5|G3V3Y5_HUMAN;tr|G3V5W1|G3V5W1_HUMAN;tr|G3V3S7|G3V3S7_HUMAN;tr|G3V3X0|G3V3X0_HUMAN;tr|G3V423|G3V423_HUMAN;tr|G3V3P2|G3V3P2_HUMAN;tr|G3V227|G3V227_HUMAN;tr|G3V5U1|G3V5U1_HUMAN;tr|G3V456|G3V456_HUMAN;tr|G3V2Y7|G3V2Y7_HUMAN;tr|G3V277|G3V277_HUMAN	0	0	0	0	0	0	0	21240000	0
tr|H0YB22|H0YB22_HUMAN;tr|E5RH77|E5RH77_HUMAN;sp|P62263|RS14_HUMAN	0	0	0	0	0	0	0	18543000	0
sp|P49902-2|5NTC_HUMAN;sp|P49902|5NTC_HUMAN;tr|Q5JUV6|Q5JUV6_HUMAN;tr|H0YHR8|H0YHR8_HUMAN;tr|Q5JUV4|Q5JUV4_HUMAN;tr|Q5JUV3|Q5JUV3_HUMAN	0	0	0	0	0	0	0	17911000	0
tr|M0R0P1|M0R0P1_HUMAN;tr|M0R299|M0R299_HUMAN;tr|M0QXL5|M0QXL5_HUMAN;tr|M0R2Q4|M0R2Q4_HUMAN;sp|P22087|FBRL_HUMAN;sp|A6NHQ2|FBLL1_HUMAN	0	0	0	0	0	0	0	12042000	0
sp|Q05639|EF1A2_HUMAN	0	0	0	0	0	0	0	11026000	0
tr|J3QQY2|J3QQY2_HUMAN;tr|J3KS45|J3KS45_HUMAN;sp|Q9UM00-2|TMCO1_HUMAN;sp|Q9UM00|TMCO1_HUMAN;tr|J9JIE6|J9JIE6_HUMAN	0	0	0	0	0	0	0	10475000	0
tr|C9JL85|C9JL85_HUMAN;sp|P58546|MTPN_HUMAN	0	0	0	0	0	0	0	9221600	0
tr|B1AHB1|B1AHB1_HUMAN;sp|P33992|MCM5_HUMAN	0	0	0	0	0	0	0	9076200	0
sp|Q15555-4|MARE2_HUMAN;sp|Q15555-5|MARE2_HUMAN;sp|Q15555-3|MARE2_HUMAN;sp|Q15555|MARE2_HUMAN;tr|K7EL66|K7EL66_HUMAN;tr|K7ERD8|K7ERD8_HUMAN;sp|Q15555-2|MARE2_HUMAN	0	0	0	0	0	0	0	8927200	0
tr|M0R3C7|M0R3C7_HUMAN;sp|Q92797-2|SYMPK_HUMAN;tr|A0A087WUE9|A0A087WUE9_HUMAN;sp|Q92797|SYMPK_HUMAN	0	0	0	0	0	0	0	7588200	0
tr|C9JIG9|C9JIG9_HUMAN;sp|O95747|OXSR1_HUMAN	0	0	0	0	0	0	0	6227000	7511800
sp|O43324-2|MCA3_HUMAN;tr|D6RBD7|D6RBD7_HUMAN;tr|C9J1V9|C9J1V9_HUMAN;sp|O43324|MCA3_HUMAN	0	0	0	0	0	0	0	5777600	0
sp|A5YKK6-3|CNOT1_HUMAN;sp|A5YKK6-2|CNOT1_HUMAN;sp|A5YKK6|CNOT1_HUMAN;sp|A5YKK6-4|CNOT1_HUMAN	0	0	0	0	0	0	0	5648700	0
tr|E5RJ48|E5RJ48_HUMAN;tr|A0A087X1K9|A0A087X1K9_HUMAN;tr|E5RGR0|E5RGR0_HUMAN;sp|O75608-2|LYPA1_HUMAN;sp|O75608|LYPA1_HUMAN	0	0	0	0	0	0	0	5470700	0
tr|C9J2Y9|C9J2Y9_HUMAN;sp|P30876|RPB2_HUMAN;tr|C9J4M6|C9J4M6_HUMAN;tr|A0A1W2PPT5|A0A1W2PPT5_HUMAN	0	0	0	0	0	0	0	5004400	0
tr|J3KNE3|J3KNE3_HUMAN;sp|P68402|PA1B2_HUMAN	0	0	0	0	0	0	0	4993200	0
tr|F5H124|F5H124_HUMAN;tr|F5H6N1|F5H6N1_HUMAN;sp|Q96A72|MGN2_HUMAN	0	0	0	0	0	0	0	4963600	0
sp|Q15125|EBP_HUMAN	0	0	0	0	0	0	0	4961900	0
sp|Q13620-3|CUL4B_HUMAN;sp|Q13620-1|CUL4B_HUMAN;tr|K4DI93|K4DI93_HUMAN;sp|Q13620|CUL4B_HUMAN;sp|Q13619-2|CUL4A_HUMAN;tr|A0A0A0MR50|A0A0A0MR50_HUMAN;sp|Q13619|CUL4A_HUMAN;tr|A6NE76|A6NE76_HUMAN;tr|A0A087WWN2|A0A087WWN2_HUMAN	0	0	0	0	0	0	0	4385600	0
tr|A0A0U1RRM8|A0A0U1RRM8_HUMAN;sp|Q96AC1-2|FERM2_HUMAN;tr|H0YJ34|H0YJ34_HUMAN;sp|Q96AC1|FERM2_HUMAN;sp|Q96AC1-3|FERM2_HUMAN	0	0	0	0	0	0	0	4293900	3347500
tr|D6RFM0|D6RFM0_HUMAN;tr|D6RAH7|D6RAH7_HUMAN;sp|P62837-2|UB2D2_HUMAN;tr|H9KV45|H9KV45_HUMAN;tr|A0A0A0MQU3|A0A0A0MQU3_HUMAN;sp|P62837|UB2D2_HUMAN;sp|P61077|UB2D3_HUMAN;tr|A0A087WY85|A0A087WY85_HUMAN;sp|P61077-2|UB2D3_HUMAN;sp|P61077-3|UB2D3_HUMAN	0	0	0	0	0	0	0	3923700	0
sp|Q96P70|IPO9_HUMAN	0	0	0	0	0	0	0	2477000	0
tr|H3BND8|H3BND8_HUMAN;sp|Q93009-3|UBP7_HUMAN;sp|Q93009|UBP7_HUMAN	0	0	0	0	0	0	0	2118600	0
sp|Q9NRX4-2|PHP14_HUMAN;sp|Q9NRX4|PHP14_HUMAN	0	0	0	0	0	0	0	1775900	1261100
sp|P02751-15|FINC_HUMAN;sp|P02751-7|FINC_HUMAN;sp|P02751-13|FINC_HUMAN;sp|P02751-11|FINC_HUMAN	0	0	0	0	0	0	0	995910	0
sp|P17066|HSP76_HUMAN;sp|P48741|HSP77_HUMAN	0	0	0	0	0	0	0	0	396730000
tr|Q5T6R1|Q5T6R1_HUMAN;tr|Q5T2J8|Q5T2J8_HUMAN;sp|Q9BXT8-4|RNF17_HUMAN;sp|Q9BXT8-5|RNF17_HUMAN;sp|Q9BXT8|RNF17_HUMAN	0	0	0	0	0	0	0	0	242670000
sp|Q5VU69|CA189_HUMAN	0	0	0	0	0	0	0	0	161670000
sp|Q13478|IL18R_HUMAN	0	0	0	0	0	0	0	0	103200000
sp|Q03692|COAA1_HUMAN	0	0	0	0	0	0	0	0	100990000
sp|O95399|UTS2_HUMAN;tr|Q5H8X8|Q5H8X8_HUMAN;sp|O95399-2|UTS2_HUMAN	0	0	0	0	0	0	0	0	79862000
tr|K7EM02|K7EM02_HUMAN;tr|K7EIJ8|K7EIJ8_HUMAN;sp|Q8IYT4-2|KATL2_HUMAN;sp|Q8IYT4|KATL2_HUMAN	0	0	0	0	0	0	0	0	69790000
sp|P05386|RLA1_HUMAN	0	0	0	0	0	0	0	0	66035000
sp|Q562R1|ACTBL_HUMAN	0	0	0	0	0	0	0	0	57372000
sp|O95834|EMAL2_HUMAN;tr|K7EIK7|K7EIK7_HUMAN;sp|O95834-2|EMAL2_HUMAN;sp|O95834-3|EMAL2_HUMAN;tr|A0A0C4DGQ7|A0A0C4DGQ7_HUMAN;tr|C9JRL6|C9JRL6_HUMAN;tr|K7ERR2|K7ERR2_HUMAN;tr|K7EIM1|K7EIM1_HUMAN;tr|K7ELI8|K7ELI8_HUMAN;tr|K7EQR0|K7EQR0_HUMAN;tr|K7ERY9|K7ERY9_HUMAN;tr|K7EKU5|K7EKU5_HUMAN	0	0	0	0	0	0	0	0	55593000
tr|I3L1Q6|I3L1Q6_HUMAN;tr|J3QKT0|J3QKT0_HUMAN;tr|J3QSE5|J3QSE5_HUMAN;sp|P04180|LCAT_HUMAN	0	0	0	0	0	0	0	0	46705000
sp|O15511|ARPC5_HUMAN;sp|O15511-2|ARPC5_HUMAN	0	0	0	0	0	0	0	0	39673000
sp|Q6ZMU1|C3P1_HUMAN	0	0	0	0	0	0	0	0	34774000
tr|D6RCT6|D6RCT6_HUMAN;tr|A0A087WTC6|A0A087WTC6_HUMAN;tr|D6RIA0|D6RIA0_HUMAN;tr|D6R9E3|D6R9E3_HUMAN;sp|Q9BWT6|MND1_HUMAN	0	0	0	0	0	0	0	0	30278000
tr|I3L3P7|I3L3P7_HUMAN;sp|P62244|RS15A_HUMAN;tr|H3BVC7|H3BVC7_HUMAN	0	0	0	0	0	0	0	0	30278000
sp|P48163|MAOX_HUMAN;sp|P48163-2|MAOX_HUMAN	0	0	0	0	0	0	0	0	29754000
tr|C9JD32|C9JD32_HUMAN;tr|B9ZVP7|B9ZVP7_HUMAN;tr|J3KT29|J3KT29_HUMAN;sp|P62829|RL23_HUMAN	0	0	0	0	0	0	0	0	28993000
sp|Q00266|METK1_HUMAN	0	0	0	0	0	0	0	0	27033000
sp|O95347-2|SMC2_HUMAN;sp|O95347|SMC2_HUMAN;tr|Q5T821|Q5T821_HUMAN	0	0	0	0	0	0	0	0	26969000
tr|H7BZJ3|H7BZJ3_HUMAN	0	0	0	0	0	0	0	0	26508000
sp|O75828|CBR3_HUMAN	0	0	0	0	0	0	0	0	26305000
sp|P17844-2|DDX5_HUMAN;tr|J3KTA4|J3KTA4_HUMAN;sp|P17844|DDX5_HUMAN;tr|J3KRZ1|J3KRZ1_HUMAN;tr|J3QSF1|J3QSF1_HUMAN;tr|A0A0U1RQJ0|A0A0U1RQJ0_HUMAN;tr|J3QRQ7|J3QRQ7_HUMAN	0	0	0	0	0	0	0	0	24978000
tr|E9PD53|E9PD53_HUMAN;sp|Q9NTJ3|SMC4_HUMAN;sp|Q9NTJ3-2|SMC4_HUMAN;tr|C9JR83|C9JR83_HUMAN	0	0	0	0	0	0	0	0	23308000
sp|P25205|MCM3_HUMAN;tr|J3KQ69|J3KQ69_HUMAN;sp|P25205-2|MCM3_HUMAN	0	0	0	0	0	0	0	0	22565000
tr|A2ACR0|A2ACR0_HUMAN;tr|A0A0G2JJQ0|A0A0G2JJQ0_HUMAN;tr|A2ACR1|A2ACR1_HUMAN;tr|A0A0G2JJA7|A0A0G2JJA7_HUMAN;sp|P28065-2|PSB9_HUMAN;sp|P28065|PSB9_HUMAN	0	0	0	0	0	0	0	0	20413000
sp|Q9BVC6|TM109_HUMAN	0	0	0	0	0	0	0	0	19499000
sp|Q92973-2|TNPO1_HUMAN;sp|Q92973|TNPO1_HUMAN;sp|Q92973-3|TNPO1_HUMAN;tr|E7EW37|E7EW37_HUMAN;tr|S4R398|S4R398_HUMAN;sp|O14787-2|TNPO2_HUMAN;sp|O14787|TNPO2_HUMAN	0	0	0	0	0	0	0	0	18575000
sp|Q7L576|CYFP1_HUMAN;sp|Q7L576-2|CYFP1_HUMAN;sp|Q7L576-3|CYFP1_HUMAN;tr|H0YL50|H0YL50_HUMAN;tr|E7EW33|E7EW33_HUMAN;tr|H7C229|H7C229_HUMAN;tr|E7EVJ5|E7EVJ5_HUMAN;sp|Q96F07-2|CYFP2_HUMAN;sp|Q96F07|CYFP2_HUMAN;tr|A0A0G2JR96|A0A0G2JR96_HUMAN;tr|A0A0G2JQT1|A0A0G2JQT1_HUMAN;tr|A0A0G2JQH3|A0A0G2JQH3_HUMAN;tr|A0A087WVZ5|A0A087WVZ5_HUMAN	0	0	0	0	0	0	0	0	18400000
sp|O00303|EIF3F_HUMAN;tr|H0YDT6|H0YDT6_HUMAN;tr|E9PQV8|E9PQV8_HUMAN;tr|A0A1W2PP79|A0A1W2PP79_HUMAN	0	0	0	0	0	0	0	0	18327000
tr|B4DIH5|B4DIH5_HUMAN;sp|P61201|CSN2_HUMAN;sp|P61201-2|CSN2_HUMAN;tr|H0YM03|H0YM03_HUMAN;tr|H0YKU5|H0YKU5_HUMAN	0	0	0	0	0	0	0	0	17427000
sp|P31948-3|STIP1_HUMAN;sp|P31948|STIP1_HUMAN;sp|P31948-2|STIP1_HUMAN	0	0	0	0	0	0	0	0	17285000
tr|X1WI22|X1WI22_HUMAN;tr|D6RAA2|D6RAA2_HUMAN;tr|Q5SQT8|Q5SQT8_HUMAN;tr|D6RDB2|D6RDB2_HUMAN;tr|D6RD69|D6RD69_HUMAN;sp|Q9Y6B6|SAR1B_HUMAN;sp|Q9NR31|SAR1A_HUMAN	0	0	0	0	0	0	0	0	16977000
sp|O95395|GCNT3_HUMAN;tr|H0YM40|H0YM40_HUMAN;tr|H0YMW7|H0YMW7_HUMAN	0	0	0	0	0	0	0	0	16754000
tr|F8W6I7|F8W6I7_HUMAN;sp|P09651-2|ROA1_HUMAN;sp|P09651|ROA1_HUMAN;tr|F8VYN5|F8VYN5_HUMAN;tr|F8W646|F8W646_HUMAN;tr|H0YH80|H0YH80_HUMAN;tr|F8VZ49|F8VZ49_HUMAN;sp|P09651-3|ROA1_HUMAN;sp|Q32P51|RA1L2_HUMAN	0	0	0	0	0	0	0	0	16177000
sp|P42285|SK2L2_HUMAN	0	0	0	0	0	0	0	0	15989000
tr|C9J5E3|C9J5E3_HUMAN;tr|C9JNS9|C9JNS9_HUMAN;tr|C9JL73|C9JL73_HUMAN;sp|P21281|VATB2_HUMAN;sp|P15313|VATB1_HUMAN	0	0	0	0	0	0	0	0	15786000
sp|P14550|AK1A1_HUMAN;tr|V9GYG2|V9GYG2_HUMAN;tr|V9GYP9|V9GYP9_HUMAN;tr|Q5T621|Q5T621_HUMAN	0	0	0	0	0	0	0	0	14778000
sp|Q9H582-2|ZN644_HUMAN;sp|Q9H582|ZN644_HUMAN	0	0	0	0	0	0	0	0	14434000
tr|A8MU58|A8MU58_HUMAN;tr|F8W950|F8W950_HUMAN;sp|Q13155|AIMP2_HUMAN	0	0	0	0	0	0	0	0	14227000
tr|F8WES2|F8WES2_HUMAN;tr|F2Z2F3|F2Z2F3_HUMAN;sp|Q13126-7|MTAP_HUMAN;tr|J3QSB7|J3QSB7_HUMAN;sp|Q13126-4|MTAP_HUMAN;sp|Q13126|MTAP_HUMAN;sp|Q13126-6|MTAP_HUMAN;tr|B4DUC8|B4DUC8_HUMAN;sp|Q13126-5|MTAP_HUMAN;sp|Q13126-3|MTAP_HUMAN;sp|Q13126-2|MTAP_HUMAN	0	0	0	0	0	0	0	0	13385000
sp|P61081|UBC12_HUMAN;tr|M0QX69|M0QX69_HUMAN;tr|M0QYI6|M0QYI6_HUMAN	0	0	0	0	0	0	0	0	13275000
sp|P33993|MCM7_HUMAN;sp|P33993-2|MCM7_HUMAN;sp|P33993-3|MCM7_HUMAN;tr|C9J8M6|C9J8M6_HUMAN	0	0	0	0	0	0	0	0	13166000
tr|E9PSE5|E9PSE5_HUMAN;sp|P50897-2|PPT1_HUMAN;tr|E9PIA8|E9PIA8_HUMAN;tr|A0A2C9F2P4|A0A2C9F2P4_HUMAN;sp|P50897|PPT1_HUMAN;tr|A0A286YFF7|A0A286YFF7_HUMAN	0	0	0	0	0	0	0	0	12660000
tr|E5RIU6|E5RIU6_HUMAN;tr|A0A087WZZ9|A0A087WZZ9_HUMAN;tr|A0A024QZP7|A0A024QZP7_HUMAN;sp|P06493|CDK1_HUMAN;tr|F8VXD2|F8VXD2_HUMAN;tr|K7ELV5|K7ELV5_HUMAN;tr|F8VYH9|F8VYH9_HUMAN;sp|P11802-2|CDK4_HUMAN;tr|F8VZZ0|F8VZZ0_HUMAN;tr|F8VTV8|F8VTV8_HUMAN;tr|F8VWX7|F8VWX7_HUMAN;tr|F8VZ51|F8VZ51_HUMAN;tr|K7EJ83|K7EJ83_HUMAN;tr|E7ESI2|E7ESI2_HUMAN;tr|H0YAZ9|H0YAZ9_HUMAN;sp|Q00535-2|CDK5_HUMAN;sp|P24941-2|CDK2_…	0	0	0	0	0	0	0	0	12344000
tr|F2Z2Q9|F2Z2Q9_HUMAN;tr|G5E9R5|G5E9R5_HUMAN;tr|D3YTI2|D3YTI2_HUMAN;sp|P24666-4|PPAC_HUMAN;sp|P24666-3|PPAC_HUMAN;sp|P24666-2|PPAC_HUMAN;sp|P24666|PPAC_HUMAN	0	0	0	0	0	0	0	0	11939000
sp|P19320-2|VCAM1_HUMAN;sp|P19320-3|VCAM1_HUMAN;sp|P19320|VCAM1_HUMAN	0	0	0	0	0	0	0	0	11479000
sp|P13473-2|LAMP2_HUMAN;sp|P13473|LAMP2_HUMAN;sp|P13473-3|LAMP2_HUMAN	0	0	0	0	0	0	0	0	11161000
sp|P34896-4|GLYC_HUMAN;sp|P34896-3|GLYC_HUMAN;sp|P34896-2|GLYC_HUMAN;sp|P34896|GLYC_HUMAN	0	0	0	0	0	0	0	0	10898000
sp|O15371-2|EIF3D_HUMAN;sp|O15371-3|EIF3D_HUMAN;sp|O15371|EIF3D_HUMAN	0	0	0	0	0	0	0	0	9809300
sp|P06858|LIPL_HUMAN	0	0	0	0	0	0	0	0	9615800
sp|O00743-2|PPP6_HUMAN;sp|O00743|PPP6_HUMAN;sp|O00743-3|PPP6_HUMAN	0	0	0	0	0	0	0	0	9520000
sp|P00390-5|GSHR_HUMAN;sp|P00390-4|GSHR_HUMAN;sp|P00390-2|GSHR_HUMAN;sp|P00390-3|GSHR_HUMAN;sp|P00390|GSHR_HUMAN	0	0	0	0	0	0	0	0	9225300
sp|P14735-2|IDE_HUMAN;sp|P14735|IDE_HUMAN	0	0	0	0	0	0	0	0	8564700
tr|H7C3I1|H7C3I1_HUMAN;tr|F6VDH7|F6VDH7_HUMAN;tr|Q3KNR6|Q3KNR6_HUMAN;sp|Q8IZP2|ST134_HUMAN;sp|Q8NFI4|F10A5_HUMAN;sp|P50502|F10A1_HUMAN	0	0	0	0	0	0	0	0	8484900
tr|C9J453|C9J453_HUMAN;tr|A0A087X255|A0A087X255_HUMAN;sp|O15344-2|TRI18_HUMAN;sp|O15344|TRI18_HUMAN	0	0	0	0	0	0	0	0	6660300
sp|P04350|TBB4A_HUMAN;tr|M0R2D3|M0R2D3_HUMAN;tr|M0QYM7|M0QYM7_HUMAN;tr|M0QY85|M0QY85_HUMAN;tr|M0R042|M0R042_HUMAN;tr|M0R0X0|M0R0X0_HUMAN;tr|M0QY37|M0QY37_HUMAN;tr|M0QX14|M0QX14_HUMAN;tr|M0QZL7|M0QZL7_HUMAN;tr|M0R278|M0R278_HUMAN;tr|M0R2T4|M0R2T4_HUMAN;tr|M0R1I1|M0R1I1_HUMAN;tr|K7ES63|K7ES63_HUMAN;tr|A0A075B724|A0A075B724_HUMAN	0	0	0	0	0	0	0	0	6277800
tr|F8W733|F8W733_HUMAN;sp|Q9NXR7-4|BABA2_HUMAN;sp|Q9NXR7-3|BABA2_HUMAN;sp|Q9NXR7|BABA2_HUMAN;sp|Q9NXR7-1|BABA2_HUMAN	0	0	0	0	0	0	0	0	6272400
tr|M0R389|M0R389_HUMAN;sp|Q15102|PA1B3_HUMAN	0	0	0	0	0	0	0	0	6271100
tr|F8VR84|F8VR84_HUMAN;tr|F8VQQ3|F8VQQ3_HUMAN;sp|Q9HB07|MYG1_HUMAN;tr|H3BPH3|H3BPH3_HUMAN	0	0	0	0	0	0	0	0	6252700
sp|Q92900-2|RENT1_HUMAN;sp|Q92900|RENT1_HUMAN	0	0	0	0	0	0	0	0	6206200
sp|P60709|ACTB_HUMAN;tr|G5E9R0|G5E9R0_HUMAN;tr|E7EVS6|E7EVS6_HUMAN;tr|C9JZR7|C9JZR7_HUMAN;tr|C9JTX5|C9JTX5_HUMAN;tr|C9JUM1|C9JUM1_HUMAN;tr|F8WB63|F8WB63_HUMAN;tr|B8ZZJ2|B8ZZJ2_HUMAN;sp|Q9BYX7|ACTBM_HUMAN;tr|F8WCH0|F8WCH0_HUMAN	0	0	0	0	0	0	0	0	6180900
sp|P19367-4|HXK1_HUMAN;sp|P19367-2|HXK1_HUMAN;sp|P19367|HXK1_HUMAN;sp|P19367-3|HXK1_HUMAN	0	0	0	0	0	0	0	0	5828500
sp|P04066|FUCO_HUMAN	0	0	0	0	0	0	0	0	5800900
sp|P47712|PA24A_HUMAN	0	0	0	0	0	0	0	0	5709200
sp|O43592|XPOT_HUMAN	0	0	0	0	0	0	0	0	5605800
tr|A0A0A0MT32|A0A0A0MT32_HUMAN;tr|Q5T073|Q5T073_HUMAN;sp|P38571-2|LICH_HUMAN;sp|P38571|LICH_HUMAN	0	0	0	0	0	0	0	0	5522400
sp|Q8NI27|THOC2_HUMAN;tr|F2Z2V2|F2Z2V2_HUMAN;tr|A0A0C4DG98|A0A0C4DG98_HUMAN	0	0	0	0	0	0	0	0	5171000
sp|Q6UX71|PXDC2_HUMAN;sp|Q6UX71-2|PXDC2_HUMAN	0	0	0	0	0	0	0	0	4995600
tr|C9JP16|C9JP16_HUMAN;sp|O75718|CRTAP_HUMAN	0	0	0	0	0	0	0	0	4712100
sp|Q93008-1|USP9X_HUMAN;sp|Q93008|USP9X_HUMAN	0	0	0	0	0	0	0	0	4612700
sp|Q9UBI6|GBG12_HUMAN	0	0	0	0	0	0	0	0	4207200
sp|P06280|AGAL_HUMAN	0	0	0	0	0	0	0	0	3866400
tr|J3KND8|J3KND8_HUMAN;sp|P00439|PH4H_HUMAN	0	0	0	0	0	0	0	0	3547400
tr|C9JV57|C9JV57_HUMAN;tr|C9J188|C9J188_HUMAN;tr|C9JWF5|C9JWF5_HUMAN;tr|C9JFN4|C9JFN4_HUMAN;tr|C9IZ80|C9IZ80_HUMAN;sp|Q7L1Q6-2|BZW1_HUMAN;sp|Q7L1Q6|BZW1_HUMAN;sp|Q7L1Q6-4|BZW1_HUMAN;sp|Q7L1Q6-3|BZW1_HUMAN	0	0	0	0	0	0	0	0	3500400
tr|E7EQI7|E7EQI7_HUMAN;sp|Q12768|WASC5_HUMAN	0	0	0	0	0	0	0	0	2596500
sp|P52701-4|MSH6_HUMAN;tr|A0A087WWJ1|A0A087WWJ1_HUMAN;sp|P52701-2|MSH6_HUMAN;sp|P52701-3|MSH6_HUMAN;sp|P52701|MSH6_HUMAN	0	0	0	0	0	0	0	0	2414400
sp|P45974-2|UBP5_HUMAN;sp|P45974|UBP5_HUMAN;tr|F5H571|F5H571_HUMAN	0	0	0	0	0	0	0	0	2117300
sp|Q9HAV4|XPO5_HUMAN	0	0	0	0	0	0	0	0	1991700
sp|O95486|SC24A_HUMAN	0	0	0	0	0	0	0	0	1802900
tr|F8WBR5|F8WBR5_HUMAN;tr|M0QZ52|M0QZ52_HUMAN;tr|G3V479|G3V479_HUMAN;sp|P0DP25|CALM3_HUMAN;sp|P0DP24|CALM2_HUMAN;sp|P0DP23|CALM1_HUMAN;tr|H0Y7A7|H0Y7A7_HUMAN	0	0	0	0	0	0	0	0	1600200
sp|P51610-3|HCFC1_HUMAN;sp|P51610-2|HCFC1_HUMAN;sp|P51610|HCFC1_HUMAN;sp|P51610-4|HCFC1_HUMAN;tr|A6NEM2|A6NEM2_HUMAN	0	0	0	0	0	0	0	0	892230
sp|P07384|CAN1_HUMAN	0	0	0	0	0	0	0	0	0
sp|P09210|GSTA2_HUMAN;sp|P08263|GSTA1_HUMAN	0	0	0	0	0	0	0	0	0
sp|P35579-2|MYH9_HUMAN	0	0	0	0	0	0	0	0	0
sp|Q96JB2-2|COG3_HUMAN;sp|Q96JB2|COG3_HUMAN	0	0	0	0	0	0	0	0	0
sp|Q9BQA1-2|MEP50_HUMAN;sp|Q9BQA1|MEP50_HUMAN;tr|H0Y711|H0Y711_HUMAN	0	0	0	0	0	0	0	0	0
tr|Q5QPJ9|Q5QPJ9_HUMAN;sp|O60762|DPM1_HUMAN;tr|Q5QPK2|Q5QPK2_HUMAN;tr|H0Y368|H0Y368_HUMAN	0	0	0	0	0	0	0	0	0
tr|Q5QPM9|Q5QPM9_HUMAN;tr|Q5QPM7|Q5QPM7_HUMAN;sp|Q92530|PSMF1_HUMAN	0	0	0	0	0	0	0	0	0
