# Supplementary material for: Variability in protein cargo detection in technical and biological replicates of exosome-enriched extracellular vesicles
Source: PLoS One. 2020 Mar 2;15(3):e0228871. doi: 10.1371/journal.pone.0228871 (PMC7051218; doi:10.1371/journal.pone.0228871)
Supplement: S3 Table — (XLS) [file pone.0228871.s007.xls]

## Sheet: S3 Data
Protein IDs	LFQ intensity H1975 R1	LFQ intensity H1975 R2	LFQ intensity H1975 R3	LFQ intensity H1975 R4	LFQ intensity H1975 R5	LFQ intensity H1975 R6	LFQ intensity H1975 R7	LFQ intensity H1975 R8	LFQ intensity H1975 R9
sp|P60709|ACTB_HUMAN;tr|G5E9R0|G5E9R0_HUMAN;tr|E7EVS6|E7EVS6_HUMAN;tr|C9JZR7|C9JZR7_HUMAN;tr|C9JTX5|C9JTX5_HUMAN;tr|C9JUM1|C9JUM1_HUMAN;sp|P0CG38|POTEI_HUMAN;sp|P0CG39|POTEJ_HUMAN;sp|Q9BYX7|ACTBM_HUMAN;tr|F8WCH0|F8WCH0_HUMAN	8709800000	10052000000	8747300000	4292800000	4786100000	4532200000	4424300000	5557700000	4937000000
sp|Q15582|BGH3_HUMAN;tr|H0Y8L3|H0Y8L3_HUMAN;tr|S4R3C6|S4R3C6_HUMAN;tr|H0Y9D7|H0Y9D7_HUMAN;tr|H0Y8M8|H0Y8M8_HUMAN;tr|H0YAB8|H0YAB8_HUMAN;tr|H0YAH8|H0YAH8_HUMAN;tr|D6RBX4|D6RBX4_HUMAN	6645500000	6728200000	5085100000	8852100000	12608000000	10462000000	11825000000	14351000000	11872000000
sp|P62805|H4_HUMAN	4146900000	4252700000	3806000000	6795100000	4880700000	3885900000	7849700000	12958000000	9035400000
sp|Q99880|H2B1L_HUMAN;sp|Q99879|H2B1M_HUMAN;sp|Q99877|H2B1N_HUMAN;sp|Q93079|H2B1H_HUMAN;sp|Q5QNW6|H2B2F_HUMAN;sp|P62807|H2B1C_HUMAN;sp|P58876|H2B1D_HUMAN;sp|Q5QNW6-2|H2B2F_HUMAN;tr|U3KQK0|U3KQK0_HUMAN;sp|O60814|H2B1K_HUMAN;sp|P57053|H2BFS_HUMAN	3920700000	3659800000	6013800000	4468100000	2731200000	2354000000	5845600000	5837100000	4866300000
sp|P02751-3|FINC_HUMAN;sp|P02751|FINC_HUMAN;sp|P02751-17|FINC_HUMAN;sp|P02751-5|FINC_HUMAN;sp|P02751-14|FINC_HUMAN;sp|P02751-8|FINC_HUMAN;sp|P02751-10|FINC_HUMAN;sp|P02751-6|FINC_HUMAN;sp|P02751-9|FINC_HUMAN;sp|P02751-4|FINC_HUMAN;sp|P02751-12|FINC_HUMAN;tr|H0Y7Z1|H0Y7Z1_HUMAN;sp|P02751-16|FINC_HUMAN;sp|P02751-2|FINC_HUMAN;tr|H0Y4K8|H0Y4K8_HUMAN	3518800000	3974400000	4027700000	3683000000	3641400000	3594700000	4104900000	4116600000	3934500000
tr|K7EK07|K7EK07_HUMAN;sp|P84243|H33_HUMAN	2568200000	2286900000	3450800000	4306600000	2147500000	2117900000	2884200000	6410600000	5187300000
sp|Q16777|H2A2C_HUMAN;sp|Q6FI13|H2A2A_HUMAN;sp|Q99878|H2A1J_HUMAN;sp|Q96KK5|H2A1H_HUMAN;sp|Q9BTM1|H2AJ_HUMAN;sp|P20671|H2A1D_HUMAN;sp|P0C0S8|H2A1_HUMAN;tr|A0A0U1RR32|A0A0U1RR32_HUMAN;tr|A0A0U1RRH7|A0A0U1RRH7_HUMAN;tr|H0YFX9|H0YFX9_HUMAN;sp|Q9BTM1-2|H2AJ_HUMAN	1908500000	1437900000	2753500000	1540100000	2452200000	2295900000	3713100000	4050700000	3527800000
sp|P14618|KPYM_HUMAN;sp|P14618-3|KPYM_HUMAN;tr|B4DNK4|B4DNK4_HUMAN;tr|H3BQ34|H3BQ34_HUMAN;tr|H3BTJ2|H3BTJ2_HUMAN;tr|H3BT25|H3BT25_HUMAN;tr|H3BUW1|H3BUW1_HUMAN;tr|H3BU13|H3BU13_HUMAN;sp|P30613-2|KPYR_HUMAN;sp|P30613|KPYR_HUMAN;tr|H3BN34|H3BN34_HUMAN;tr|H3BQZ3|H3BQZ3_HUMAN	1729500000	1986600000	1865900000	2722000000	2850100000	2520200000	2997800000	3042500000	2695100000
sp|P21333-2|FLNA_HUMAN;sp|P21333|FLNA_HUMAN;tr|Q5HY54|Q5HY54_HUMAN;tr|F8WE98|F8WE98_HUMAN;tr|H0Y5C6|H0Y5C6_HUMAN;tr|H0Y5F3|H0Y5F3_HUMAN;tr|H7C2E7|H7C2E7_HUMAN;tr|H7C5L4|H7C5L4_HUMAN	1474900000	1543200000	1581700000	1468800000	1783600000	1574400000	1274200000	1673000000	1502900000
sp|P10809|CH60_HUMAN;tr|E7ESH4|E7ESH4_HUMAN;tr|E7EXB4|E7EXB4_HUMAN;sp|P10809-2|CH60_HUMAN;tr|C9JL25|C9JL25_HUMAN;tr|C9JCQ4|C9JCQ4_HUMAN;tr|C9JL19|C9JL19_HUMAN;tr|C9J0S9|C9J0S9_HUMAN	1413200000	1161800000	1248300000	408920000	521660000	293330000	86720000	289300000	336090000
sp|P07355|ANXA2_HUMAN;sp|P07355-2|ANXA2_HUMAN;tr|H0YN42|H0YN42_HUMAN;tr|H0YMD0|H0YMD0_HUMAN;tr|H0YMU9|H0YMU9_HUMAN;tr|H0YM50|H0YM50_HUMAN;sp|A6NMY6|AXA2L_HUMAN;tr|H0YKS4|H0YKS4_HUMAN;tr|H0YNP5|H0YNP5_HUMAN;tr|H0YN28|H0YN28_HUMAN;tr|H0YL33|H0YL33_HUMAN;tr|H0YMM1|H0YMM1_HUMAN;tr|H0YKZ7|H0YKZ7_HUMAN;tr|H0YLV6|H0YLV6_HUMAN;tr|H0YMT9|H0YMT9_HUMAN;tr|H0YKX9|H0YKX9_HUMAN;tr|H0YKL9|H0YKL9_HUMAN;tr|H0YMW4…	1162600000	1006300000	1660900000	1537700000	1210700000	1304300000	1841100000	1537100000	1253900000
sp|P35579|MYH9_HUMAN;sp|P35580|MYH10_HUMAN;sp|P35580-5|MYH10_HUMAN;sp|P35580-2|MYH10_HUMAN;sp|P35580-3|MYH10_HUMAN;sp|P35580-4|MYH10_HUMAN;tr|Q5BKV1|Q5BKV1_HUMAN;sp|P35749-3|MYH11_HUMAN;sp|P35749-2|MYH11_HUMAN;tr|B1AH99|B1AH99_HUMAN;tr|A0A0C4DFM8|A0A0C4DFM8_HUMAN;tr|E7ERA5|E7ERA5_HUMAN;tr|A1L2Z2|A1L2Z2_HUMAN;REV__tr|S4R3H4|S4R3H4_HUMAN;REV__tr|E7EQT4|E7EQT4_HUMAN;REV__sp|Q9UKV3-5|ACINU_HUMAN;REV_…	1013000000	859910000	1455700000	1997500000	1493400000	1331400000	1444600000	1975400000	1669100000
sp|P04083|ANXA1_HUMAN;tr|Q5T3N1|Q5T3N1_HUMAN;tr|Q5T3N0|Q5T3N0_HUMAN	977820000	746300000	1036400000	2506900000	2078200000	1445400000	1500200000	1383100000	1122800000
sp|P11021|GRP78_HUMAN	943530000	777790000	1062300000	1262600000	1009200000	619680000	583550000	822850000	709750000
sp|P07996|TSP1_HUMAN;sp|P07996-2|TSP1_HUMAN;tr|A8MZG1|A8MZG1_HUMAN;sp|P35442|TSP2_HUMAN	873200000	1223500000	2087400000	3903300000	2455600000	1714800000	1454600000	1797700000	1788500000
sp|P04406|G3P_HUMAN;sp|P04406-2|G3P_HUMAN;tr|E7EUT5|E7EUT5_HUMAN;sp|O14556|G3PT_HUMAN	822370000	977710000	1128400000	791730000	862530000	1055900000	1220200000	1614500000	1635600000
sp|P13639|EF2_HUMAN	767990000	908750000	853000000	1032200000	1123900000	1201200000	898970000	1359200000	1219800000
sp|P40926|MDHM_HUMAN;sp|P40926-2|MDHM_HUMAN;tr|G3XAL0|G3XAL0_HUMAN	757510000	694290000	806160000	390880000	446030000	275850000	73967000	138460000	188280000
tr|B4DUR8|B4DUR8_HUMAN;sp|P49368|TCPG_HUMAN;sp|P49368-2|TCPG_HUMAN;tr|E9PRC8|E9PRC8_HUMAN;tr|Q5SZX6|Q5SZX6_HUMAN;tr|Q5SZW8|Q5SZW8_HUMAN;tr|E9PQ35|E9PQ35_HUMAN;tr|E9PM09|E9PM09_HUMAN;tr|Q5SZX9|Q5SZX9_HUMAN	718980000	641630000	1124600000	566390000	954360000	0	1172900000	2255900000	1429900000
sp|P07900|HS90A_HUMAN;sp|P07900-2|HS90A_HUMAN;tr|G3V2J8|G3V2J8_HUMAN;sp|Q14568|HS902_HUMAN;sp|Q58FG0|HS905_HUMAN;sp|Q58FG1|HS904_HUMAN	686730000	660260000	605390000	749350000	751080000	781890000	854220000	681430000	658900000
sp|P68363|TBA1B_HUMAN;sp|P68363-2|TBA1B_HUMAN;tr|F8VVB9|F8VVB9_HUMAN;tr|F8VRZ4|F8VRZ4_HUMAN;tr|F8VS66|F8VS66_HUMAN;tr|C9JDS9|C9JDS9_HUMAN;tr|F8VX09|F8VX09_HUMAN;tr|F8VWV9|F8VWV9_HUMAN;tr|C9K0S6|C9K0S6_HUMAN;tr|F8VRK0|F8VRK0_HUMAN;tr|F8VXZ7|F8VXZ7_HUMAN;tr|F8W0F6|F8W0F6_HUMAN;sp|Q9H853|TBA4B_HUMAN	673160000	778350000	812680000	1167400000	1323800000	1478000000	1602900000	1620700000	1453800000
sp|Q08380|LG3BP_HUMAN;tr|K7EP36|K7EP36_HUMAN;tr|K7ESM3|K7ESM3_HUMAN;tr|K7EKQ5|K7EKQ5_HUMAN;tr|K7ERZ6|K7ERZ6_HUMAN;tr|K7EJD3|K7EJD3_HUMAN;tr|K7ES75|K7ES75_HUMAN;tr|K7EN99|K7EN99_HUMAN;tr|K7EJY8|K7EJY8_HUMAN;tr|K7EQT9|K7EQT9_HUMAN	670300000	567580000	568690000	1462600000	1130400000	1329000000	948130000	1006600000	1147400000
sp|P68371|TBB4B_HUMAN;tr|M0R2D3|M0R2D3_HUMAN;tr|M0QY85|M0QY85_HUMAN;tr|M0QZL7|M0QZL7_HUMAN;tr|M0R278|M0R278_HUMAN;tr|M0R0X0|M0R0X0_HUMAN;tr|M0QY37|M0QY37_HUMAN;tr|M0QX14|M0QX14_HUMAN;tr|M0QYM7|M0QYM7_HUMAN;tr|M0R042|M0R042_HUMAN;tr|M0R2T4|M0R2T4_HUMAN;tr|A0A075B724|A0A075B724_HUMAN	669570000	593810000	658920000	811230000	901370000	622030000	1214900000	1516500000	1360400000
sp|P30101|PDIA3_HUMAN	604460000	497350000	710760000	736510000	314600000	361990000	175660000	489550000	380570000
sp|P06733|ENOA_HUMAN;sp|P06733-2|ENOA_HUMAN;tr|K7EM90|K7EM90_HUMAN;tr|E5RI09|E5RI09_HUMAN;tr|E5RG95|E5RG95_HUMAN	593820000	689610000	650610000	763870000	771080000	719100000	349020000	559030000	479820000
sp|P14625|ENPL_HUMAN;tr|Q96GW1|Q96GW1_HUMAN;tr|A0A1W2PRR1|A0A1W2PRR1_HUMAN;tr|H0YIV0|H0YIV0_HUMAN;tr|F8W026|F8W026_HUMAN;sp|Q58FF3|ENPLL_HUMAN	571810000	510830000	796840000	420100000	351740000	248720000	279220000	371760000	326590000
sp|P00338|LDHA_HUMAN;sp|P00338-3|LDHA_HUMAN;sp|P00338-4|LDHA_HUMAN;sp|P00338-5|LDHA_HUMAN;sp|P00338-2|LDHA_HUMAN;tr|F5GXY2|F5GXY2_HUMAN;tr|F5GYU2|F5GYU2_HUMAN;tr|F5GXH2|F5GXH2_HUMAN;tr|F5H5J4|F5H5J4_HUMAN;tr|F5H6W8|F5H6W8_HUMAN;tr|F5GZQ4|F5GZQ4_HUMAN;tr|F5H8H6|F5H8H6_HUMAN;tr|F5GXC7|F5GXC7_HUMAN;tr|F5GWW2|F5GWW2_HUMAN;tr|F5GXU1|F5GXU1_HUMAN;tr|A0A087WUM2|A0A087WUM2_HUMAN;sp|Q6ZMR3|LDH6A_HUMAN;tr|…	560920000	616660000	624620000	681390000	430410000	413320000	104970000	205130000	220350000
sp|Q5VTE0|EF1A3_HUMAN;sp|P68104|EF1A1_HUMAN;tr|A0A087WVQ9|A0A087WVQ9_HUMAN;sp|P68104-2|EF1A1_HUMAN;tr|A0A087WV01|A0A087WV01_HUMAN;tr|Q5JR01|Q5JR01_HUMAN;tr|A6PW80|A6PW80_HUMAN	494810000	532840000	591110000	640770000	604790000	721350000	552980000	940140000	713960000
sp|P08758|ANXA5_HUMAN;tr|D6RBL5|D6RBL5_HUMAN;tr|E9PHT9|E9PHT9_HUMAN;tr|D6RBE9|D6RBE9_HUMAN;tr|D6RCN3|D6RCN3_HUMAN	482180000	422850000	662690000	547200000	406300000	374620000	441780000	450100000	503920000
sp|P04075|ALDOA_HUMAN;tr|H3BQN4|H3BQN4_HUMAN;tr|J3KPS3|J3KPS3_HUMAN;sp|P04075-2|ALDOA_HUMAN;tr|H3BPS8|H3BPS8_HUMAN;tr|H3BUH7|H3BUH7_HUMAN;tr|H3BR04|H3BR04_HUMAN;tr|H3BMQ8|H3BMQ8_HUMAN;tr|H3BU78|H3BU78_HUMAN;tr|H3BR68|H3BR68_HUMAN	481020000	463960000	446490000	375640000	227400000	154370000	224090000	294210000	257620000
sp|P11142|HSP7C_HUMAN;tr|E9PKE3|E9PKE3_HUMAN;sp|P11142-2|HSP7C_HUMAN;tr|E9PNE6|E9PNE6_HUMAN;tr|E9PN89|E9PN89_HUMAN;tr|A8K7Q2|A8K7Q2_HUMAN;sp|P54652|HSP72_HUMAN;tr|E9PLF4|E9PLF4_HUMAN;tr|E9PQQ4|E9PQQ4_HUMAN;tr|E9PQK7|E9PQK7_HUMAN;tr|E9PK54|E9PK54_HUMAN;tr|E9PI65|E9PI65_HUMAN;tr|E9PS65|E9PS65_HUMAN;tr|E9PPY6|E9PPY6_HUMAN;tr|E9PM13|E9PM13_HUMAN;tr|E9PN25|E9PN25_HUMAN	467270000	454490000	602520000	942710000	1135900000	1000500000	757330000	1382900000	1034100000
sp|P12814|ACTN1_HUMAN;sp|P12814-3|ACTN1_HUMAN;sp|P12814-2|ACTN1_HUMAN;sp|P12814-4|ACTN1_HUMAN;tr|H9KV75|H9KV75_HUMAN;tr|G3V2W4|G3V2W4_HUMAN;tr|G3V2N5|G3V2N5_HUMAN;tr|H7C5W8|H7C5W8_HUMAN;tr|H0YJW3|H0YJW3_HUMAN;tr|H0YJ11|H0YJ11_HUMAN;tr|G3V2X9|G3V2X9_HUMAN;tr|G3V5M4|G3V5M4_HUMAN;tr|G3V380|G3V380_HUMAN	463740000	523060000	310060000	354540000	396790000	267980000	300110000	412410000	331990000
sp|P63104|1433Z_HUMAN;tr|E7EX29|E7EX29_HUMAN;tr|E7ESK7|E7ESK7_HUMAN;tr|B0AZS6|B0AZS6_HUMAN;sp|P63104-2|1433Z_HUMAN;tr|E5RIR4|E5RIR4_HUMAN;tr|E9PD24|E9PD24_HUMAN;tr|E7EVZ2|E7EVZ2_HUMAN;tr|B7Z2E6|B7Z2E6_HUMAN;tr|H0YB80|H0YB80_HUMAN;tr|E5RGE1|E5RGE1_HUMAN	440690000	323520000	606820000	261380000	223070000	280510000	609600000	223040000	128970000
sp|P27797|CALR_HUMAN;tr|K7EJB9|K7EJB9_HUMAN;tr|K7EL50|K7EL50_HUMAN	435930000	366320000	255410000	289260000	377380000	283210000	142450000	224370000	258650000
sp|P06576|ATPB_HUMAN;tr|H0YH81|H0YH81_HUMAN;tr|F8W079|F8W079_HUMAN;tr|F8W0P7|F8W0P7_HUMAN;tr|H0YI37|H0YI37_HUMAN	433880000	377880000	444440000	150980000	135120000	42650000	0	73735000	45020000
sp|Q00610-2|CLH1_HUMAN;sp|Q00610|CLH1_HUMAN;tr|A0A087WVQ6|A0A087WVQ6_HUMAN;tr|J3KS13|J3KS13_HUMAN;sp|P53675-2|CLH2_HUMAN;sp|P53675|CLH2_HUMAN;tr|A0A087WX41|A0A087WX41_HUMAN;tr|K7EJJ5|K7EJJ5_HUMAN;tr|J3KRF5|J3KRF5_HUMAN;tr|J3KSQ2|J3KSQ2_HUMAN;tr|J3QL20|J3QL20_HUMAN;tr|F5H5N6|F5H5N6_HUMAN;tr|A0A087WV74|A0A087WV74_HUMAN;tr|A0A087WXH4|A0A087WXH4_HUMAN	420900000	326140000	409620000	760670000	588300000	570850000	830530000	831010000	682860000
sp|P13667|PDIA4_HUMAN	406990000	350580000	338540000	212470000	146930000	69911000	187210000	163360000	111470000
sp|P50454|SERPH_HUMAN;tr|E9PKH2|E9PKH2_HUMAN;tr|E9PPV6|E9PPV6_HUMAN;tr|E9PR70|E9PR70_HUMAN;tr|E9PK86|E9PK86_HUMAN;tr|E9PMI5|E9PMI5_HUMAN;tr|E9PNX1|E9PNX1_HUMAN;tr|E9PJH8|E9PJH8_HUMAN;tr|E9PIG2|E9PIG2_HUMAN;tr|E9PRS3|E9PRS3_HUMAN;tr|H0YEP8|H0YEP8_HUMAN;tr|E9PLA6|E9PLA6_HUMAN;tr|E9PQ34|E9PQ34_HUMAN	404970000	320770000	461240000	282090000	313800000	300460000	126190000	166540000	170050000
sp|P05141|ADT2_HUMAN;sp|Q9H0C2|ADT4_HUMAN	400550000	471030000	439380000	312190000	238020000	191750000	68672000	88296000	110470000
sp|P00558|PGK1_HUMAN;sp|P00558-2|PGK1_HUMAN;sp|P07205|PGK2_HUMAN	394070000	394220000	481620000	798230000	611820000	636890000	470810000	766320000	456990000
sp|P08238|HS90B_HUMAN;sp|Q58FF7|H90B3_HUMAN;sp|Q58FF6|H90B4_HUMAN	381050000	361160000	322430000	246810000	136350000	229130000	382230000	428220000	335510000
sp|Q15084-3|PDIA6_HUMAN;sp|Q15084|PDIA6_HUMAN;sp|Q15084-4|PDIA6_HUMAN;sp|Q15084-5|PDIA6_HUMAN;sp|Q15084-2|PDIA6_HUMAN	342840000	301820000	363290000	258580000	165920000	157120000	141840000	147980000	165310000
sp|P60842|IF4A1_HUMAN;tr|J3KT12|J3KT12_HUMAN;sp|P60842-2|IF4A1_HUMAN;tr|J3KTB5|J3KTB5_HUMAN;tr|J3QS69|J3QS69_HUMAN;tr|J3QL43|J3QL43_HUMAN;tr|J3QR64|J3QR64_HUMAN;tr|J3KSZ0|J3KSZ0_HUMAN;tr|J3QLN6|J3QLN6_HUMAN;tr|J3QKZ9|J3QKZ9_HUMAN;tr|J3KS25|J3KS25_HUMAN;tr|J3KTN0|J3KTN0_HUMAN;tr|J3KS93|J3KS93_HUMAN;tr|J3KSN7|J3KSN7_HUMAN;tr|J3QL52|J3QL52_HUMAN;tr|J3KT04|J3KT04_HUMAN;tr|E7EMV8|E7EMV8_HUMAN;tr|J3QQP…	339830000	374160000	362200000	444470000	437720000	482450000	762850000	716660000	614790000
sp|P23526|SAHH_HUMAN;sp|P23526-2|SAHH_HUMAN	331830000	317110000	345330000	599780000	701620000	742400000	689920000	774660000	635800000
sp|P07195|LDHB_HUMAN;tr|A8MW50|A8MW50_HUMAN;tr|C9J7H8|C9J7H8_HUMAN;tr|F5H793|F5H793_HUMAN	316490000	229270000	204850000	292210000	208110000	315640000	154070000	208420000	171180000
sp|P23284|PPIB_HUMAN	286060000	271740000	259640000	177790000	131260000	104630000	174390000	117570000	127770000
sp|P08729|K2C7_HUMAN;CON__Q3KNV1	275330000	204010000	282110000	643880000	660960000	706160000	439870000	387100000	354150000
sp|P25705|ATPA_HUMAN;sp|P25705-2|ATPA_HUMAN;sp|P25705-3|ATPA_HUMAN;tr|K7EK77|K7EK77_HUMAN;tr|K7ENJ4|K7ENJ4_HUMAN;tr|K7ERX7|K7ERX7_HUMAN;tr|K7EJP1|K7EJP1_HUMAN;tr|K7EQH4|K7EQH4_HUMAN;tr|K7ESA0|K7ESA0_HUMAN	274090000	204710000	351710000	67866000	81651000	19107000	7672400	15326000	0
sp|Q9HDC9-2|APMAP_HUMAN;sp|Q9HDC9|APMAP_HUMAN;tr|H0Y512|H0Y512_HUMAN	267180000	302450000	404220000	0	0	0	0	192890000	0
sp|P07237|PDIA1_HUMAN;tr|H7BZ94|H7BZ94_HUMAN;tr|I3L398|I3L398_HUMAN;tr|I3L312|I3L312_HUMAN;tr|H0Y3Z3|H0Y3Z3_HUMAN;tr|I3L4M2|I3L4M2_HUMAN;tr|I3L0S0|I3L0S0_HUMAN;tr|I3NI03|I3NI03_HUMAN;tr|I3L3U6|I3L3U6_HUMAN;tr|I3L3P5|I3L3P5_HUMAN;tr|I3L514|I3L514_HUMAN;tr|I3L1Y5|I3L1Y5_HUMAN	256320000	235590000	271400000	186320000	268740000	189960000	155390000	178050000	167780000
tr|J3QS39|J3QS39_HUMAN;tr|J3QTR3|J3QTR3_HUMAN;tr|F5H6Q2|F5H6Q2_HUMAN;sp|P62987|RL40_HUMAN;tr|F5GYU3|F5GYU3_HUMAN;tr|F5H2Z3|F5H2Z3_HUMAN;tr|F5H265|F5H265_HUMAN;tr|B4DV12|B4DV12_HUMAN;tr|F5H388|F5H388_HUMAN;sp|P62979|RS27A_HUMAN;tr|F5H747|F5H747_HUMAN;tr|F5GXK7|F5GXK7_HUMAN;tr|J3QKN0|J3QKN0_HUMAN;tr|Q5PY61|Q5PY61_HUMAN;sp|P0CG47|UBB_HUMAN;tr|Q96C32|Q96C32_HUMAN;sp|P0CG48|UBC_HUMAN;tr|M0R1V7|M0R1V7_…	245660000	212710000	349050000	224840000	171180000	244210000	285220000	338310000	222830000
sp|P11717|MPRI_HUMAN;tr|S4R328|S4R328_HUMAN	236980000	267220000	120890000	73739000	148410000	204600000	344330000	405500000	249670000
sp|Q14764|MVP_HUMAN;tr|H3BQK6|H3BQK6_HUMAN;tr|H3BRL2|H3BRL2_HUMAN;tr|H3BUK7|H3BUK7_HUMAN;tr|H3BNF6|H3BNF6_HUMAN;tr|H3BP76|H3BP76_HUMAN;tr|H3BNF2|H3BNF2_HUMAN;tr|H3BUP3|H3BUP3_HUMAN;tr|H3BQE7|H3BQE7_HUMAN;tr|H3BPZ2|H3BPZ2_HUMAN	231090000	218370000	274140000	374890000	334780000	272930000	377090000	429380000	234330000
sp|P02458-1|CO2A1_HUMAN;sp|P02458|CO2A1_HUMAN;sp|P02458-3|CO2A1_HUMAN	228790000	298770000	131610000	239440000	346230000	187560000	263570000	339860000	280220000
sp|P55072|TERA_HUMAN;tr|C9JUP7|C9JUP7_HUMAN;tr|C9IZA5|C9IZA5_HUMAN	221290000	162790000	194320000	198050000	143850000	137060000	151230000	292350000	231400000
sp|P26038|MOES_HUMAN;sp|P35241-4|RADI_HUMAN;tr|V9GZ54|V9GZ54_HUMAN	220230000	200780000	261250000	283630000	237180000	167680000	215260000	275600000	213280000
sp|Q14697|GANAB_HUMAN;sp|Q14697-2|GANAB_HUMAN;tr|F5H6X6|F5H6X6_HUMAN;tr|E9PKU7|E9PKU7_HUMAN;tr|E9PNH1|E9PNH1_HUMAN	214530000	179160000	254760000	313350000	241510000	226610000	112170000	172850000	184370000
sp|O14818|PSA7_HUMAN;sp|O14818-2|PSA7_HUMAN;tr|H0Y586|H0Y586_HUMAN;sp|O14818-4|PSA7_HUMAN;sp|Q8TAA3-2|PSA7L_HUMAN;sp|Q8TAA3-5|PSA7L_HUMAN;sp|Q8TAA3|PSA7L_HUMAN;tr|A0A087WYS6|A0A087WYS6_HUMAN;tr|F5GY34|F5GY34_HUMAN	207890000	195610000	137090000	181260000	187280000	144050000	216540000	201450000	239640000
sp|P60900|PSA6_HUMAN;tr|G3V5Z7|G3V5Z7_HUMAN;tr|G3V295|G3V295_HUMAN;tr|G3V3I1|G3V3I1_HUMAN;sp|P60900-2|PSA6_HUMAN;tr|G3V3U4|G3V3U4_HUMAN;sp|P60900-3|PSA6_HUMAN;tr|G3V4S5|G3V4S5_HUMAN;tr|G3V2S7|G3V2S7_HUMAN;tr|H0YJC4|H0YJC4_HUMAN	192850000	237310000	49898000	57376000	103850000	91191000	127510000	130870000	163940000
sp|P09211|GSTP1_HUMAN;tr|A8MX94|A8MX94_HUMAN;tr|A0A087X2E9|A0A087X2E9_HUMAN;tr|A0A087X243|A0A087X243_HUMAN	188450000	189690000	251260000	226100000	157570000	199370000	116300000	127960000	175890000
sp|P08195-2|4F2_HUMAN;sp|P08195-3|4F2_HUMAN;tr|F5GZS6|F5GZS6_HUMAN;sp|P08195|4F2_HUMAN;tr|J3KPF3|J3KPF3_HUMAN;sp|P08195-4|4F2_HUMAN;tr|H0YFS2|H0YFS2_HUMAN;tr|F5H0E2|F5H0E2_HUMAN;tr|F5H867|F5H867_HUMAN;tr|F5GZI0|F5GZI0_HUMAN;tr|F5GZR9|F5GZR9_HUMAN;tr|H0YFX4|H0YFX4_HUMAN	186840000	148150000	248420000	301420000	278520000	231010000	148110000	314970000	318610000
sp|O75369-2|FLNB_HUMAN;sp|O75369-9|FLNB_HUMAN;sp|O75369|FLNB_HUMAN;sp|O75369-8|FLNB_HUMAN;sp|O75369-6|FLNB_HUMAN;sp|O75369-3|FLNB_HUMAN;sp|O75369-5|FLNB_HUMAN;sp|O75369-4|FLNB_HUMAN;tr|E7EN95|E7EN95_HUMAN;sp|O75369-7|FLNB_HUMAN;tr|A0A0C4DGA1|A0A0C4DGA1_HUMAN;tr|A0A0A0MT44|A0A0A0MT44_HUMAN	186100000	196280000	164670000	151700000	167080000	96367000	57251000	178750000	145190000
sp|P25786|PSA1_HUMAN;sp|P25786-2|PSA1_HUMAN;tr|F5GX11|F5GX11_HUMAN;tr|B4DEV8|B4DEV8_HUMAN	184530000	176920000	112700000	185930000	269410000	137370000	185990000	265580000	244150000
sp|O00391-2|QSOX1_HUMAN;sp|O00391|QSOX1_HUMAN;tr|A8MXT8|A8MXT8_HUMAN	176130000	187360000	124770000	87171000	178610000	164650000	136920000	110000000	96363000
sp|P04843|RPN1_HUMAN;tr|B7Z4L4|B7Z4L4_HUMAN;tr|F8WF32|F8WF32_HUMAN	175520000	117380000	195280000	127180000	83237000	55280000	0	56752000	55519000
sp|P53396-2|ACLY_HUMAN;sp|P53396|ACLY_HUMAN;sp|P53396-3|ACLY_HUMAN;tr|K7ESG8|K7ESG8_HUMAN;tr|K7EIE7|K7EIE7_HUMAN	171120000	165740000	171250000	219690000	117080000	148690000	221740000	462240000	353540000
sp|O95445-2|APOM_HUMAN;tr|Q5SRP5|Q5SRP5_HUMAN;sp|O95445|APOM_HUMAN	171020000	162090000	151100000	0	0	182690000	0	0	0
sp|P23528|COF1_HUMAN;tr|G3V1A4|G3V1A4_HUMAN;tr|E9PP50|E9PP50_HUMAN;tr|E9PK25|E9PK25_HUMAN;tr|E9PLJ3|E9PLJ3_HUMAN;tr|E9PS23|E9PS23_HUMAN;tr|E9PQB7|E9PQB7_HUMAN;sp|Q9Y281-3|COF2_HUMAN;sp|Q9Y281|COF2_HUMAN	167510000	135550000	186790000	0	100540000	134290000	0	0	50087000
tr|E7ENL6|E7ENL6_HUMAN;sp|P12111-4|CO6A3_HUMAN;sp|P12111-2|CO6A3_HUMAN;sp|P12111|CO6A3_HUMAN;sp|P12111-3|CO6A3_HUMAN;sp|P12111-5|CO6A3_HUMAN	165690000	187240000	115900000	167420000	117430000	36254000	123400000	128050000	153690000
tr|E9PQI5|E9PQI5_HUMAN;tr|E9PQ80|E9PQ80_HUMAN;sp|Q9BY43|CHM4A_HUMAN;sp|Q9BY43-2|CHM4A_HUMAN;tr|E9PSI1|E9PSI1_HUMAN	165610000	0	0	0	0	0	0	0	0
tr|H0Y4R1|H0Y4R1_HUMAN;sp|P12268|IMDH2_HUMAN;tr|E7ETK5|E7ETK5_HUMAN;tr|C9K0R9|C9K0R9_HUMAN;sp|P20839-2|IMDH1_HUMAN;sp|P20839-4|IMDH1_HUMAN;tr|C9J381|C9J381_HUMAN;sp|P20839|IMDH1_HUMAN;sp|P20839-3|IMDH1_HUMAN;sp|P20839-7|IMDH1_HUMAN;sp|P20839-5|IMDH1_HUMAN;sp|P20839-6|IMDH1_HUMAN	165480000	174190000	195610000	267320000	160860000	81994000	259160000	391120000	310520000
tr|H0YMZ1|H0YMZ1_HUMAN;tr|H0YL69|H0YL69_HUMAN;sp|P25789|PSA4_HUMAN;tr|H0YN18|H0YN18_HUMAN;tr|H0YMA1|H0YMA1_HUMAN;tr|H0YKT8|H0YKT8_HUMAN;sp|P25789-2|PSA4_HUMAN;tr|H0YLC2|H0YLC2_HUMAN;tr|H0YMI6|H0YMI6_HUMAN;tr|H0YKS0|H0YKS0_HUMAN;tr|H0YLS6|H0YLS6_HUMAN;tr|H0YMV3|H0YMV3_HUMAN	157840000	136030000	76631000	45496000	59467000	57972000	114770000	94304000	98405000
sp|Q13200|PSMD2_HUMAN;sp|Q13200-3|PSMD2_HUMAN;sp|Q13200-2|PSMD2_HUMAN;tr|H7C1H2|H7C1H2_HUMAN;tr|H7C2Q3|H7C2Q3_HUMAN;tr|C9JPC0|C9JPC0_HUMAN	153430000	145140000	177620000	118420000	108190000	173310000	134640000	247470000	186940000
sp|P12429|ANXA3_HUMAN;tr|D6RA82|D6RA82_HUMAN;tr|D6RFG5|D6RFG5_HUMAN;tr|D6RCA8|D6RCA8_HUMAN;tr|D6RAZ8|D6RAZ8_HUMAN;tr|D6RFJ9|D6RFJ9_HUMAN	143630000	132890000	172010000	0	53623000	0	98563000	91565000	85539000
sp|P49327|FAS_HUMAN;tr|A0A0U1RQF0|A0A0U1RQF0_HUMAN;tr|A0A0U1RRG3|A0A0U1RRG3_HUMAN;tr|A0A1B0GTR5|A0A1B0GTR5_HUMAN	143400000	136400000	188070000	364520000	372210000	403630000	600020000	885660000	622410000
sp|P21980|TGM2_HUMAN;sp|P21980-2|TGM2_HUMAN;tr|A2A299|A2A299_HUMAN;sp|P21980-3|TGM2_HUMAN;tr|A2A2A0|A2A2A0_HUMAN	142900000	142260000	145040000	100110000	120450000	86061000	88213000	74832000	66979000
sp|P22392|NDKB_HUMAN;sp|P22392-2|NDKB_HUMAN;tr|Q32Q12|Q32Q12_HUMAN;tr|J3KPD9|J3KPD9_HUMAN;tr|E7ERL0|E7ERL0_HUMAN;sp|P15531|NDKA_HUMAN;sp|P15531-2|NDKA_HUMAN;tr|F6XY72|F6XY72_HUMAN;sp|O60361|NDK8_HUMAN;tr|C9K028|C9K028_HUMAN;tr|E5RHP0|E5RHP0_HUMAN	141760000	112280000	117940000	0	0	62895000	0	90652000	47896000
sp|P05121|PAI1_HUMAN;sp|P05121-2|PAI1_HUMAN	139330000	144310000	81477000	366720000	138770000	144290000	169780000	128920000	85468000
sp|Q16778|H2B2E_HUMAN;sp|P33778|H2B1B_HUMAN;sp|P23527|H2B1O_HUMAN;sp|P06899|H2B1J_HUMAN;sp|Q8N257|H2B3B_HUMAN;sp|Q96A08|H2B1A_HUMAN;sp|Q6DRA6|H2B2D_HUMAN;sp|Q6DN03|H2B2C_HUMAN	133460000	126970000	265550000	251060000	131220000	0	197400000	329370000	237680000
sp|P00742|FA10_HUMAN	129680000	119570000	157450000	0	27156000	0	141130000	164350000	146870000
tr|Q5TEC6|Q5TEC6_HUMAN	129610000	138590000	183430000	183290000	233150000	209260000	260700000	0	0
tr|C9J9K3|C9J9K3_HUMAN;sp|P08865|RSSA_HUMAN;tr|A0A0C4DG17|A0A0C4DG17_HUMAN;tr|F8WD59|F8WD59_HUMAN	128750000	132310000	125310000	284040000	200030000	196300000	238430000	312160000	252890000
sp|P62937|PPIA_HUMAN;tr|F8WE65|F8WE65_HUMAN;tr|C9J5S7|C9J5S7_HUMAN;sp|P62937-2|PPIA_HUMAN;tr|E5RIZ5|E5RIZ5_HUMAN;tr|A0A0H2UH34|A0A0H2UH34_HUMAN;tr|A0A075B767|A0A075B767_HUMAN;sp|Q9Y536|PAL4A_HUMAN;sp|P0DN26|PAL4F_HUMAN;sp|F5H284|PAL4D_HUMAN;sp|A0A0B4J2A2|PAL4C_HUMAN;sp|A0A075B759|PAL4E_HUMAN	127910000	176880000	192250000	363840000	262680000	208600000	0	149010000	157470000
tr|F8VZY9|F8VZY9_HUMAN;sp|P05783|K1C18_HUMAN;CON__P05784;CON__H-INV:HIT000015463	127540000	142630000	111210000	357830000	227250000	241490000	175230000	154460000	118660000
sp|Q07954|LRP1_HUMAN;tr|H0YJI8|H0YJI8_HUMAN;tr|Q6PJ72|Q6PJ72_HUMAN;tr|E7ERG8|E7ERG8_HUMAN;sp|Q9NZR2|LRP1B_HUMAN	122930000	212590000	177630000	535290000	639330000	422190000	442420000	596340000	533130000
sp|P22314-2|UBA1_HUMAN;sp|P22314|UBA1_HUMAN;tr|Q5JRR6|Q5JRR6_HUMAN;tr|Q5JRR9|Q5JRR9_HUMAN;tr|Q5JRS0|Q5JRS0_HUMAN;tr|Q5JRS1|Q5JRS1_HUMAN;tr|Q5JRS3|Q5JRS3_HUMAN;tr|Q5JRS2|Q5JRS2_HUMAN	122530000	110450000	149520000	333530000	299380000	272010000	291010000	382830000	380700000
sp|P00505|AATM_HUMAN;sp|P00505-2|AATM_HUMAN	117910000	118700000	163100000	64594000	78591000	0	0	0	0
sp|Q96HE7|ERO1A_HUMAN;tr|G3V3E6|G3V3E6_HUMAN;tr|G3V2H0|G3V2H0_HUMAN;tr|G3V5B3|G3V5B3_HUMAN;tr|G3V503|G3V503_HUMAN;tr|Q5TAE8|Q5TAE8_HUMAN;sp|Q86YB8|ERO1B_HUMAN	117290000	96883000	131070000	51786000	52973000	44997000	32724000	0	0
sp|Q16658|FSCN1_HUMAN;tr|C9JFC0|C9JFC0_HUMAN;tr|A0A0A0MSB2|A0A0A0MSB2_HUMAN;tr|C9JPH9|C9JPH9_HUMAN	115910000	117650000	122550000	285800000	300250000	407350000	199920000	218180000	213740000
sp|P27824|CALX_HUMAN;sp|P27824-2|CALX_HUMAN;sp|P27824-3|CALX_HUMAN;tr|H0Y9Q7|H0Y9Q7_HUMAN;tr|D6RGY2|D6RGY2_HUMAN;tr|D6RFL1|D6RFL1_HUMAN;tr|D6RAU8|D6RAU8_HUMAN;tr|D6RB85|D6RB85_HUMAN;tr|D6RDP7|D6RDP7_HUMAN;tr|D6RAQ8|D6RAQ8_HUMAN;tr|H0Y9H1|H0Y9H1_HUMAN;tr|D6RHJ3|D6RHJ3_HUMAN;tr|D6RD16|D6RD16_HUMAN;sp|O14967|CLGN_HUMAN	108090000	104940000	128340000	57293000	88509000	57797000	61117000	0	0
sp|P06737-2|PYGL_HUMAN;sp|P06737|PYGL_HUMAN;tr|E9PK47|E9PK47_HUMAN	107810000	125550000	82946000	139260000	121680000	135830000	277860000	275110000	272260000
sp|Q13268|DHRS2_HUMAN;tr|C9JZP6|C9JZP6_HUMAN;sp|Q13268-2|DHRS2_HUMAN;tr|H0YJG9|H0YJG9_HUMAN;tr|H0YJP4|H0YJP4_HUMAN	107070000	81858000	118340000	75639000	87615000	57268000	0	0	0
sp|Q13162|PRDX4_HUMAN;tr|H7C3T4|H7C3T4_HUMAN;tr|A6NG45|A6NG45_HUMAN;tr|A6NJJ0|A6NJJ0_HUMAN	105560000	92500000	111760000	75060000	67429000	50951000	43054000	0	55958000
sp|P50990|TCPQ_HUMAN;sp|P50990-2|TCPQ_HUMAN;sp|P50990-3|TCPQ_HUMAN;tr|H7C4C8|H7C4C8_HUMAN;tr|H7C2U0|H7C2U0_HUMAN	105070000	73129000	175970000	201540000	47993000	80656000	186830000	155630000	126130000
sp|P21796|VDAC1_HUMAN;tr|C9JI87|C9JI87_HUMAN	103120000	122840000	188750000	0	84047000	0	0	49095000	59946000
sp|P28066|PSA5_HUMAN;sp|P28066-2|PSA5_HUMAN	102960000	115410000	96532000	117430000	0	0	100410000	175970000	158640000
sp|P35232|PHB_HUMAN;tr|C9JW96|C9JW96_HUMAN;tr|E9PCW0|E9PCW0_HUMAN;tr|C9JZ20|C9JZ20_HUMAN;tr|E7ESE2|E7ESE2_HUMAN;sp|P35232-2|PHB_HUMAN;tr|D6RBK0|D6RBK0_HUMAN	102460000	118700000	123880000	0	85362000	52127000	0	0	52414000
sp|O43707|ACTN4_HUMAN;sp|O43707-2|ACTN4_HUMAN;tr|F5GXS2|F5GXS2_HUMAN;sp|O43707-3|ACTN4_HUMAN;tr|H7C144|H7C144_HUMAN;tr|K7EJH8|K7EJH8_HUMAN;sp|P35609-2|ACTN2_HUMAN;sp|P35609|ACTN2_HUMAN;sp|Q08043|ACTN3_HUMAN;tr|F6THM6|F6THM6_HUMAN;tr|A0A087WSZ2|A0A087WSZ2_HUMAN;tr|G3V2E8|G3V2E8_HUMAN;tr|K7EP19|K7EP19_HUMAN;sp|Q9H254-2|SPTN4_HUMAN;tr|M0QZQ3|M0QZQ3_HUMAN;sp|Q9H254-4|SPTN4_HUMAN;tr|C9JY79|C9JY79_HUMA…	100620000	136910000	76962000	113460000	101570000	69846000	72945000	110220000	97821000
sp|P26641|EF1G_HUMAN;sp|P26641-2|EF1G_HUMAN	99327000	94107000	118820000	136730000	186800000	195440000	125400000	176430000	177300000
sp|Q14204|DYHC1_HUMAN;tr|H0YJ21|H0YJ21_HUMAN	99266000	101760000	133890000	334940000	270310000	246070000	454540000	707050000	534440000
sp|P25788-2|PSA3_HUMAN;sp|P25788|PSA3_HUMAN;tr|G3V4X5|G3V4X5_HUMAN;tr|G3V3W4|G3V3W4_HUMAN;tr|G3V5N4|G3V5N4_HUMAN;tr|H0YJ03|H0YJ03_HUMAN	97067000	67570000	0	76952000	73440000	0	94002000	95448000	79476000
sp|Q00325-2|MPCP_HUMAN;tr|F8VVM2|F8VVM2_HUMAN;sp|Q00325|MPCP_HUMAN;tr|F8VWQ0|F8VWQ0_HUMAN;tr|F8VZL5|F8VZL5_HUMAN;tr|F8VWR4|F8VWR4_HUMAN	96900000	90413000	97868000	0	0	0	0	0	0
sp|P05556|ITB1_HUMAN;sp|P05556-2|ITB1_HUMAN;sp|P05556-5|ITB1_HUMAN;sp|P05556-4|ITB1_HUMAN;sp|P05556-3|ITB1_HUMAN;tr|H7C4N8|H7C4N8_HUMAN;tr|C9JPK5|C9JPK5_HUMAN;tr|Q5T3E6|Q5T3E6_HUMAN;tr|E9PLR6|E9PLR6_HUMAN;tr|E7EUI6|E7EUI6_HUMAN;tr|E7EQW5|E7EQW5_HUMAN;tr|E7ERX5|E7ERX5_HUMAN	96829000	100360000	191400000	118870000	63876000	70232000	107900000	52660000	96698000
sp|P04792|HSPB1_HUMAN;tr|F8WE04|F8WE04_HUMAN;tr|C9J3N8|C9J3N8_HUMAN	95095000	47754000	89227000	176140000	79514000	69326000	0	0	42071000
tr|A0A0A0MR02|A0A0A0MR02_HUMAN;sp|P45880-2|VDAC2_HUMAN;sp|P45880|VDAC2_HUMAN;sp|P45880-1|VDAC2_HUMAN;tr|Q5JSD2|Q5JSD2_HUMAN;tr|Q5JSD1|Q5JSD1_HUMAN;tr|A2A3S1|A2A3S1_HUMAN	94018000	72950000	121240000	77831000	96381000	60206000	0	0	44933000
sp|P39656-3|OST48_HUMAN;tr|A0A0C4DGS1|A0A0C4DGS1_HUMAN;sp|P39656|OST48_HUMAN;sp|P39656-2|OST48_HUMAN;tr|U3KQ84|U3KQ84_HUMAN	92036000	75627000	111310000	0	0	58240000	0	0	0
sp|P04040|CATA_HUMAN	91848000	73801000	0	135760000	95728000	68860000	86133000	178370000	129490000
sp|P61158|ARP3_HUMAN;tr|B4DXW1|B4DXW1_HUMAN;tr|F8WDR7|F8WDR7_HUMAN;sp|Q9P1U1-2|ARP3B_HUMAN;sp|Q9P1U1|ARP3B_HUMAN;tr|F8WEW2|F8WEW2_HUMAN;tr|F8WE84|F8WE84_HUMAN;tr|A0A0A0MTI9|A0A0A0MTI9_HUMAN;tr|H7C4J1|H7C4J1_HUMAN;sp|Q9C0K3|ARP3C_HUMAN;tr|C9IZN3|C9IZN3_HUMAN;sp|Q9P1U1-3|ARP3B_HUMAN	91031000	76427000	106830000	60325000	98883000	82080000	142780000	120740000	124570000
sp|P50991|TCPD_HUMAN;sp|P50991-2|TCPD_HUMAN	90327000	101190000	90051000	110750000	95532000	75063000	127030000	170950000	113070000
sp|P78371|TCPB_HUMAN;tr|F5GWF6|F5GWF6_HUMAN;sp|P78371-2|TCPB_HUMAN;tr|F8VQ14|F8VQ14_HUMAN	85827000	84401000	140020000	111100000	0	72083000	168390000	105380000	118250000
sp|P62826|RAN_HUMAN;tr|B5MDF5|B5MDF5_HUMAN;tr|J3KQE5|J3KQE5_HUMAN;tr|F5H018|F5H018_HUMAN;tr|H0YFC6|H0YFC6_HUMAN;tr|B4DV51|B4DV51_HUMAN;tr|A0A087X0W0|A0A087X0W0_HUMAN	85521000	77987000	65588000	162400000	105750000	115210000	176580000	169040000	156860000
sp|P62258|1433E_HUMAN;sp|P62258-2|1433E_HUMAN;tr|K7EM20|K7EM20_HUMAN;tr|B4DJF2|B4DJF2_HUMAN;tr|I3L3T1|I3L3T1_HUMAN;tr|K7EIT4|K7EIT4_HUMAN;tr|I3L0W5|I3L0W5_HUMAN	83382000	105960000	91147000	29698000	0	50905000	0	0	0
sp|P61604|CH10_HUMAN;tr|B8ZZL8|B8ZZL8_HUMAN;tr|B8ZZ54|B8ZZ54_HUMAN;tr|S4R3N1|S4R3N1_HUMAN	82991000	73160000	93590000	78812000	78407000	72112000	42423000	38591000	64050000
sp|O00231|PSD11_HUMAN;sp|O00231-2|PSD11_HUMAN;tr|J3QRY4|J3QRY4_HUMAN;tr|J3KSW3|J3KSW3_HUMAN	82180000	38773000	57420000	71966000	53109000	45648000	56316000	109450000	83976000
sp|P04844-2|RPN2_HUMAN;sp|P04844|RPN2_HUMAN;tr|Q5JYR7|Q5JYR7_HUMAN;tr|Q5JYR4|Q5JYR4_HUMAN;tr|F2Z3K5|F2Z3K5_HUMAN;tr|Q5JYR3|Q5JYR3_HUMAN	81768000	62701000	64268000	0	45472000	39452000	15357000	0	0
tr|A0A087X0S5|A0A087X0S5_HUMAN;sp|P12109|CO6A1_HUMAN	81558000	86434000	105610000	141900000	68814000	105910000	0	54911000	67811000
sp|P60174-1|TPIS_HUMAN;sp|P60174|TPIS_HUMAN;sp|P60174-4|TPIS_HUMAN;tr|U3KPZ0|U3KPZ0_HUMAN;tr|U3KQF3|U3KQF3_HUMAN;tr|U3KPS5|U3KPS5_HUMAN	80808000	85827000	126710000	85619000	86980000	187080000	0	0	37772000
sp|P68032|ACTC_HUMAN;sp|P68133|ACTS_HUMAN;sp|P62736|ACTA_HUMAN;sp|P63267|ACTH_HUMAN;sp|P63267-2|ACTH_HUMAN;tr|A6NL76|A6NL76_HUMAN;tr|C9JFL5|C9JFL5_HUMAN;tr|F6UVQ4|F6UVQ4_HUMAN;tr|F6QUT6|F6QUT6_HUMAN;tr|F8WB63|F8WB63_HUMAN;tr|B8ZZJ2|B8ZZJ2_HUMAN	80467000	94232000	92427000	101850000	117830000	0	101080000	124200000	91553000
sp|Q99832|TCPH_HUMAN;sp|Q99832-3|TCPH_HUMAN;sp|Q99832-4|TCPH_HUMAN;sp|Q99832-2|TCPH_HUMAN;tr|F8WAM2|F8WAM2_HUMAN;tr|F8WBP8|F8WBP8_HUMAN;tr|A0A0D9SG95|A0A0D9SG95_HUMAN	78145000	46605000	89027000	125330000	49213000	70928000	86331000	137720000	97617000
sp|P40227|TCPZ_HUMAN;sp|P40227-2|TCPZ_HUMAN	76840000	55924000	71515000	84975000	52543000	50944000	70080000	164560000	86535000
tr|F8VPF3|F8VPF3_HUMAN;tr|F8W1R7|F8W1R7_HUMAN;sp|P60660-2|MYL6_HUMAN;sp|P60660|MYL6_HUMAN;tr|J3KND3|J3KND3_HUMAN;tr|G8JLA2|G8JLA2_HUMAN;tr|G3V1V0|G3V1V0_HUMAN;tr|B7Z6Z4|B7Z6Z4_HUMAN;tr|F8VZU9|F8VZU9_HUMAN;tr|G3V1Y7|G3V1Y7_HUMAN;tr|F8W180|F8W180_HUMAN;tr|F8VXL3|F8VXL3_HUMAN;tr|H0YI43|H0YI43_HUMAN;tr|F8W1I5|F8W1I5_HUMAN;sp|P14649|MYL6B_HUMAN	76838000	0	91203000	61160000	95678000	86763000	107370000	143440000	145500000
sp|O75083|WDR1_HUMAN;tr|D6RD66|D6RD66_HUMAN;sp|O75083-3|WDR1_HUMAN	76767000	74980000	77457000	251800000	190710000	181390000	160360000	262640000	190650000
sp|P20618|PSB1_HUMAN	75064000	110900000	37675000	0	51461000	0	53397000	73901000	56277000
sp|P28070|PSB4_HUMAN	74656000	48421000	0	49523000	0	0	57121000	57079000	28371000
sp|P0DMV9|HS71B_HUMAN;sp|P0DMV8|HS71A_HUMAN;tr|A0A0G2JIW1|A0A0G2JIW1_HUMAN;sp|P0DMV8-2|HS71A_HUMAN;tr|V9GZ37|V9GZ37_HUMAN	74131000	65453000	95850000	228380000	126900000	130900000	169490000	182460000	158380000
tr|Q5JP53|Q5JP53_HUMAN;sp|P07437|TBB5_HUMAN;tr|Q5ST81|Q5ST81_HUMAN;sp|A6NNZ2|TBB8L_HUMAN;tr|M0R1I1|M0R1I1_HUMAN	73168000	75266000	137450000	298450000	234210000	218860000	287680000	330370000	358580000
tr|A0A024RA52|A0A024RA52_HUMAN;sp|P25787|PSA2_HUMAN;tr|C9JCK5|C9JCK5_HUMAN;tr|H3BT36|H3BT36_HUMAN;tr|H7C402|H7C402_HUMAN	73105000	66953000	67897000	0	0	0	68531000	140550000	58268000
sp|P49720|PSB3_HUMAN;tr|A0A087WUL2|A0A087WUL2_HUMAN;tr|A0A087WXQ8|A0A087WXQ8_HUMAN;tr|A0A087WY10|A0A087WY10_HUMAN	72339000	90309000	45359000	0	54628000	42325000	52059000	0	65780000
sp|Q6PIU2|NCEH1_HUMAN;sp|Q6PIU2-2|NCEH1_HUMAN;tr|A0A0R4J2G3|A0A0R4J2G3_HUMAN;tr|A0A0A0MTJ9|A0A0A0MTJ9_HUMAN;sp|Q6PIU2-3|NCEH1_HUMAN;tr|H7C046|H7C046_HUMAN;tr|F8WE33|F8WE33_HUMAN	71680000	57258000	43550000	0	0	0	0	24504000	26190000
sp|O43242|PSMD3_HUMAN;sp|O43242-2|PSMD3_HUMAN;tr|H0YGV8|H0YGV8_HUMAN	71628000	41396000	70491000	59904000	40846000	39614000	44922000	75275000	75351000
sp|Q9Y265|RUVB1_HUMAN;sp|Q9Y265-2|RUVB1_HUMAN;tr|E7ETR0|E7ETR0_HUMAN;tr|H7C4G5|H7C4G5_HUMAN;tr|J3QLR1|J3QLR1_HUMAN;tr|H7C4I3|H7C4I3_HUMAN	71110000	52255000	63580000	62899000	102780000	95478000	143600000	112590000	110510000
sp|P16422|EPCAM_HUMAN;tr|B5MCA4|B5MCA4_HUMAN;tr|C9JKY3|C9JKY3_HUMAN	70742000	49282000	55101000	0	0	0	0	0	0
sp|P29401|TKT_HUMAN;sp|P29401-2|TKT_HUMAN;tr|A0A0B4J1R6|A0A0B4J1R6_HUMAN;tr|E9PFF2|E9PFF2_HUMAN;tr|F8W888|F8W888_HUMAN	69035000	76759000	59696000	66081000	70697000	61724000	0	51599000	53064000
sp|P07737|PROF1_HUMAN;tr|K7EJ44|K7EJ44_HUMAN;tr|I3L3D5|I3L3D5_HUMAN	68510000	107510000	205820000	0	34153000	0	32360000	0	32165000
sp|P00488|F13A_HUMAN;tr|Q9NQP5|Q9NQP5_HUMAN;tr|A6PVK5|A6PVK5_HUMAN	68158000	84526000	0	0	0	0	0	0	0
sp|P63244|RACK1_HUMAN;tr|D6RAC2|D6RAC2_HUMAN;tr|D6REE5|D6REE5_HUMAN;tr|D6R9Z1|D6R9Z1_HUMAN;tr|J3KPE3|J3KPE3_HUMAN;tr|H0Y8W2|H0Y8W2_HUMAN;tr|D6R9L0|D6R9L0_HUMAN;tr|D6RFX4|D6RFX4_HUMAN;tr|H0YAF8|H0YAF8_HUMAN;tr|D6RHH4|D6RHH4_HUMAN;tr|H0YAM7|H0YAM7_HUMAN;tr|H0Y8R5|H0Y8R5_HUMAN;tr|D6RAU2|D6RAU2_HUMAN;tr|E9PD14|E9PD14_HUMAN;tr|D6RBD0|D6RBD0_HUMAN;tr|D6RFZ9|D6RFZ9_HUMAN;tr|D6RF23|D6RF23_HUMAN;tr|H0Y9P0…	67810000	53577000	57609000	0	96491000	85616000	215420000	108500000	96165000
sp|Q86VP6|CAND1_HUMAN;sp|Q86VP6-2|CAND1_HUMAN;tr|A0A0C4DGH5|A0A0C4DGH5_HUMAN;sp|Q86VP6-3|CAND1_HUMAN;tr|H0YH27|H0YH27_HUMAN;tr|F5H6I6|F5H6I6_HUMAN;tr|F8WBB8|F8WBB8_HUMAN;sp|O75155-2|CAND2_HUMAN;sp|O75155|CAND2_HUMAN	67680000	61147000	47875000	64421000	91631000	81613000	73620000	65599000	77343000
sp|Q9Y490|TLN1_HUMAN;sp|Q9Y4G6|TLN2_HUMAN;tr|H0YMT1|H0YMT1_HUMAN;tr|A0A1B0GVU7|A0A1B0GVU7_HUMAN	65782000	92824000	84872000	220600000	199360000	264310000	54994000	75341000	59348000
sp|Q07065|CKAP4_HUMAN	65577000	62986000	91871000	0	0	0	0	0	0
sp|P28074|PSB5_HUMAN;sp|P28074-3|PSB5_HUMAN;tr|H0YJM8|H0YJM8_HUMAN;sp|P28074-2|PSB5_HUMAN	65307000	82131000	33322000	46332000	95066000	50536000	76627000	72097000	70901000
sp|P00367|DHE3_HUMAN;sp|P00367-3|DHE3_HUMAN;sp|P00367-2|DHE3_HUMAN;sp|P49448|DHE4_HUMAN	65046000	63876000	75128000	0	0	0	0	0	0
tr|A0A1B0GV23|A0A1B0GV23_HUMAN;tr|A0A1B0GVD5|A0A1B0GVD5_HUMAN;tr|A0A1B0GWE8|A0A1B0GWE8_HUMAN;sp|P07339|CATD_HUMAN;tr|A0A1B0GW44|A0A1B0GW44_HUMAN;tr|A0A1B0GVP3|A0A1B0GVP3_HUMAN;tr|A0A1B0GU92|A0A1B0GU92_HUMAN;tr|A0A1B0GU03|A0A1B0GU03_HUMAN;tr|H7C469|H7C469_HUMAN;tr|H7C1V0|H7C1V0_HUMAN;tr|F8WD96|F8WD96_HUMAN;tr|C9JH19|C9JH19_HUMAN;tr|F8W787|F8W787_HUMAN;tr|A0A1B0GVF1|A0A1B0GVF1_HUMAN;tr|A0A1B0GV01|A…	63741000	75864000	64281000	87341000	111640000	93041000	142980000	136050000	145410000
sp|P23396|RS3_HUMAN;sp|P23396-2|RS3_HUMAN;tr|E9PL09|E9PL09_HUMAN;tr|F2Z2S8|F2Z2S8_HUMAN;tr|H0YCJ7|H0YCJ7_HUMAN;tr|E9PPU1|E9PPU1_HUMAN;tr|H0YF32|H0YF32_HUMAN;tr|H0YEU2|H0YEU2_HUMAN;tr|E9PQ96|E9PQ96_HUMAN;tr|E9PJH4|E9PJH4_HUMAN;tr|E9PK82|E9PK82_HUMAN;tr|E9PSF4|E9PSF4_HUMAN;tr|E9PQX2|E9PQX2_HUMAN;tr|H0YES8|H0YES8_HUMAN;tr|E9PJN9|E9PJN9_HUMAN	63446000	57053000	63197000	98875000	42923000	24898000	79579000	118030000	82992000
sp|P30040|ERP29_HUMAN;tr|F8VY02|F8VY02_HUMAN;sp|P30040-2|ERP29_HUMAN;tr|F8W1G0|F8W1G0_HUMAN	63439000	48317000	84132000	0	0	38090000	0	46751000	42483000
sp|Q02809|PLOD1_HUMAN;sp|Q02809-2|PLOD1_HUMAN;tr|Q5JXB8|Q5JXB8_HUMAN;tr|Q5JXB7|Q5JXB7_HUMAN	63237000	67586000	40126000	73736000	38222000	0	68659000	91517000	74258000
sp|P26639|SYTC_HUMAN;sp|P26639-2|SYTC_HUMAN;tr|F6S7Q7|F6S7Q7_HUMAN;sp|Q9BW92-2|SYTM_HUMAN;tr|U3KQG0|U3KQG0_HUMAN;sp|A2RTX5-2|SYTC2_HUMAN;sp|Q9BW92|SYTM_HUMAN;tr|B7ZLP8|B7ZLP8_HUMAN;sp|A2RTX5|SYTC2_HUMAN	62385000	77585000	53719000	68934000	0	47350000	0	94036000	65650000
tr|J3KPX7|J3KPX7_HUMAN;sp|Q99623|PHB2_HUMAN;tr|F5GY37|F5GY37_HUMAN;sp|Q99623-2|PHB2_HUMAN;tr|F5GWA7|F5GWA7_HUMAN;tr|F5H3X6|F5H3X6_HUMAN;tr|F5H2D2|F5H2D2_HUMAN;tr|F5H0C5|F5H0C5_HUMAN;tr|U3KPZ5|U3KPZ5_HUMAN	60974000	52460000	86346000	42265000	0	46063000	0	0	0
sp|P11586|C1TC_HUMAN;tr|F5H2F4|F5H2F4_HUMAN;tr|V9GYY3|V9GYY3_HUMAN;tr|A0A087WVM4|A0A087WVM4_HUMAN;sp|Q6UB35|C1TM_HUMAN;tr|B7ZM99|B7ZM99_HUMAN	60713000	58911000	69339000	92752000	116430000	136140000	170170000	245930000	244020000
sp|P15144|AMPN_HUMAN;tr|H0YLZ8|H0YLZ8_HUMAN;tr|H0YMC1|H0YMC1_HUMAN	59030000	53882000	69072000	0	0	0	0	0	0
sp|P05388|RLA0_HUMAN;tr|F8VU65|F8VU65_HUMAN;sp|P05388-2|RLA0_HUMAN;tr|F8VWS0|F8VWS0_HUMAN;sp|Q8NHW5|RLA0L_HUMAN;tr|F8VPE8|F8VPE8_HUMAN;tr|G3V210|G3V210_HUMAN;tr|F8VQY6|F8VQY6_HUMAN;tr|F8VRK7|F8VRK7_HUMAN;tr|F8VW21|F8VW21_HUMAN;tr|F8VS58|F8VS58_HUMAN;tr|F8VZS0|F8VZS0_HUMAN;tr|F8VWV4|F8VWV4_HUMAN;tr|F8W1K8|F8W1K8_HUMAN	57797000	73883000	70801000	110790000	119830000	134590000	139570000	107640000	115310000
sp|O00754-2|MA2B1_HUMAN;sp|O00754|MA2B1_HUMAN;tr|M0R174|M0R174_HUMAN;tr|M0QZ24|M0QZ24_HUMAN	57632000	45063000	0	42397000	40184000	33533000	26892000	0	43306000
sp|P49721|PSB2_HUMAN;tr|A0A087WVV1|A0A087WVV1_HUMAN	56880000	79040000	54847000	0	61188000	0	51088000	65386000	72260000
sp|P05023-4|AT1A1_HUMAN;sp|P05023|AT1A1_HUMAN;sp|P05023-3|AT1A1_HUMAN;sp|P05023-2|AT1A1_HUMAN;tr|M0R116|M0R116_HUMAN;tr|B1AKY9|B1AKY9_HUMAN;sp|P13637|AT1A3_HUMAN;sp|P50993|AT1A2_HUMAN;sp|P13637-2|AT1A3_HUMAN;sp|P13637-3|AT1A3_HUMAN;tr|A0A0A0MT26|A0A0A0MT26_HUMAN;tr|H0Y7C1|H0Y7C1_HUMAN;tr|Q5TC01|Q5TC01_HUMAN;tr|M0QXF2|M0QXF2_HUMAN;sp|Q13733|AT1A4_HUMAN;tr|Q5TC02|Q5TC02_HUMAN;tr|E9PRA5|E9PRA5_HUMAN…	56461000	56746000	51209000	0	51114000	47642000	38574000	0	0
sp|P84077|ARF1_HUMAN;sp|P61204|ARF3_HUMAN;tr|F5H423|F5H423_HUMAN;tr|F5H0C7|F5H0C7_HUMAN;sp|P61204-2|ARF3_HUMAN;tr|H0YGG7|H0YGG7_HUMAN	56197000	78758000	35337000	0	0	0	50611000	61091000	0
sp|Q01082-3|SPTB2_HUMAN;sp|Q01082-2|SPTB2_HUMAN;sp|Q01082|SPTB2_HUMAN;tr|A0A087WUZ3|A0A087WUZ3_HUMAN;tr|F8W6C1|F8W6C1_HUMAN	55541000	48588000	33085000	0	47109000	0	51291000	42380000	39677000
sp|P10586-2|PTPRF_HUMAN;sp|P10586|PTPRF_HUMAN;tr|H0Y6Z7|H0Y6Z7_HUMAN;tr|H0Y4H1|H0Y4H1_HUMAN;tr|H0Y7Z9|H0Y7Z9_HUMAN;tr|A2A437|A2A437_HUMAN;tr|H0Y380|H0Y380_HUMAN	55049000	58721000	31417000	0	57778000	0	0	48868000	36602000
sp|P17987|TCPA_HUMAN;tr|E7EQR6|E7EQR6_HUMAN;tr|F5H282|F5H282_HUMAN;tr|E7ERF2|E7ERF2_HUMAN;tr|F5GZ03|F5GZ03_HUMAN;tr|F5H136|F5H136_HUMAN;tr|F5GZI8|F5GZI8_HUMAN;tr|F5H676|F5H676_HUMAN;tr|F5H726|F5H726_HUMAN;tr|F5H7Y1|F5H7Y1_HUMAN;tr|F5GYL4|F5GYL4_HUMAN	54490000	61400000	107340000	125200000	54271000	83186000	39520000	150780000	99776000
tr|B4DJV2|B4DJV2_HUMAN;sp|O75390|CISY_HUMAN;tr|A0A0C4DGI3|A0A0C4DGI3_HUMAN;tr|F8VPF9|F8VPF9_HUMAN;tr|F8VPA1|F8VPA1_HUMAN;tr|F8VTT8|F8VTT8_HUMAN;tr|F8W1S4|F8W1S4_HUMAN;tr|F8W4S1|F8W4S1_HUMAN;tr|H0YH82|H0YH82_HUMAN;tr|F8W642|F8W642_HUMAN;tr|F8VZK9|F8VZK9_HUMAN;tr|F8VX07|F8VX07_HUMAN;tr|F8VRP1|F8VRP1_HUMAN;tr|F8VX68|F8VX68_HUMAN;tr|H0YIC4|H0YIC4_HUMAN;tr|F8VWQ5|F8VWQ5_HUMAN;tr|F8VRI6|F8VRI6_HUMAN;tr…	53916000	88711000	74791000	61983000	0	0	0	55705000	0
sp|P61224-2|RAP1B_HUMAN;sp|P61224-3|RAP1B_HUMAN;sp|P61224|RAP1B_HUMAN;sp|P62834|RAP1A_HUMAN;sp|P61224-4|RAP1B_HUMAN;tr|E7ESV4|E7ESV4_HUMAN;tr|F5H7Y6|F5H7Y6_HUMAN;sp|A6NIZ1|RP1BL_HUMAN;tr|F5H823|F5H823_HUMAN;tr|B7ZB78|B7ZB78_HUMAN;tr|F5GZG1|F5GZG1_HUMAN;tr|F5GX62|F5GX62_HUMAN;tr|F5H4H0|F5H4H0_HUMAN;tr|F5GYH7|F5GYH7_HUMAN;tr|F5H077|F5H077_HUMAN;tr|F5GWU8|F5GWU8_HUMAN;tr|F5H491|F5H491_HUMAN;tr|F5H0B…	53602000	58383000	75348000	83531000	0	80346000	81944000	101460000	95345000
sp|Q9UNM6|PSD13_HUMAN;tr|A0A087WUL9|A0A087WUL9_HUMAN;tr|J3KNQ3|J3KNQ3_HUMAN;sp|Q9UNM6-2|PSD13_HUMAN;tr|E9PL38|E9PL38_HUMAN;tr|H0YD73|H0YD73_HUMAN;tr|E9PQG3|E9PQG3_HUMAN;tr|E9PPD2|E9PPD2_HUMAN;tr|F8W8J6|F8W8J6_HUMAN	53377000	43320000	65341000	0	0	0	0	0	0
sp|P35998|PRS7_HUMAN;tr|A0A1W2PQS1|A0A1W2PQS1_HUMAN;sp|P35998-2|PRS7_HUMAN;tr|C9JLS9|C9JLS9_HUMAN	53239000	69952000	95994000	76656000	41326000	47473000	90094000	118870000	100470000
sp|Q71DI3|H32_HUMAN	52783000	125910000	85945000	0	26955000	18536000	0	0	0
sp|P62879|GBB2_HUMAN;tr|C9JIS1|C9JIS1_HUMAN;tr|C9JXA5|C9JXA5_HUMAN;tr|C9JZN1|C9JZN1_HUMAN;tr|E7EP32|E7EP32_HUMAN;sp|Q9HAV0|GBB4_HUMAN;tr|C9JD14|C9JD14_HUMAN;sp|P62879-2|GBB2_HUMAN	52662000	45438000	0	0	0	0	48949000	0	0
sp|P12956|XRCC6_HUMAN;tr|B1AHC9|B1AHC9_HUMAN;sp|P12956-2|XRCC6_HUMAN	52574000	56282000	52736000	0	66625000	0	0	61548000	46391000
sp|P02786|TFR1_HUMAN;tr|G3V0E5|G3V0E5_HUMAN;tr|F8WBE5|F8WBE5_HUMAN;tr|H7C3V5|H7C3V5_HUMAN	51688000	38309000	67327000	0	61073000	33026000	0	32685000	34129000
sp|P62333|PRS10_HUMAN;tr|A0A087X2I1|A0A087X2I1_HUMAN;tr|H0YJC0|H0YJC0_HUMAN;tr|H0YJS8|H0YJS8_HUMAN;tr|H0YJX2|H0YJX2_HUMAN;tr|H0YJE9|H0YJE9_HUMAN;tr|H0YJT1|H0YJT1_HUMAN;tr|H0YJD2|H0YJD2_HUMAN;tr|H0YJY8|H0YJY8_HUMAN	51132000	38697000	98467000	0	55504000	40721000	40895000	114050000	72809000
sp|P13010|XRCC5_HUMAN;tr|C9JZ81|C9JZ81_HUMAN	51096000	42753000	41262000	39060000	42617000	43114000	48489000	0	37044000
sp|Q16851-2|UGPA_HUMAN;tr|A0A087WYS1|A0A087WYS1_HUMAN;sp|Q16851|UGPA_HUMAN;tr|E7EUC7|E7EUC7_HUMAN;tr|C9JNZ1|C9JNZ1_HUMAN;tr|C9JWG0|C9JWG0_HUMAN;tr|C9JVG3|C9JVG3_HUMAN;tr|C9JQU9|C9JQU9_HUMAN;tr|C9JTZ5|C9JTZ5_HUMAN;tr|C9JUW1|C9JUW1_HUMAN;tr|F2Z3H1|F2Z3H1_HUMAN	49278000	40012000	0	48459000	62488000	0	0	52368000	41005000
sp|P55060-3|XPO2_HUMAN;sp|P55060|XPO2_HUMAN;sp|P55060-4|XPO2_HUMAN;sp|P55060-2|XPO2_HUMAN	49236000	0	0	55159000	48082000	56647000	50259000	60386000	57008000
sp|Q13813-3|SPTN1_HUMAN;sp|Q13813|SPTN1_HUMAN;tr|A0A0D9SF54|A0A0D9SF54_HUMAN;sp|Q13813-2|SPTN1_HUMAN;tr|A0A0D9SGF6|A0A0D9SGF6_HUMAN;tr|A0A1B0GTB7|A0A1B0GTB7_HUMAN;tr|A0A1B0GUH3|A0A1B0GUH3_HUMAN;tr|A0A0D9SFH4|A0A0D9SFH4_HUMAN;tr|A0A0D9SFF6|A0A0D9SFF6_HUMAN	48940000	36715000	38442000	35850000	53850000	50562000	84701000	105220000	104490000
sp|O00487|PSDE_HUMAN;tr|C9JW37|C9JW37_HUMAN	48866000	56692000	61146000	35296000	0	0	45929000	48142000	48080000
sp|Q14974|IMB1_HUMAN;tr|J3QR48|J3QR48_HUMAN;sp|Q14974-2|IMB1_HUMAN;tr|J3KTM9|J3KTM9_HUMAN;tr|J3QKQ5|J3QKQ5_HUMAN	48199000	49129000	56327000	72813000	67115000	104640000	73212000	85511000	121230000
sp|Q93099|HGD_HUMAN;tr|H7C576|H7C576_HUMAN;tr|H7C4R8|H7C4R8_HUMAN	48195000	58106000	36550000	0	46382000	42316000	30122000	76514000	57995000
sp|P59998|ARPC4_HUMAN;tr|F8WCF6|F8WCF6_HUMAN;tr|F8WDD7|F8WDD7_HUMAN;sp|P59998-3|ARPC4_HUMAN;tr|A0A0A6YYG9|A0A0A6YYG9_HUMAN;sp|P59998-2|ARPC4_HUMAN;tr|R4GN08|R4GN08_HUMAN;sp|P59998-4|ARPC4_HUMAN;tr|H7C0A3|H7C0A3_HUMAN;tr|F8WDW3|F8WDW3_HUMAN;tr|F8WE39|F8WE39_HUMAN	47483000	51647000	0	70312000	64617000	76275000	0	55702000	60197000
sp|P68431|H31_HUMAN;sp|Q16695|H31T_HUMAN;tr|K7EMV3|K7EMV3_HUMAN;tr|B4DEB1|B4DEB1_HUMAN;tr|K7ES00|K7ES00_HUMAN;sp|Q6NXT2|H3C_HUMAN;tr|K7EP01|K7EP01_HUMAN	47249000	0	107060000	0	27755000	0	0	0	0
sp|Q96QK1|VPS35_HUMAN;tr|I3L4S0|I3L4S0_HUMAN;tr|A0A1W2PP10|A0A1W2PP10_HUMAN;tr|I3L4P4|I3L4P4_HUMAN	45550000	42279000	0	0	75849000	62365000	71192000	82693000	87443000
sp|P12236|ADT3_HUMAN;sp|P12235|ADT1_HUMAN;tr|V9GYG0|V9GYG0_HUMAN	44798000	40308000	60908000	0	0	0	0	0	0
sp|P02545-2|LMNA_HUMAN;sp|P02545-6|LMNA_HUMAN;sp|P02545|LMNA_HUMAN;tr|Q3BDU5|Q3BDU5_HUMAN;sp|P02545-3|LMNA_HUMAN;tr|Q5TCI8|Q5TCI8_HUMAN;sp|P02545-5|LMNA_HUMAN;sp|P02545-4|LMNA_HUMAN;tr|H0YAB0|H0YAB0_HUMAN;tr|A0A0C4DGC5|A0A0C4DGC5_HUMAN	44697000	51061000	46174000	0	70968000	30537000	55154000	67727000	48335000
sp|P02452|CO1A1_HUMAN;CON__Q862S4	43876000	73427000	61124000	0	0	0	38581000	0	0
tr|E7ENZ3|E7ENZ3_HUMAN;sp|P48643|TCPE_HUMAN;sp|P48643-2|TCPE_HUMAN;tr|B7ZAR1|B7ZAR1_HUMAN;tr|E9PCA1|E9PCA1_HUMAN;tr|D6RIZ7|D6RIZ7_HUMAN;tr|H0Y914|H0Y914_HUMAN	43792000	37609000	43464000	65028000	0	43163000	38049000	48899000	49492000
tr|B0YJC4|B0YJC4_HUMAN;sp|P08670|VIME_HUMAN;tr|B0YJC5|B0YJC5_HUMAN;tr|A0A1B0GTT5|A0A1B0GTT5_HUMAN;sp|P17661|DESM_HUMAN;sp|Q16352|AINX_HUMAN;sp|P07197-2|NFM_HUMAN;sp|P07196|NFL_HUMAN;tr|E7EMV2|E7EMV2_HUMAN;tr|E7ESP9|E7ESP9_HUMAN;sp|P07197|NFM_HUMAN;sp|P12036-2|NFH_HUMAN;sp|P12036|NFH_HUMAN	43582000	29565000	79504000	48752000	225730000	123130000	46598000	24934000	41860000
sp|Q02978-2|M2OM_HUMAN;tr|I3L1P8|I3L1P8_HUMAN;sp|Q02978|M2OM_HUMAN	43456000	42318000	47704000	0	0	0	0	0	0
sp|P63000|RAC1_HUMAN;sp|P63000-2|RAC1_HUMAN;sp|P60763|RAC3_HUMAN;sp|P15153|RAC2_HUMAN;tr|J3KSC4|J3KSC4_HUMAN;tr|J3QLK0|J3QLK0_HUMAN;tr|B1AH77|B1AH77_HUMAN;tr|B1AH78|B1AH78_HUMAN;tr|B1AH80|B1AH80_HUMAN;tr|F8WET9|F8WET9_HUMAN;tr|B1AH79|B1AH79_HUMAN;tr|G3V4H1|G3V4H1_HUMAN;tr|G3V476|G3V476_HUMAN;sp|P84095|RHOG_HUMAN;sp|Q9H4E5-2|RHOJ_HUMAN;sp|P17081|RHOQ_HUMAN;sp|Q9H4E5|RHOJ_HUMAN	43302000	35362000	46261000	74870000	56435000	51793000	0	68961000	52230000
sp|P28072|PSB6_HUMAN;tr|A0A087X2I4|A0A087X2I4_HUMAN;tr|I3L3X7|I3L3X7_HUMAN	42977000	53828000	33542000	0	79199000	0	48830000	94640000	56536000
sp|Q15008|PSMD6_HUMAN;sp|Q15008-4|PSMD6_HUMAN;sp|Q15008-3|PSMD6_HUMAN;sp|Q15008-2|PSMD6_HUMAN;tr|C9J7B7|C9J7B7_HUMAN;tr|C9J0E9|C9J0E9_HUMAN;tr|H7C531|H7C531_HUMAN	42487000	43530000	44401000	25501000	47766000	51504000	52661000	58294000	53442000
sp|P49755|TMEDA_HUMAN;tr|G3V2K7|G3V2K7_HUMAN	41895000	0	36389000	0	0	0	0	36231000	0
sp|Q8NBS9-2|TXND5_HUMAN;sp|Q8NBS9|TXND5_HUMAN	41744000	0	56906000	0	48280000	0	0	0	33601000
sp|Q9UJS0|CMC2_HUMAN;sp|Q9UJS0-2|CMC2_HUMAN;tr|R4GN64|R4GN64_HUMAN	41650000	37627000	36836000	0	0	0	0	0	0
sp|P18206-2|VINC_HUMAN;sp|P18206|VINC_HUMAN;tr|A0A096LPE1|A0A096LPE1_HUMAN;sp|P18206-3|VINC_HUMAN	41534000	43004000	37534000	0	38473000	0	0	0	0
tr|E7EQR4|E7EQR4_HUMAN;sp|P15311|EZRI_HUMAN	40817000	40105000	39594000	45075000	25398000	28783000	24954000	25718000	20703000
sp|P31939|PUR9_HUMAN;sp|P31939-2|PUR9_HUMAN;tr|H7C1S2|H7C1S2_HUMAN;tr|C9JLK0|C9JLK0_HUMAN;tr|F8WEF0|F8WEF0_HUMAN	40521000	42348000	54022000	52627000	45296000	34051000	0	69048000	55899000
sp|P00966|ASSY_HUMAN;tr|Q5T6L5|Q5T6L5_HUMAN;tr|Q5T6L6|Q5T6L6_HUMAN	39557000	37458000	0	0	0	0	51274000	35001000	0
sp|Q9BTV4|TMM43_HUMAN;tr|V9GY05|V9GY05_HUMAN	39181000	35404000	48452000	46166000	40274000	0	0	0	26645000
sp|P06748-3|NPM_HUMAN;sp|P06748-2|NPM_HUMAN;sp|P06748|NPM_HUMAN;tr|E5RI98|E5RI98_HUMAN;tr|E5RGW4|E5RGW4_HUMAN	39018000	42969000	39420000	0	0	0	0	65966000	59470000
sp|P62195-2|PRS8_HUMAN;sp|P62195|PRS8_HUMAN;tr|J3QQM1|J3QQM1_HUMAN;tr|J3QSA9|J3QSA9_HUMAN;tr|J3KRP2|J3KRP2_HUMAN;tr|J3QLH6|J3QLH6_HUMAN;tr|J3QRW1|J3QRW1_HUMAN;tr|J3QRR3|J3QRR3_HUMAN;tr|J3QSE0|J3QSE0_HUMAN;sp|Q8NB90-3|SPAT5_HUMAN;sp|Q8NB90-2|SPAT5_HUMAN;sp|Q8NB90|SPAT5_HUMAN	37852000	33228000	60718000	0	37862000	0	45425000	68308000	59273000
sp|P26006|ITA3_HUMAN;sp|P26006-1|ITA3_HUMAN;tr|K7EMU3|K7EMU3_HUMAN;tr|H0YA32|H0YA32_HUMAN;tr|D6R9X8|D6R9X8_HUMAN;tr|H0YA49|H0YA49_HUMAN	37220000	34164000	51399000	78044000	42383000	0	0	63588000	61238000
tr|A0A0A0MSX9|A0A0A0MSX9_HUMAN;sp|P41252|SYIC_HUMAN;tr|J3KR24|J3KR24_HUMAN;tr|Q5TCD1|Q5TCD1_HUMAN;tr|Q5TCC6|Q5TCC6_HUMAN	36631000	0	0	44936000	0	0	103440000	150690000	93002000
sp|P34897-3|GLYM_HUMAN;sp|P34897|GLYM_HUMAN;sp|P34897-2|GLYM_HUMAN;tr|G3V2Y4|G3V2Y4_HUMAN;tr|H0YIZ0|H0YIZ0_HUMAN;tr|G3V5L0|G3V5L0_HUMAN;tr|G3V540|G3V540_HUMAN;tr|G3V4W5|G3V4W5_HUMAN;tr|G3V2D2|G3V2D2_HUMAN;tr|G3V241|G3V241_HUMAN;tr|G3V3Y8|G3V3Y8_HUMAN;tr|G3V4T0|G3V4T0_HUMAN;tr|G3V4X0|G3V4X0_HUMAN;tr|G3V2W0|G3V2W0_HUMAN;tr|G3V2E4|G3V2E4_HUMAN	35976000	0	0	0	0	0	0	0	0
sp|Q13332-6|PTPRS_HUMAN;sp|Q13332-3|PTPRS_HUMAN;sp|Q13332-4|PTPRS_HUMAN;sp|Q13332-2|PTPRS_HUMAN;sp|Q13332|PTPRS_HUMAN;tr|G8JL96|G8JL96_HUMAN;sp|Q13332-7|PTPRS_HUMAN;tr|A0A0A0MR60|A0A0A0MR60_HUMAN;sp|Q13332-5|PTPRS_HUMAN	35912000	45736000	45596000	0	26131000	0	40336000	0	59467000
sp|P14174|MIF_HUMAN	35691000	0	0	0	0	0	0	0	0
tr|X6RJP6|X6RJP6_HUMAN;sp|P37802|TAGL2_HUMAN;sp|P37802-2|TAGL2_HUMAN	35521000	31329000	34643000	0	0	0	0	0	0
tr|A0A0A0MSI0|A0A0A0MSI0_HUMAN;sp|Q06830|PRDX1_HUMAN;tr|A0A0A0MRQ5|A0A0A0MRQ5_HUMAN	35111000	35876000	0	0	0	0	0	0	0
sp|Q08211|DHX9_HUMAN;sp|Q08211-2|DHX9_HUMAN	33904000	35305000	46917000	61655000	46231000	35019000	114220000	56345000	47789000
sp|P43490|NAMPT_HUMAN;tr|A0A0C4DFS8|A0A0C4DFS8_HUMAN;tr|C9JF35|C9JF35_HUMAN;tr|C9JG65|C9JG65_HUMAN	33712000	37861000	36348000	0	44093000	0	38263000	55762000	54489000
sp|O00299|CLIC1_HUMAN	33582000	0	39006000	90606000	74027000	72462000	68169000	85145000	82532000
sp|Q12931-2|TRAP1_HUMAN;sp|Q12931|TRAP1_HUMAN;tr|I3L0K7|I3L0K7_HUMAN;tr|I3L239|I3L239_HUMAN	33483000	0	0	0	0	0	0	0	0
sp|P07099|HYEP_HUMAN	33416000	17952000	23139000	0	0	0	0	0	0
sp|P27105|STOM_HUMAN;tr|F8VSL7|F8VSL7_HUMAN;sp|P27105-2|STOM_HUMAN	33393000	26491000	48266000	30811000	33251000	32267000	0	31745000	32431000
sp|P27348|1433T_HUMAN;tr|E9PG15|E9PG15_HUMAN	33161000	24602000	23155000	0	0	0	0	0	32899000
sp|Q99715-4|COCA1_HUMAN;tr|D6RGG3|D6RGG3_HUMAN;sp|Q99715|COCA1_HUMAN;tr|A0A087X0A8|A0A087X0A8_HUMAN;sp|Q99715-2|COCA1_HUMAN;tr|H0Y4P7|H0Y4P7_HUMAN	32757000	0	21916000	0	0	0	0	0	0
sp|P19338|NUCL_HUMAN;tr|H7BY16|H7BY16_HUMAN	32752000	28200000	49734000	0	0	0	0	0	0
sp|P50395|GDIB_HUMAN;sp|P50395-2|GDIB_HUMAN;tr|Q5SX87|Q5SX87_HUMAN;tr|Q5SX91|Q5SX91_HUMAN;sp|P31150|GDIA_HUMAN;tr|V9GYF8|V9GYF8_HUMAN;tr|Q5SX90|Q5SX90_HUMAN;tr|Q5SX86|Q5SX86_HUMAN	32217000	42739000	22879000	0	0	0	11577000	0	0
tr|E7EU96|E7EU96_HUMAN;sp|P68400|CSK21_HUMAN;sp|Q8NEV1|CSK23_HUMAN;tr|V9GYA2|V9GYA2_HUMAN;tr|V9GY80|V9GY80_HUMAN;sp|P68400-2|CSK21_HUMAN	32051000	22622000	0	0	0	0	0	0	0
sp|O15144|ARPC2_HUMAN;tr|H7C3F9|H7C3F9_HUMAN;tr|G5E9S7|G5E9S7_HUMAN;tr|C9JTV5|C9JTV5_HUMAN;tr|G5E9J0|G5E9J0_HUMAN	31883000	30634000	30051000	0	0	0	35025000	0	34259000
tr|A0A087X054|A0A087X054_HUMAN;sp|Q9Y4L1|HYOU1_HUMAN;tr|E9PJ21|E9PJ21_HUMAN;tr|A0A087WWI4|A0A087WWI4_HUMAN;tr|K7EQK2|K7EQK2_HUMAN;sp|Q9Y4L1-2|HYOU1_HUMAN;tr|J3KTF1|J3KTF1_HUMAN;tr|A0A087X214|A0A087X214_HUMAN;tr|A0A087WW13|A0A087WW13_HUMAN;tr|Q9BST8|Q9BST8_HUMAN;tr|J3QQH7|J3QQH7_HUMAN;tr|J3QLE9|J3QLE9_HUMAN;tr|J3QL06|J3QL06_HUMAN;sp|Q9BXT5|TEX15_HUMAN;tr|A0A1W2PS94|A0A1W2PS94_HUMAN	31509000	40944000	51875000	0	0	0	0	0	0
sp|P07954-2|FUMH_HUMAN;sp|P07954|FUMH_HUMAN	31093000	38957000	26359000	0	0	0	0	0	0
sp|P09972|ALDOC_HUMAN;tr|K7EKH5|K7EKH5_HUMAN;tr|J3KSV6|J3KSV6_HUMAN;tr|J3QKP5|J3QKP5_HUMAN;tr|A8MVZ9|A8MVZ9_HUMAN;tr|C9J8F3|C9J8F3_HUMAN	31087000	31459000	58690000	0	0	30843000	0	0	0
tr|A0A087WYC1|A0A087WYC1_HUMAN;sp|P34932|HSP74_HUMAN;tr|A0A087WTS8|A0A087WTS8_HUMAN;sp|P34932-2|HSP74_HUMAN;tr|D6RJ96|D6RJ96_HUMAN;tr|A0A0A0MSM0|A0A0A0MSM0_HUMAN;tr|E9PDE8|E9PDE8_HUMAN;sp|Q92598-2|HS105_HUMAN;sp|Q92598-3|HS105_HUMAN;sp|O95757|HS74L_HUMAN;sp|Q92598|HS105_HUMAN;sp|Q92598-4|HS105_HUMAN	30936000	0	23934000	0	0	0	0	0	0
sp|P23468|PTPRD_HUMAN;sp|P23468-2|PTPRD_HUMAN;sp|P23468-3|PTPRD_HUMAN;tr|Q3KPI9|Q3KPI9_HUMAN;sp|P23468-7|PTPRD_HUMAN;tr|F5GWR7|F5GWR7_HUMAN;sp|P23468-5|PTPRD_HUMAN;sp|P23468-4|PTPRD_HUMAN;sp|P23468-6|PTPRD_HUMAN;tr|A0A1B0GU15|A0A1B0GU15_HUMAN	30875000	31442000	0	0	0	0	0	0	0
sp|O00232|PSD12_HUMAN;sp|O00232-2|PSD12_HUMAN	30795000	25749000	40336000	0	0	0	36741000	39690000	0
sp|Q15125|EBP_HUMAN;tr|C9J719|C9J719_HUMAN;tr|C9JJ78|C9JJ78_HUMAN	30492000	17740000	15492000	0	0	0	0	0	0
sp|Q15758|AAAT_HUMAN;tr|M0QXM4|M0QXM4_HUMAN;tr|M0QX44|M0QX44_HUMAN;sp|Q15758-3|AAAT_HUMAN;sp|Q15758-2|AAAT_HUMAN	30455000	18203000	0	0	0	0	0	9925800	0
tr|H0YEN5|H0YEN5_HUMAN;sp|P15880|RS2_HUMAN;tr|E9PQD7|E9PQD7_HUMAN;tr|I3L404|I3L404_HUMAN;tr|E9PM36|E9PM36_HUMAN;tr|E9PMM9|E9PMM9_HUMAN;tr|E9PPT0|E9PPT0_HUMAN;tr|H3BNG3|H3BNG3_HUMAN;tr|H0YE27|H0YE27_HUMAN	30401000	35473000	0	0	0	0	0	0	0
sp|P41250|GARS_HUMAN	29617000	25789000	34189000	0	62284000	73570000	67668000	106410000	64305000
sp|O60701|UGDH_HUMAN;sp|O60701-2|UGDH_HUMAN;sp|O60701-3|UGDH_HUMAN;tr|E7ER95|E7ER95_HUMAN;tr|E7ER83|E7ER83_HUMAN;tr|E7ETF4|E7ETF4_HUMAN;tr|E7EV97|E7EV97_HUMAN;tr|D6RHF4|D6RHF4_HUMAN;tr|E9PBD2|E9PBD2_HUMAN	29483000	55863000	28094000	59525000	50795000	53539000	0	46775000	41065000
tr|A6NNI4|A6NNI4_HUMAN;tr|G8JLH6|G8JLH6_HUMAN;sp|P21926|CD9_HUMAN;tr|F5GXT1|F5GXT1_HUMAN;tr|A0A087WU13|A0A087WU13_HUMAN	29270000	24458000	0	0	0	29713000	0	0	0
sp|P54709|AT1B3_HUMAN;tr|C9JA36|C9JA36_HUMAN;sp|P54709-2|AT1B3_HUMAN;tr|C9JXZ1|C9JXZ1_HUMAN;tr|H7C4L9|H7C4L9_HUMAN;tr|H7C547|H7C547_HUMAN;tr|F8WBY4|F8WBY4_HUMAN;tr|C9J6S2|C9J6S2_HUMAN	29131000	30851000	0	0	40750000	0	0	0	0
sp|Q16394|EXT1_HUMAN;tr|H7C1H6|H7C1H6_HUMAN	29098000	31553000	0	21779000	34316000	29876000	47020000	29642000	31097000
sp|Q9BVK6|TMED9_HUMAN;tr|F8W7F7|F8W7F7_HUMAN	29049000	0	24147000	0	0	0	0	14302000	0
sp|Q9NZM1-6|MYOF_HUMAN;sp|Q9NZM1-3|MYOF_HUMAN;sp|Q9NZM1|MYOF_HUMAN;sp|Q9NZM1-2|MYOF_HUMAN;tr|H0YD14|H0YD14_HUMAN;sp|Q9NZM1-5|MYOF_HUMAN;sp|Q9NZM1-7|MYOF_HUMAN;sp|Q9NZM1-4|MYOF_HUMAN;sp|Q9NZM1-8|MYOF_HUMAN	27746000	25847000	40155000	0	0	0	0	0	0
sp|P21589-2|5NTD_HUMAN;sp|P21589|5NTD_HUMAN;tr|Q96B60|Q96B60_HUMAN;tr|H0Y7R7|H0Y7R7_HUMAN	27637000	27806000	37825000	0	0	0	22258000	38782000	0
sp|Q9Y230|RUVB2_HUMAN;sp|Q9Y230-2|RUVB2_HUMAN;tr|M0R0Y3|M0R0Y3_HUMAN;tr|X6R2L4|X6R2L4_HUMAN;tr|M0QXI6|M0QXI6_HUMAN;tr|M0R0Z0|M0R0Z0_HUMAN;tr|A0A1W2PS48|A0A1W2PS48_HUMAN	27451000	30393000	30995000	0	0	0	60908000	54733000	29425000
tr|C9J1E7|C9J1E7_HUMAN;sp|Q10567-4|AP1B1_HUMAN;sp|Q10567-3|AP1B1_HUMAN;sp|Q10567-2|AP1B1_HUMAN;sp|Q10567|AP1B1_HUMAN;tr|K7EN71|K7EN71_HUMAN;tr|K7ERB2|K7ERB2_HUMAN;tr|K7EJ01|K7EJ01_HUMAN;tr|H7C034|H7C034_HUMAN	27308000	27316000	29848000	48230000	45793000	37648000	0	64433000	51390000
sp|P31946-2|1433B_HUMAN;sp|P31946|1433B_HUMAN;tr|Q4VY20|Q4VY20_HUMAN;tr|A0A0J9YWZ2|A0A0J9YWZ2_HUMAN;tr|Q4VY19|Q4VY19_HUMAN;tr|A0A0J9YWE8|A0A0J9YWE8_HUMAN	27242000	38294000	24644000	0	0	0	0	0	0
sp|Q99460-2|PSMD1_HUMAN;sp|Q99460|PSMD1_HUMAN;tr|A0A087WW66|A0A087WW66_HUMAN;tr|C9J9M4|C9J9M4_HUMAN;tr|H7C378|H7C378_HUMAN;tr|H7BZR6|H7BZR6_HUMAN;tr|F8WCE3|F8WCE3_HUMAN	27089000	0	35193000	0	0	0	0	31402000	0
sp|P32119|PRDX2_HUMAN;tr|A6NIW5|A6NIW5_HUMAN;sp|P32119-2|PRDX2_HUMAN	26958000	22921000	19893000	0	0	0	0	0	0
sp|P11216|PYGB_HUMAN;tr|H0Y4Z6|H0Y4Z6_HUMAN	26198000	30726000	13162000	58184000	65727000	41877000	128130000	264160000	146420000
tr|E9PEP6|E9PEP6_HUMAN;sp|O14786|NRP1_HUMAN;tr|Q5JWQ6|Q5JWQ6_HUMAN;sp|O14786-3|NRP1_HUMAN;tr|E7EX60|E7EX60_HUMAN;sp|O14786-2|NRP1_HUMAN;tr|Q5T7F0|Q5T7F0_HUMAN;tr|Q5JWQ4|Q5JWQ4_HUMAN;tr|H0Y4A0|H0Y4A0_HUMAN	26166000	22166000	0	0	0	0	0	0	0
sp|O15335|CHAD_HUMAN	26080000	0	23808000	0	0	0	0	0	0
tr|C9JJV6|C9JJV6_HUMAN;tr|C9JZL8|C9JZL8_HUMAN;tr|C9J5M0|C9J5M0_HUMAN;tr|C9JC07|C9JC07_HUMAN;sp|Q96S97|MYADM_HUMAN	25543000	0	19520000	0	0	0	0	0	0
sp|P55884|EIF3B_HUMAN;sp|P55884-2|EIF3B_HUMAN;tr|C9JZG1|C9JZG1_HUMAN;tr|C9JQN7|C9JQN7_HUMAN	25345000	33644000	0	87318000	32033000	24068000	59211000	188490000	116880000
sp|P31947-2|1433S_HUMAN;sp|P31947|1433S_HUMAN	24949000	26674000	41579000	0	38861000	37083000	41324000	0	28287000
sp|P61586|RHOA_HUMAN;tr|C9JNR4|C9JNR4_HUMAN;tr|C9JX21|C9JX21_HUMAN;tr|Q5JR08|Q5JR08_HUMAN;sp|P08134|RHOC_HUMAN;tr|C9JRM1|C9JRM1_HUMAN;tr|Q5JR07|Q5JR07_HUMAN;tr|E9PQH6|E9PQH6_HUMAN;tr|Q5JR05|Q5JR05_HUMAN;tr|E9PLA2|E9PLA2_HUMAN;tr|Q5JR06|Q5JR06_HUMAN;tr|E9PN11|E9PN11_HUMAN;tr|U3KQA9|U3KQA9_HUMAN;tr|U3KQV3|U3KQV3_HUMAN	24748000	28299000	44334000	0	0	0	0	0	0
sp|P53618|COPB_HUMAN;tr|E9PP73|E9PP73_HUMAN;tr|E9PP63|E9PP63_HUMAN;tr|E9PKQ1|E9PKQ1_HUMAN	24733000	13027000	0	0	0	0	0	0	0
sp|P06744|G6PI_HUMAN;sp|P06744-2|G6PI_HUMAN;tr|A0A0A0MTS2|A0A0A0MTS2_HUMAN;tr|K7EQ48|K7EQ48_HUMAN;tr|A0A0J9YXP8|A0A0J9YXP8_HUMAN;tr|A0A0J9YX90|A0A0J9YX90_HUMAN;tr|A0A0J9YYH3|A0A0J9YYH3_HUMAN;CON__Q3ZBD7;tr|K7EP41|K7EP41_HUMAN;tr|K7ERC6|K7ERC6_HUMAN;tr|K7ENA0|K7ENA0_HUMAN;tr|K7EPY4|K7EPY4_HUMAN	24393000	28845000	20563000	0	0	0	0	0	0
sp|P22234|PUR6_HUMAN;tr|E9PBS1|E9PBS1_HUMAN;sp|P22234-2|PUR6_HUMAN;tr|D6RF62|D6RF62_HUMAN	24349000	15416000	22459000	0	0	0	0	0	0
sp|O00468-6|AGRIN_HUMAN;sp|O00468-7|AGRIN_HUMAN;sp|O00468-3|AGRIN_HUMAN;sp|O00468-5|AGRIN_HUMAN;sp|O00468-4|AGRIN_HUMAN;sp|O00468|AGRIN_HUMAN;tr|A0A087X208|A0A087X208_HUMAN;sp|O00468-2|AGRIN_HUMAN;tr|H0Y5U1|H0Y5U1_HUMAN	23937000	0	0	115760000	84937000	60463000	76782000	132560000	55832000
sp|Q92520|FAM3C_HUMAN;tr|C9JP35|C9JP35_HUMAN;tr|C9JMN4|C9JMN4_HUMAN	23920000	23517000	0	0	0	0	0	0	0
sp|P46977|STT3A_HUMAN;sp|P46977-2|STT3A_HUMAN;tr|A0A0C4DH80|A0A0C4DH80_HUMAN;tr|E9PN73|E9PN73_HUMAN;tr|E9PI32|E9PI32_HUMAN	23468000	23206000	0	0	0	0	0	0	0
sp|Q01650|LAT1_HUMAN;tr|H0YJ95|H0YJ95_HUMAN;tr|A0A0C4DGL4|A0A0C4DGL4_HUMAN;tr|G3V4Z6|G3V4Z6_HUMAN;sp|Q9UM01|YLAT1_HUMAN;sp|Q92536|YLAT2_HUMAN	22862000	0	23866000	22875000	22246000	0	0	30003000	0
sp|O15427|MOT4_HUMAN;tr|J3QQS9|J3QQS9_HUMAN;tr|J3QQV2|J3QQV2_HUMAN;tr|J3QSC3|J3QSC3_HUMAN;tr|J3QRP8|J3QRP8_HUMAN;tr|J3QLE3|J3QLE3_HUMAN;tr|J3KTM6|J3KTM6_HUMAN;tr|J3QRU2|J3QRU2_HUMAN;tr|J3KT83|J3KT83_HUMAN;tr|J3QRA0|J3QRA0_HUMAN;tr|J3KTI8|J3KTI8_HUMAN	22746000	26715000	16337000	0	0	0	0	0	0
sp|P31930|QCR1_HUMAN	22708000	23323000	0	0	0	0	0	0	0
sp|Q13509|TBB3_HUMAN;tr|A0A0B4J269|A0A0B4J269_HUMAN;sp|Q13509-2|TBB3_HUMAN;tr|G3V2A3|G3V2A3_HUMAN;tr|G3V5W4|G3V5W4_HUMAN;tr|G3V2R8|G3V2R8_HUMAN;tr|G3V3R4|G3V3R4_HUMAN;tr|G3V2N6|G3V2N6_HUMAN;tr|G3V542|G3V542_HUMAN;tr|G3V3J6|G3V3J6_HUMAN;tr|G3V3W7|G3V3W7_HUMAN	22313000	47606000	58160000	92223000	76875000	130700000	125100000	275740000	302620000
sp|P55263-4|ADK_HUMAN;sp|P55263-2|ADK_HUMAN;sp|P55263|ADK_HUMAN;sp|P55263-3|ADK_HUMAN	21865000	28883000	0	0	0	0	0	19110000	24727000
sp|Q01813|PFKAP_HUMAN;sp|Q01813-2|PFKAP_HUMAN;tr|B1APP6|B1APP6_HUMAN;tr|Q5VSR5|Q5VSR5_HUMAN;tr|V9GYV7|V9GYV7_HUMAN;tr|V9GY25|V9GY25_HUMAN;tr|B1APP8|B1APP8_HUMAN;tr|H0Y757|H0Y757_HUMAN;tr|H0Y3Y3|H0Y3Y3_HUMAN	21653000	0	42419000	0	28034000	0	0	38491000	0
tr|F5GXX5|F5GXX5_HUMAN;sp|P61803|DAD1_HUMAN;tr|F5H895|F5H895_HUMAN;tr|A0A0B4J239|A0A0B4J239_HUMAN	21290000	19405000	26743000	26564000	17868000	0	18567000	0	0
tr|F8W8W4|F8W8W4_HUMAN;sp|Q9UHG3|PCYOX_HUMAN;tr|C9JM55|C9JM55_HUMAN;tr|C9K055|C9K055_HUMAN;sp|Q9UHG3-2|PCYOX_HUMAN;tr|C9JGT6|C9JGT6_HUMAN	21179000	23161000	0	0	0	0	0	0	0
sp|O96008|TOM40_HUMAN;sp|O96008-2|TOM40_HUMAN;tr|K7EKG4|K7EKG4_HUMAN;tr|K7EJ57|K7EJ57_HUMAN	21116000	0	0	0	0	0	0	0	0
sp|P46940|IQGA1_HUMAN;tr|A0A0J9YXZ5|A0A0J9YXZ5_HUMAN;tr|H0YLE8|H0YLE8_HUMAN;tr|F2Z2E2|F2Z2E2_HUMAN;sp|Q86VI3|IQGA3_HUMAN	20802000	26520000	0	0	24573000	30064000	0	26224000	0
sp|Q96N66-3|MBOA7_HUMAN;sp|Q96N66-2|MBOA7_HUMAN;sp|Q96N66|MBOA7_HUMAN;tr|M0R1Z5|M0R1Z5_HUMAN;tr|A9C4B8|A9C4B8_HUMAN	20281000	22560000	22121000	0	0	0	0	0	0
tr|E7ETU9|E7ETU9_HUMAN;sp|O00469|PLOD2_HUMAN;sp|O00469-2|PLOD2_HUMAN;tr|C9JXZ0|C9JXZ0_HUMAN;sp|O00469-3|PLOD2_HUMAN	20135000	15704000	30055000	0	0	0	0	27639000	22005000
sp|P05198|IF2A_HUMAN;tr|G3V4T5|G3V4T5_HUMAN	19858000	19556000	28951000	0	31942000	0	22182000	0	27999000
sp|P60228|EIF3E_HUMAN;tr|E5RGA2|E5RGA2_HUMAN;tr|E5RHS5|E5RHS5_HUMAN;tr|H0YBR5|H0YBR5_HUMAN;tr|E5RIP5|E5RIP5_HUMAN;tr|E5RJ25|E5RJ25_HUMAN;tr|H0YBP5|H0YBP5_HUMAN;tr|E5RIT4|E5RIT4_HUMAN;tr|E5RII3|E5RII3_HUMAN;tr|H0YAW4|H0YAW4_HUMAN	19858000	0	18171000	0	14880000	0	24643000	14865000	0
tr|C9J2Q4|C9J2Q4_HUMAN;tr|B5MCX3|B5MCX3_HUMAN;sp|Q15019|SEPT2_HUMAN;sp|Q15019-2|SEPT2_HUMAN;sp|Q15019-3|SEPT2_HUMAN;tr|C9IY94|C9IY94_HUMAN;tr|C9IZU3|C9IZU3_HUMAN;tr|C9JQJ4|C9JQJ4_HUMAN;tr|C9J938|C9J938_HUMAN;tr|C9JB25|C9JB25_HUMAN;tr|B5MD47|B5MD47_HUMAN;tr|H7C310|H7C310_HUMAN;tr|C9JZI2|C9JZI2_HUMAN;tr|H7C2Y0|H7C2Y0_HUMAN;tr|A0A1B0GXJ2|A0A1B0GXJ2_HUMAN;tr|C9JFT1|C9JFT1_HUMAN;tr|F8WB65|F8WB65_HUMAN	19824000	19530000	0	0	0	23431000	0	0	16726000
sp|P09651-3|ROA1_HUMAN;tr|F8W6I7|F8W6I7_HUMAN;sp|P09651-2|ROA1_HUMAN;sp|P09651|ROA1_HUMAN;tr|F8W646|F8W646_HUMAN;tr|F8VTQ5|F8VTQ5_HUMAN;tr|F8VZ49|F8VZ49_HUMAN;sp|Q32P51|RA1L2_HUMAN;tr|F8VYN5|F8VYN5_HUMAN;tr|H0YH80|H0YH80_HUMAN	19732000	23662000	0	0	0	0	0	0	0
sp|Q9H3N1|TMX1_HUMAN;tr|G3V448|G3V448_HUMAN	19581000	0	0	0	0	0	0	0	0
tr|H3BM42|H3BM42_HUMAN;sp|Q92896|GSLG1_HUMAN;sp|Q92896-3|GSLG1_HUMAN;sp|Q92896-2|GSLG1_HUMAN;tr|H3BRD8|H3BRD8_HUMAN;tr|H3BQU9|H3BQU9_HUMAN	19569000	25238000	0	0	0	0	0	0	0
sp|P61981|1433G_HUMAN	19440000	23885000	0	0	0	0	0	0	0
tr|J3QT77|J3QT77_HUMAN;sp|Q15165-3|PON2_HUMAN;tr|A0A0J9YYG4|A0A0J9YYG4_HUMAN;sp|Q15165-1|PON2_HUMAN;sp|Q15165|PON2_HUMAN;tr|A0A0J9YXF2|A0A0J9YXF2_HUMAN;tr|A0A0J9YXM1|A0A0J9YXM1_HUMAN;tr|G3XAK4|G3XAK4_HUMAN	19365000	0	0	0	15145000	0	0	0	0
sp|O75131|CPNE3_HUMAN;tr|A0A087WXR6|A0A087WXR6_HUMAN;tr|E5RHZ0|E5RHZ0_HUMAN;sp|Q86YQ8-2|CPNE8_HUMAN;tr|A0A087WYQ3|A0A087WYQ3_HUMAN;tr|H0YB26|H0YB26_HUMAN;sp|Q9HCH3-2|CPNE5_HUMAN;sp|Q96FN4-2|CPNE2_HUMAN;sp|Q96FN4|CPNE2_HUMAN;tr|E7ENV7|E7ENV7_HUMAN;sp|Q8IYJ1|CPNE9_HUMAN;sp|Q96A23|CPNE4_HUMAN;sp|O95741|CPNE6_HUMAN;sp|Q9UBL6-2|CPNE7_HUMAN;sp|Q86YQ8|CPNE8_HUMAN;sp|Q96A23-2|CPNE4_HUMAN;sp|Q9HCH3|CPNE5_…	19356000	18296000	14166000	0	0	0	36111000	0	17761000
sp|O43852-5|CALU_HUMAN;sp|O43852|CALU_HUMAN;sp|O43852-3|CALU_HUMAN;sp|O43852-13|CALU_HUMAN;sp|O43852-14|CALU_HUMAN;sp|O43852-9|CALU_HUMAN;sp|O43852-11|CALU_HUMAN;sp|O43852-10|CALU_HUMAN;sp|O43852-6|CALU_HUMAN;sp|O43852-2|CALU_HUMAN;sp|O43852-4|CALU_HUMAN;sp|O43852-12|CALU_HUMAN;tr|H0Y875|H0Y875_HUMAN;sp|O43852-7|CALU_HUMAN;sp|O43852-15|CALU_HUMAN;sp|O43852-8|CALU_HUMAN	19282000	0	18547000	0	0	0	0	0	0
sp|P20073-2|ANXA7_HUMAN;sp|P20073|ANXA7_HUMAN	19162000	0	0	0	0	0	0	0	0
tr|E9PPR1|E9PPR1_HUMAN;tr|E9PL12|E9PL12_HUMAN;tr|E9PQ49|E9PQ49_HUMAN;tr|E9PI39|E9PI39_HUMAN;tr|E9PK01|E9PK01_HUMAN;sp|P29692|EF1D_HUMAN;tr|A0A087X1X7|A0A087X1X7_HUMAN;sp|P29692-2|EF1D_HUMAN;tr|E9PRY8|E9PRY8_HUMAN;tr|E9PMW7|E9PMW7_HUMAN;tr|E9PIZ1|E9PIZ1_HUMAN;tr|E9PL71|E9PL71_HUMAN;tr|H0YCK7|H0YCK7_HUMAN;sp|P29692-3|EF1D_HUMAN;tr|E9PN91|E9PN91_HUMAN;tr|E9PK06|E9PK06_HUMAN;tr|E9PQZ1|E9PQZ1_HUMAN;sp…	19079000	17067000	23783000	0	0	0	0	0	0
sp|P17301|ITA2_HUMAN;tr|D6RG08|D6RG08_HUMAN	18958000	23414000	23624000	0	0	0	0	0	22697000
tr|B4DNG0|B4DNG0_HUMAN;sp|Q9NRN5-2|OLFL3_HUMAN;sp|Q9NRN5|OLFL3_HUMAN;sp|Q9NRN5-3|OLFL3_HUMAN	18776000	17460000	27758000	0	0	0	0	0	0
sp|Q9NTJ3-2|SMC4_HUMAN;tr|E9PD53|E9PD53_HUMAN;sp|Q9NTJ3|SMC4_HUMAN;tr|C9JR83|C9JR83_HUMAN;tr|C9JVD8|C9JVD8_HUMAN;tr|C9J578|C9J578_HUMAN;tr|C9J9E4|C9J9E4_HUMAN	18755000	0	0	0	0	0	0	0	0
sp|Q15046|SYK_HUMAN;sp|Q15046-2|SYK_HUMAN;tr|J3KRL2|J3KRL2_HUMAN;tr|H3BPV7|H3BPV7_HUMAN;tr|H3BVA8|H3BVA8_HUMAN	18241000	0	0	0	24770000	0	36107000	0	0
sp|P07814|SYEP_HUMAN;tr|V9GYZ6|V9GYZ6_HUMAN	17680000	18842000	0	33095000	0	18095000	31925000	33028000	26063000
tr|E9PM69|E9PM69_HUMAN;tr|R4GNH3|R4GNH3_HUMAN;sp|P17980|PRS6A_HUMAN;tr|E9PKD5|E9PKD5_HUMAN;tr|E9PMD8|E9PMD8_HUMAN;tr|E9PN50|E9PN50_HUMAN;tr|E9PLG2|E9PLG2_HUMAN	17586000	18417000	24975000	0	0	0	34181000	0	0
sp|Q9Y678|COPG1_HUMAN;sp|Q9UBF2-2|COPG2_HUMAN;sp|Q9UBF2|COPG2_HUMAN;tr|H0Y8X7|H0Y8X7_HUMAN	17412000	0	0	0	0	0	20733000	26949000	23849000
sp|O15145|ARPC3_HUMAN;tr|F8VR50|F8VR50_HUMAN;tr|C9JZD1|C9JZD1_HUMAN	17362000	22124000	12864000	0	0	0	34217000	27186000	0
sp|O15260-3|SURF4_HUMAN;sp|O15260-2|SURF4_HUMAN;tr|Q5T8U5|Q5T8U5_HUMAN;sp|O15260|SURF4_HUMAN	17278000	19222000	21291000	0	0	0	0	0	0
tr|H0YNG3|H0YNG3_HUMAN;sp|P67812-4|SC11A_HUMAN;sp|P67812|SC11A_HUMAN;sp|P67812-3|SC11A_HUMAN;tr|H0YNX5|H0YNX5_HUMAN;tr|H0YKT4|H0YKT4_HUMAN;tr|H0YNA5|H0YNA5_HUMAN;sp|P67812-2|SC11A_HUMAN	17231000	0	0	0	0	0	0	0	0
sp|Q9BS26|ERP44_HUMAN	17160000	32727000	31702000	0	0	0	0	0	0
sp|P16615-5|AT2A2_HUMAN;sp|P16615-2|AT2A2_HUMAN;sp|P16615-3|AT2A2_HUMAN;sp|P16615|AT2A2_HUMAN;sp|O14983-3|AT2A1_HUMAN;tr|H7C5W9|H7C5W9_HUMAN;sp|O14983-2|AT2A1_HUMAN;sp|O14983|AT2A1_HUMAN;sp|P16615-4|AT2A2_HUMAN	16993000	16554000	0	0	0	0	0	0	0
sp|P62191|PRS4_HUMAN;sp|P62191-2|PRS4_HUMAN	16710000	19067000	0	0	0	0	14545000	0	0
sp|Q9UJZ1-2|STML2_HUMAN;sp|Q9UJZ1|STML2_HUMAN;tr|A0A087WYB4|A0A087WYB4_HUMAN	16498000	15396000	18860000	0	0	0	0	0	0
tr|A0A0A6YYA0|A0A0A6YYA0_HUMAN;sp|Q9Y3B3-2|TMED7_HUMAN;sp|Q9Y3B3|TMED7_HUMAN;sp|Q86XR7-2|TCAM2_HUMAN	16395000	13507000	0	0	0	0	0	0	0
sp|P13797-3|PLST_HUMAN;tr|A0A0A0MSQ0|A0A0A0MSQ0_HUMAN;sp|P13797-2|PLST_HUMAN;sp|P13797|PLST_HUMAN;tr|U3KQI3|U3KQI3_HUMAN;sp|P13796|PLSL_HUMAN;sp|Q14651|PLSI_HUMAN;tr|H7C4N2|H7C4N2_HUMAN;tr|Q5TBN3|Q5TBN3_HUMAN;tr|C9JAM8|C9JAM8_HUMAN	15372000	0	0	0	0	0	0	0	0
tr|D6RAF8|D6RAF8_HUMAN;sp|Q14103-3|HNRPD_HUMAN;sp|Q14103|HNRPD_HUMAN;tr|D6RF44|D6RF44_HUMAN;tr|H0YA96|H0YA96_HUMAN;tr|H0Y8G5|H0Y8G5_HUMAN;sp|Q14103-4|HNRPD_HUMAN;sp|Q14103-2|HNRPD_HUMAN;tr|D6RD83|D6RD83_HUMAN;tr|D6RBQ9|D6RBQ9_HUMAN;sp|O14979-3|HNRDL_HUMAN;sp|O14979-2|HNRDL_HUMAN;tr|A0A087WUK2|A0A087WUK2_HUMAN;sp|O14979|HNRDL_HUMAN	15284000	0	17481000	0	0	0	0	0	0
sp|O14493|CLD4_HUMAN;sp|O95484|CLD9_HUMAN;sp|P56747|CLD6_HUMAN;sp|O15551|CLD3_HUMAN	15078000	0	0	0	0	0	0	0	0
sp|Q15393|SF3B3_HUMAN;sp|Q15393-2|SF3B3_HUMAN;sp|Q15393-3|SF3B3_HUMAN	14667000	0	17549000	0	0	0	26432000	0	25486000
tr|C9J592|C9J592_HUMAN;sp|P51149|RAB7A_HUMAN;tr|C9IZZ0|C9IZZ0_HUMAN;tr|C9J8S3|C9J8S3_HUMAN;tr|C9J7D1|C9J7D1_HUMAN;tr|C9J4S4|C9J4S4_HUMAN;tr|C9J4V0|C9J4V0_HUMAN	14613000	0	0	0	0	0	23384000	0	0
sp|P12277|KCRB_HUMAN;tr|H0YJG0|H0YJG0_HUMAN;tr|G3V4N7|G3V4N7_HUMAN	14408000	17718000	19905000	0	0	0	0	0	0
sp|Q8TCT9-5|HM13_HUMAN;sp|Q8TCT9|HM13_HUMAN;tr|A0A075B6F6|A0A075B6F6_HUMAN;sp|Q8TCT9-4|HM13_HUMAN;sp|Q8TCT9-2|HM13_HUMAN	14138000	0	0	0	0	0	0	0	0
tr|E9PJK1|E9PJK1_HUMAN;tr|E9PRJ8|E9PRJ8_HUMAN;tr|H0YDL9|H0YDL9_HUMAN;tr|H0YDJ9|H0YDJ9_HUMAN;sp|P60033|CD81_HUMAN;tr|E9PIF1|E9PIF1_HUMAN;tr|A6NMH8|A6NMH8_HUMAN	13923000	0	0	0	0	0	0	0	0
tr|E7ES19|E7ES19_HUMAN;sp|P35443|TSP4_HUMAN	13589000	0	9343300	0	0	0	0	0	0
sp|Q10471|GALT2_HUMAN;sp|Q10471-2|GALT2_HUMAN	13187000	0	0	0	0	0	0	0	0
sp|Q02878|RL6_HUMAN;tr|F8VR69|F8VR69_HUMAN;tr|F8VZ45|F8VZ45_HUMAN;tr|U3KQR5|U3KQR5_HUMAN	12695000	18637000	24893000	0	0	0	0	0	0
sp|Q5JPE7-2|NOMO2_HUMAN;sp|Q15155|NOMO1_HUMAN;sp|P69849|NOMO3_HUMAN;tr|J3KN36|J3KN36_HUMAN;tr|A0A0G2JN29|A0A0G2JN29_HUMAN;tr|A0A087X117|A0A087X117_HUMAN;sp|Q5JPE7|NOMO2_HUMAN;tr|A0A0G2JP90|A0A0G2JP90_HUMAN;tr|A0A087WW46|A0A087WW46_HUMAN;sp|Q5JPE7-3|NOMO2_HUMAN	12308000	0	14679000	0	0	0	0	0	0
tr|A0A087WTT1|A0A087WTT1_HUMAN;sp|P11940-2|PABP1_HUMAN;tr|E7EQV3|E7EQV3_HUMAN;sp|P11940|PABP1_HUMAN;tr|E7ERJ7|E7ERJ7_HUMAN;tr|H0YAR2|H0YAR2_HUMAN;tr|E5RGH3|E5RGH3_HUMAN;tr|E5RJB9|E5RJB9_HUMAN;tr|B1ANR1|B1ANR1_HUMAN;tr|H0YAP2|H0YAP2_HUMAN;tr|H0YB86|H0YB86_HUMAN;tr|B1ANR0|B1ANR0_HUMAN;sp|Q9H361|PABP3_HUMAN;sp|Q13310-2|PABP4_HUMAN;sp|Q13310|PABP4_HUMAN;sp|Q13310-3|PABP4_HUMAN;tr|E5RHG7|E5RHG7_HUMAN;…	11217000	7872700	0	0	0	0	0	0	0
sp|Q92743|HTRA1_HUMAN;tr|H0Y7G9|H0Y7G9_HUMAN	10615000	0	0	0	0	0	0	0	0
sp|O95202|LETM1_HUMAN;sp|O95202-2|LETM1_HUMAN;sp|O95202-3|LETM1_HUMAN	10545000	0	0	0	0	0	0	0	0
sp|Q9UNS2|CSN3_HUMAN;tr|C9JLV5|C9JLV5_HUMAN;tr|H7C3P9|H7C3P9_HUMAN;sp|Q9UNS2-2|CSN3_HUMAN;tr|J3QL22|J3QL22_HUMAN;tr|J3QS85|J3QS85_HUMAN;tr|J3KTQ1|J3KTQ1_HUMAN;tr|J3QKR0|J3QKR0_HUMAN;tr|K7ES36|K7ES36_HUMAN	10248000	10305000	0	0	0	0	0	0	0
sp|P24752|THIL_HUMAN;tr|E9PRQ6|E9PRQ6_HUMAN;sp|P24752-2|THIL_HUMAN;tr|H0YEL7|H0YEL7_HUMAN	10012000	10534000	0	0	0	0	0	0	0
sp|P22626-2|ROA2_HUMAN;sp|P22626|ROA2_HUMAN;tr|A0A087WUI2|A0A087WUI2_HUMAN	8733000	8865800	0	0	0	0	0	0	0
tr|H7C2Y5|H7C2Y5_HUMAN;sp|Q9UBS4|DJB11_HUMAN	8327000	0	0	0	0	0	0	0	0
sp|O00560-3|SDCB1_HUMAN;sp|O00560|SDCB1_HUMAN;sp|O00560-2|SDCB1_HUMAN;tr|G5EA09|G5EA09_HUMAN	8007600	0	0	0	0	0	0	0	0
sp|O95373|IPO7_HUMAN;tr|E9PLB2|E9PLB2_HUMAN;tr|E9PLJ0|E9PLJ0_HUMAN	7409500	10190000	0	0	0	0	0	0	0
sp|P53007|TXTP_HUMAN;tr|B4DP62|B4DP62_HUMAN	6666200	0	0	0	0	0	0	0	0
sp|P35573-2|GDE_HUMAN;sp|P35573-3|GDE_HUMAN;sp|P35573|GDE_HUMAN	5069300	0	0	0	0	0	0	0	0
sp|P20908|CO5A1_HUMAN;tr|A0A087WXW9|A0A087WXW9_HUMAN	4976600	0	0	0	0	0	0	0	0
tr|D6RAA6|D6RAA6_HUMAN;sp|P57088|TMM33_HUMAN;tr|H0Y8N0|H0Y8N0_HUMAN	4902200	0	0	0	0	0	0	0	0
tr|F2Z393|F2Z393_HUMAN;sp|P37837|TALDO_HUMAN	4453400	0	0	0	0	0	0	0	0
tr|H7BYN3|H7BYN3_HUMAN;sp|Q00059|TFAM_HUMAN;sp|Q00059-2|TFAM_HUMAN	3896700	0	0	0	0	0	0	0	0
sp|P49591|SYSC_HUMAN;tr|Q5T5C7|Q5T5C7_HUMAN	3753600	0	0	0	0	0	0	0	0
sp|P54819-6|KAD2_HUMAN;sp|P54819-5|KAD2_HUMAN;tr|F8W1A4|F8W1A4_HUMAN;sp|P54819-2|KAD2_HUMAN;sp|P54819|KAD2_HUMAN;sp|P54819-4|KAD2_HUMAN;tr|G3V213|G3V213_HUMAN;tr|F8VZG5|F8VZG5_HUMAN;tr|F8VY04|F8VY04_HUMAN;sp|P54819-3|KAD2_HUMAN	3221300	0	0	0	0	0	0	0	0
sp|Q9UBG0|MRC2_HUMAN	2596100	0	0	0	0	0	0	0	0
sp|P46779-4|RL28_HUMAN;sp|P46779-5|RL28_HUMAN;tr|H0YLP6|H0YLP6_HUMAN;tr|H0YMF4|H0YMF4_HUMAN;sp|P46779|RL28_HUMAN;sp|P46779-2|RL28_HUMAN;sp|P46779-3|RL28_HUMAN;tr|H0YKD8|H0YKD8_HUMAN	1694600	0	0	0	0	0	0	0	0
sp|Q9NYQ8|FAT2_HUMAN	0	0	908410000	1081600000	0	0	0	0	0
sp|P24821-4|TENA_HUMAN;sp|P24821|TENA_HUMAN;tr|J3QSU6|J3QSU6_HUMAN;tr|E9PC84|E9PC84_HUMAN;sp|P24821-2|TENA_HUMAN;sp|P24821-3|TENA_HUMAN;tr|F5H7V9|F5H7V9_HUMAN;sp|P24821-5|TENA_HUMAN;sp|P24821-6|TENA_HUMAN;tr|H0YGZ3|H0YGZ3_HUMAN	0	0	50373000	133480000	72012000	75587000	115270000	124770000	96231000
sp|Q76LX8-2|ATS13_HUMAN;sp|Q76LX8|ATS13_HUMAN;tr|F6V803|F6V803_HUMAN;tr|A0A0B4J229|A0A0B4J229_HUMAN;tr|E7EV88|E7EV88_HUMAN;sp|Q76LX8-3|ATS13_HUMAN	0	0	0	116400000	73241000	60474000	0	64787000	91575000
sp|P07741|APT_HUMAN;sp|P07741-2|APT_HUMAN;tr|H3BQF1|H3BQF1_HUMAN;tr|H3BQZ9|H3BQZ9_HUMAN;tr|H3BQB1|H3BQB1_HUMAN;tr|H3BSW3|H3BSW3_HUMAN	0	0	0	101720000	68775000	72314000	94254000	87625000	87177000
sp|Q07020-2|RL18_HUMAN;tr|G3V203|G3V203_HUMAN;tr|H0YHA7|H0YHA7_HUMAN;sp|Q07020|RL18_HUMAN;tr|J3QQ67|J3QQ67_HUMAN;tr|F8VUA6|F8VUA6_HUMAN;tr|F8VYV2|F8VYV2_HUMAN;tr|A0A075B7A0|A0A075B7A0_HUMAN	0	26596000	42145000	100400000	0	0	0	62231000	0
sp|O43747|AP1G1_HUMAN;sp|O43747-2|AP1G1_HUMAN;tr|H3BR36|H3BR36_HUMAN;tr|H3BUN9|H3BUN9_HUMAN;tr|H3BNR4|H3BNR4_HUMAN;tr|H3BRM7|H3BRM7_HUMAN;tr|H3BN71|H3BN71_HUMAN;tr|B4DGE1|B4DGE1_HUMAN;tr|H3BN75|H3BN75_HUMAN;tr|H3BS13|H3BS13_HUMAN;tr|H3BV30|H3BV30_HUMAN;tr|B3KNW1|B3KNW1_HUMAN	0	0	0	100130000	0	151690000	0	0	0
sp|P06753-5|TPM3_HUMAN;sp|P06753-2|TPM3_HUMAN;tr|A0A087WWU8|A0A087WWU8_HUMAN;tr|Q5HYB6|Q5HYB6_HUMAN;sp|P06753-4|TPM3_HUMAN;sp|P06753-3|TPM3_HUMAN;sp|P06753-6|TPM3_HUMAN;tr|D6R904|D6R904_HUMAN;tr|Q5VU61|Q5VU61_HUMAN;tr|J3KN67|J3KN67_HUMAN;sp|P06753|TPM3_HUMAN;tr|K7EP68|K7EP68_HUMAN;tr|K7ERG3|K7ERG3_HUMAN;tr|K7ENT6|K7ENT6_HUMAN;sp|P67936-2|TPM4_HUMAN;tr|H0YL80|H0YL80_HUMAN;tr|H0YKX5|H0YKX5_HUMAN;tr…	0	0	0	98236000	90891000	38661000	0	0	0
sp|Q8IUL8|CILP2_HUMAN;tr|K7EPJ4|K7EPJ4_HUMAN	0	0	0	88346000	59920000	57229000	0	0	0
tr|E7ET40|E7ET40_HUMAN;sp|P00749-2|UROK_HUMAN;sp|P00749|UROK_HUMAN	0	44326000	0	87130000	104150000	85169000	92407000	69614000	52780000
tr|A0A024R4M0|A0A024R4M0_HUMAN;sp|P46781|RS9_HUMAN;tr|B5MCT8|B5MCT8_HUMAN;tr|C9JM19|C9JM19_HUMAN;tr|F2Z3C0|F2Z3C0_HUMAN;tr|A8MXK4|A8MXK4_HUMAN	0	0	38005000	83439000	0	0	68506000	130170000	61631000
sp|P49588|SYAC_HUMAN;sp|P49588-2|SYAC_HUMAN;tr|H3BPK7|H3BPK7_HUMAN	0	0	0	78128000	51145000	53974000	0	54309000	56046000
sp|Q93077|H2A1C_HUMAN;sp|Q7L7L0|H2A3_HUMAN;sp|P04908|H2A1B_HUMAN;sp|Q71UI9-5|H2AV_HUMAN	0	0	77855000	74204000	0	54590000	62379000	270490000	159780000
tr|E7EPB3|E7EPB3_HUMAN;sp|P50914|RL14_HUMAN	0	0	0	71037000	0	0	0	0	0
sp|P09382|LEG1_HUMAN;tr|F8WEI7|F8WEI7_HUMAN	0	0	44412000	68525000	82466000	0	0	0	0
sp|P78527|PRKDC_HUMAN;sp|P78527-2|PRKDC_HUMAN	0	0	18200000	62773000	47617000	42645000	161440000	170930000	81101000
sp|P30153|2AAA_HUMAN;tr|B3KQV6|B3KQV6_HUMAN;tr|C9J9C1|C9J9C1_HUMAN;tr|E9PH38|E9PH38_HUMAN;sp|P30154-4|2AAB_HUMAN;sp|P30154|2AAB_HUMAN;sp|P30154-3|2AAB_HUMAN;sp|P30154-2|2AAB_HUMAN;tr|H0YDG7|H0YDG7_HUMAN;sp|P30154-5|2AAB_HUMAN	0	0	0	61217000	53526000	44632000	0	0	0
tr|A8MUD9|A8MUD9_HUMAN;sp|P18124|RL7_HUMAN;tr|C9JZ88|C9JZ88_HUMAN;tr|C9JIJ5|C9JIJ5_HUMAN	0	0	0	59773000	45802000	34478000	34932000	34626000	45283000
tr|Q5VY30|Q5VY30_HUMAN;sp|P02753|RET4_HUMAN	0	0	0	52025000	0	0	0	0	0
sp|P13611-4|CSPG2_HUMAN;tr|E9PF17|E9PF17_HUMAN;sp|P13611-3|CSPG2_HUMAN;sp|P13611-2|CSPG2_HUMAN;sp|P13611-5|CSPG2_HUMAN;sp|P13611|CSPG2_HUMAN;tr|Q86W61|Q86W61_HUMAN;tr|D6RGZ6|D6RGZ6_HUMAN	0	0	0	48972000	0	0	0	0	0
tr|M0R210|M0R210_HUMAN;sp|P62249|RS16_HUMAN;tr|M0R3H0|M0R3H0_HUMAN;tr|M0QX76|M0QX76_HUMAN;tr|M0R1M5|M0R1M5_HUMAN;tr|Q6IPX4|Q6IPX4_HUMAN	0	0	28882000	48021000	32137000	37832000	55534000	43761000	34069000
sp|P43686|PRS6B_HUMAN;sp|P43686-2|PRS6B_HUMAN	0	19701000	41064000	46222000	0	19787000	52090000	171350000	119070000
sp|P36578|RL4_HUMAN;tr|H3BM89|H3BM89_HUMAN;tr|H3BTP7|H3BTP7_HUMAN;tr|H3BU31|H3BU31_HUMAN	0	0	0	43847000	0	0	0	0	0
tr|F8VPD4|F8VPD4_HUMAN;sp|P27708|PYR1_HUMAN;tr|H7C2E4|H7C2E4_HUMAN;tr|H7BZB3|H7BZB3_HUMAN	0	11697000	17551000	42262000	29686000	27389000	33372000	61100000	52065000
tr|A0A1W2PRZ7|A0A1W2PRZ7_HUMAN;tr|A0A1W2PQ74|A0A1W2PQ74_HUMAN;tr|A0A1W2PQL0|A0A1W2PQL0_HUMAN;tr|A0A1W2PP34|A0A1W2PP34_HUMAN;tr|A0A1W2PPL4|A0A1W2PPL4_HUMAN;tr|A0A1W2PPH7|A0A1W2PPH7_HUMAN;tr|Q5RI18|Q5RI18_HUMAN;tr|A0A1W2PP35|A0A1W2PP35_HUMAN;tr|A0A1X7SBS1|A0A1X7SBS1_HUMAN;tr|A0A1W2PPS1|A0A1W2PPS1_HUMAN;sp|Q00839-2|HNRPU_HUMAN;sp|Q00839|HNRPU_HUMAN;tr|A0A1W2PQD4|A0A1W2PQD4_HUMAN	0	0	0	41396000	0	0	0	60260000	75399000
tr|M0R3D6|M0R3D6_HUMAN;tr|M0R1A7|M0R1A7_HUMAN;tr|M0R117|M0R117_HUMAN;sp|Q02543|RL18A_HUMAN;tr|M0R0P7|M0R0P7_HUMAN	0	0	0	41279000	0	0	0	27477000	21496000
sp|Q16831|UPP1_HUMAN;tr|C9K0J2|C9K0J2_HUMAN;tr|F8WD51|F8WD51_HUMAN;tr|C9J486|C9J486_HUMAN;tr|C9JIP2|C9JIP2_HUMAN;tr|B4DND0|B4DND0_HUMAN	0	0	0	39654000	0	0	0	0	0
sp|P04899|GNAI2_HUMAN;sp|P04899-4|GNAI2_HUMAN;sp|P04899-6|GNAI2_HUMAN;sp|P04899-3|GNAI2_HUMAN;sp|P04899-5|GNAI2_HUMAN;sp|P04899-2|GNAI2_HUMAN;tr|A0A1W2PRE1|A0A1W2PRE1_HUMAN;tr|A2A2R6|A2A2R6_HUMAN;tr|A0A1W2PQK2|A0A1W2PQK2_HUMAN;tr|A0A087WTB6|A0A087WTB6_HUMAN;tr|Q5JWD1|Q5JWD1_HUMAN;tr|H0Y7E8|H0Y7E8_HUMAN;tr|A0A1W2PRJ7|A0A1W2PRJ7_HUMAN;tr|A0A087WZE5|A0A087WZE5_HUMAN;tr|A0A1W2PS82|A0A1W2PS82_HUMAN;sp…	0	0	0	37607000	20085000	0	0	0	0
tr|H0YCY8|H0YCY8_HUMAN;sp|P53634|CATC_HUMAN	0	0	0	36571000	36618000	0	0	25180000	0
tr|C9IZL7|C9IZL7_HUMAN;sp|Q15233-2|NONO_HUMAN;sp|Q15233|NONO_HUMAN;tr|H7C367|H7C367_HUMAN;tr|C9JYS8|C9JYS8_HUMAN	0	0	0	36323000	23771000	16922000	0	9825000	0
sp|Q86UX7-2|URP2_HUMAN;sp|Q86UX7|URP2_HUMAN;tr|F5H1C6|F5H1C6_HUMAN;tr|H0YFT5|H0YFT5_HUMAN	0	0	0	36110000	54654000	89313000	51754000	45781000	46783000
sp|Q13751|LAMB3_HUMAN;tr|X1WI29|X1WI29_HUMAN	0	0	21987000	35667000	0	0	31478000	0	35517000
sp|P49189|AL9A1_HUMAN;sp|P49189-2|AL9A1_HUMAN	0	0	0	35359000	0	27368000	0	0	0
tr|A0A140T936|A0A140T936_HUMAN;sp|P26640|SYVC_HUMAN;sp|P26640-2|SYVC_HUMAN;tr|A0A140T904|A0A140T904_HUMAN;tr|A2ABF4|A2ABF4_HUMAN;tr|A0A0G2JJT9|A0A0G2JJT9_HUMAN;tr|H0Y426|H0Y426_HUMAN;tr|A0A140T954|A0A140T954_HUMAN	0	0	0	35175000	0	0	46108000	42825000	30245000
sp|P62701|RS4X_HUMAN;tr|C9JEH7|C9JEH7_HUMAN;sp|Q8TD47|RS4Y2_HUMAN;sp|P22090|RS4Y1_HUMAN	0	0	0	33907000	25592000	0	0	0	0
sp|P55058-3|PLTP_HUMAN;sp|P55058-2|PLTP_HUMAN;sp|P55058|PLTP_HUMAN;sp|P55058-4|PLTP_HUMAN	0	0	0	33693000	108540000	162180000	0	66218000	69861000
sp|P11413|G6PD_HUMAN;sp|P11413-3|G6PD_HUMAN;sp|P11413-2|G6PD_HUMAN;tr|E9PD92|E9PD92_HUMAN;tr|E7EM57|E7EM57_HUMAN;tr|E7EUI8|E7EUI8_HUMAN	0	0	0	31813000	22060000	31647000	31975000	46157000	28823000
sp|Q14152-2|EIF3A_HUMAN;sp|Q14152|EIF3A_HUMAN	0	0	0	31670000	0	0	0	34966000	37065000
sp|P30050|RL12_HUMAN;sp|P30050-2|RL12_HUMAN	0	0	0	31664000	0	0	0	0	0
sp|P19367-4|HXK1_HUMAN;sp|P19367-2|HXK1_HUMAN;sp|P19367|HXK1_HUMAN;sp|P19367-3|HXK1_HUMAN;tr|B1AR63|B1AR63_HUMAN;tr|E9PB90|E9PB90_HUMAN;sp|P52789|HXK2_HUMAN;tr|B1AR62|B1AR62_HUMAN;tr|B1AR61|B1AR61_HUMAN;sp|Q2TB90|HKDC1_HUMAN;sp|Q2TB90-3|HKDC1_HUMAN;sp|Q2TB90-2|HKDC1_HUMAN;sp|P52790|HXK3_HUMAN	0	13585000	0	30835000	0	0	0	0	0
tr|B5MCW2|B5MCW2_HUMAN;tr|G5E9G0|G5E9G0_HUMAN;sp|P39023|RL3_HUMAN;tr|H7C422|H7C422_HUMAN;tr|F8WCR1|F8WCR1_HUMAN;tr|H7C3M2|H7C3M2_HUMAN	0	0	0	30025000	0	0	0	0	0
tr|E5RIU6|E5RIU6_HUMAN;tr|A0A087WZZ9|A0A087WZZ9_HUMAN;tr|A0A024QZP7|A0A024QZP7_HUMAN;sp|P06493|CDK1_HUMAN;sp|P06493-2|CDK1_HUMAN;tr|F8VXD2|F8VXD2_HUMAN;tr|K7ELV5|K7ELV5_HUMAN;tr|F8VYH9|F8VYH9_HUMAN;sp|P11802-2|CDK4_HUMAN;tr|F8VZZ0|F8VZZ0_HUMAN;tr|F8VTV8|F8VTV8_HUMAN;tr|F8VWX7|F8VWX7_HUMAN;tr|F8VZ51|F8VZ51_HUMAN;tr|K7EJ83|K7EJ83_HUMAN;tr|E7ESI2|E7ESI2_HUMAN;tr|H0YAZ9|H0YAZ9_HUMAN;sp|Q00535-2|CDK5_…	0	0	0	29591000	0	0	46208000	78236000	61510000
tr|Q5STU3|Q5STU3_HUMAN;sp|Q13838|DX39B_HUMAN;sp|Q13838-2|DX39B_HUMAN;tr|A0A140T9X3|A0A140T9X3_HUMAN;tr|A0A0G2JJZ9|A0A0G2JJZ9_HUMAN;sp|O00148|DX39A_HUMAN;tr|A0A140T9X9|A0A140T9X9_HUMAN;tr|H0Y400|H0Y400_HUMAN;tr|F6S4E6|F6S4E6_HUMAN;tr|A0A0A0MT12|A0A0A0MT12_HUMAN;tr|F6TRA5|F6TRA5_HUMAN;tr|F6UJC5|F6UJC5_HUMAN;tr|A0A140TA18|A0A140TA18_HUMAN;tr|K7EQN7|K7EQN7_HUMAN;sp|O00148-3|DX39A_HUMAN;tr|F6WLT2|F6WL…	0	0	0	29312000	0	0	0	0	0
sp|Q02388-2|CO7A1_HUMAN;sp|Q02388|CO7A1_HUMAN	0	0	0	28050000	0	0	26959000	0	0
sp|P68366-2|TBA4A_HUMAN;sp|P68366|TBA4A_HUMAN;tr|C9JEV8|C9JEV8_HUMAN;tr|C9JQ00|C9JQ00_HUMAN;tr|C9JJQ8|C9JJQ8_HUMAN;tr|C9JDL2|C9JDL2_HUMAN	0	21562000	0	27818000	56351000	54543000	0	43667000	50150000
sp|P31146|COR1A_HUMAN;tr|H3BRY3|H3BRY3_HUMAN;tr|H3BTU6|H3BTU6_HUMAN;tr|H3BRJ0|H3BRJ0_HUMAN	0	0	0	27287000	0	0	0	0	0
sp|P55268|LAMB2_HUMAN	0	0	0	26962000	0	0	0	0	0
tr|I3L112|I3L112_HUMAN;sp|P52429|DGKE_HUMAN	0	0	0	25931000	0	0	0	0	0
sp|P23381|SYWC_HUMAN;sp|P23381-2|SYWC_HUMAN;tr|G3V5W1|G3V5W1_HUMAN;tr|G3V3S7|G3V3S7_HUMAN;tr|G3V3X0|G3V3X0_HUMAN;tr|G3V3P2|G3V3P2_HUMAN;tr|G3V227|G3V227_HUMAN;tr|G3V2Y7|G3V2Y7_HUMAN;tr|H0YJP3|H0YJP3_HUMAN;tr|G3V277|G3V277_HUMAN;tr|G3V3H8|G3V3H8_HUMAN;tr|G3V3Y5|G3V3Y5_HUMAN;tr|G3V5H5|G3V5H5_HUMAN;tr|P78534|P78534_HUMAN;tr|G3V4A3|G3V4A3_HUMAN;tr|G3V4Q0|G3V4Q0_HUMAN;tr|G3V2F2|G3V2F2_HUMAN;tr|G3V3R3|…	0	0	0	25204000	22791000	17620000	0	21963000	23448000
sp|P07738|PMGE_HUMAN	0	0	0	24128000	0	0	0	0	0
sp|Q7L576-3|CYFP1_HUMAN;sp|Q7L576-2|CYFP1_HUMAN;sp|Q7L576|CYFP1_HUMAN;tr|H0YL50|H0YL50_HUMAN;tr|E7EW33|E7EW33_HUMAN;tr|H7C229|H7C229_HUMAN;tr|E7EVJ5|E7EVJ5_HUMAN;sp|Q96F07-2|CYFP2_HUMAN;sp|Q96F07|CYFP2_HUMAN	0	0	0	24016000	0	0	0	18048000	29334000
tr|J3QQY2|J3QQY2_HUMAN;sp|Q9UM00-2|TMCO1_HUMAN;sp|Q9UM00|TMCO1_HUMAN;tr|J9JIE6|J9JIE6_HUMAN;tr|J3KS45|J3KS45_HUMAN	0	0	0	22209000	0	0	0	0	0
tr|C9JYB8|C9JYB8_HUMAN;sp|A2RUB6|CCD66_HUMAN;tr|F8WB87|F8WB87_HUMAN;tr|F2Z2K6|F2Z2K6_HUMAN;tr|F8WCY0|F8WCY0_HUMAN;tr|F8WDJ0|F8WDJ0_HUMAN;sp|A2RUB6-2|CCD66_HUMAN;sp|A2RUB6-3|CCD66_HUMAN	0	0	0	21764000	0	0	0	0	0
tr|Q5T8U2|Q5T8U2_HUMAN;sp|P62424|RL7A_HUMAN;tr|Q5T8U3|Q5T8U3_HUMAN	0	0	0	20104000	24280000	24260000	0	0	0
tr|C9JTK6|C9JTK6_HUMAN;sp|Q9NTK5-3|OLA1_HUMAN;sp|Q9NTK5|OLA1_HUMAN;tr|J3KQ32|J3KQ32_HUMAN	0	0	0	19266000	0	0	0	0	0
sp|Q6V0I7-3|FAT4_HUMAN;sp|Q6V0I7|FAT4_HUMAN;sp|Q6V0I7-2|FAT4_HUMAN	0	0	0	18976000	0	0	0	0	0
sp|Q08431-2|MFGM_HUMAN;tr|X6R3G6|X6R3G6_HUMAN;sp|Q08431-3|MFGM_HUMAN;tr|F5GZN3|F5GZN3_HUMAN;sp|Q08431|MFGM_HUMAN;tr|H0YKS8|H0YKS8_HUMAN	0	0	0	17950000	0	0	0	0	0
tr|C9J4N6|C9J4N6_HUMAN;sp|O75874|IDHC_HUMAN;tr|C9JJE5|C9JJE5_HUMAN;tr|C9JLU6|C9JLU6_HUMAN;sp|P48735-2|IDHP_HUMAN;sp|P48735|IDHP_HUMAN	0	0	0	17916000	0	0	0	0	0
tr|A0A1B0GTG9|A0A1B0GTG9_HUMAN;tr|A0A1B0GWF8|A0A1B0GWF8_HUMAN;sp|P30566-2|PUR8_HUMAN;tr|A0A1B0GWJ0|A0A1B0GWJ0_HUMAN;tr|A0A1B0GTJ7|A0A1B0GTJ7_HUMAN;sp|P30566|PUR8_HUMAN;tr|A0A096LP92|A0A096LP92_HUMAN;tr|A0A096LPA2|A0A096LPA2_HUMAN;tr|A0A096LNY4|A0A096LNY4_HUMAN;tr|A0A096LNY5|A0A096LNY5_HUMAN;tr|A0A096LNY6|A0A096LNY6_HUMAN;tr|A0A0A6YY92|A0A0A6YY92_HUMAN	0	0	0	17668000	0	0	0	0	0
sp|P52209-2|6PGD_HUMAN;sp|P52209|6PGD_HUMAN;tr|K7EMN2|K7EMN2_HUMAN;tr|K7EM49|K7EM49_HUMAN;tr|K7EPF6|K7EPF6_HUMAN;tr|K7ELN9|K7ELN9_HUMAN	0	0	0	16515000	0	0	0	0	0
sp|Q9BVA1|TBB2B_HUMAN;sp|Q13885|TBB2A_HUMAN	0	0	0	16310000	0	0	0	0	0
sp|Q92954-5|PRG4_HUMAN;sp|Q92954-4|PRG4_HUMAN;sp|Q92954-3|PRG4_HUMAN;tr|A0A0U1RR20|A0A0U1RR20_HUMAN;sp|Q92954-6|PRG4_HUMAN;sp|Q92954-2|PRG4_HUMAN;sp|Q92954|PRG4_HUMAN	0	0	0	16140000	12316000	25735000	18750000	20019000	22393000
tr|K7ENI6|K7ENI6_HUMAN;tr|K7ERE1|K7ERE1_HUMAN;sp|Q8N2U0|TM256_HUMAN	0	0	0	15532000	0	0	0	0	0
sp|O00410|IPO5_HUMAN;tr|H0Y8C6|H0Y8C6_HUMAN;sp|O00410-3|IPO5_HUMAN;tr|E7ETV3|E7ETV3_HUMAN;sp|O00410-2|IPO5_HUMAN;tr|C9JZD8|C9JZD8_HUMAN;tr|E7EQT5|E7EQT5_HUMAN;tr|C9JMV5|C9JMV5_HUMAN;tr|C9J875|C9J875_HUMAN;tr|C9JQT6|C9JQT6_HUMAN;tr|E7ESA1|E7ESA1_HUMAN;tr|E7ESZ1|E7ESZ1_HUMAN;tr|E7EWK4|E7EWK4_HUMAN;tr|E7EX05|E7EX05_HUMAN;tr|E7ETV8|E7ETV8_HUMAN;tr|E7EV12|E7EV12_HUMAN;tr|H0Y3V4|H0Y3V4_HUMAN;sp|O60518|…	0	0	0	14191000	0	0	0	0	0
tr|R4GMT0|R4GMT0_HUMAN;sp|P61163|ACTZ_HUMAN;tr|A0A1B0GVS3|A0A1B0GVS3_HUMAN;sp|P42025|ACTY_HUMAN	0	0	15600000	13942000	16689000	0	0	0	0
sp|Q562R1|ACTBL_HUMAN	0	0	0	13773000	0	0	0	0	0
sp|O15230|LAMA5_HUMAN;sp|O15230-2|LAMA5_HUMAN	0	0	0	13541000	0	0	0	0	0
sp|P50995-2|ANX11_HUMAN;sp|P50995|ANX11_HUMAN	0	0	0	12385000	0	0	0	0	0
sp|P49736|MCM2_HUMAN;tr|H0Y8E6|H0Y8E6_HUMAN	0	0	0	12086000	0	0	14239000	18598000	14167000
sp|P16401|H15_HUMAN	0	0	0	11832000	0	0	0	0	0
sp|Q00266|METK1_HUMAN	0	0	0	11245000	0	0	0	0	0
sp|Q9Y262|EIF3L_HUMAN;tr|B0QY89|B0QY89_HUMAN;sp|Q9Y262-2|EIF3L_HUMAN;tr|B0QY90|B0QY90_HUMAN;tr|C9JHP4|C9JHP4_HUMAN;tr|C9K0Q7|C9K0Q7_HUMAN;tr|H7C3A0|H7C3A0_HUMAN	0	13664000	20144000	11239000	0	0	29806000	22032000	20301000
tr|B9A067|B9A067_HUMAN;sp|Q16891-3|MIC60_HUMAN;sp|Q16891-2|MIC60_HUMAN;sp|Q16891-4|MIC60_HUMAN;sp|Q16891|MIC60_HUMAN;tr|H7C463|H7C463_HUMAN;tr|C9J406|C9J406_HUMAN;tr|D6RAW4|D6RAW4_HUMAN;tr|A0A087WYS0|A0A087WYS0_HUMAN	0	0	0	10937000	0	0	0	0	0
sp|O14617-3|AP3D1_HUMAN;sp|O14617-4|AP3D1_HUMAN;sp|O14617-2|AP3D1_HUMAN;sp|O14617|AP3D1_HUMAN;sp|O14617-5|AP3D1_HUMAN	0	0	0	10773000	0	0	4602100	0	0
sp|P31948-3|STIP1_HUMAN;sp|P31948|STIP1_HUMAN;sp|P31948-2|STIP1_HUMAN;tr|F5H783|F5H783_HUMAN	0	0	0	10382000	0	0	0	0	0
sp|O94919|ENDD1_HUMAN	0	0	0	6814100	0	0	0	0	0
sp|P30044-4|PRDX5_HUMAN;sp|P30044-2|PRDX5_HUMAN;sp|P30044-3|PRDX5_HUMAN;sp|P30044|PRDX5_HUMAN	0	0	0	6555000	0	0	0	0	0
tr|Q1JUQ3|Q1JUQ3_HUMAN;tr|A0A087WTS4|A0A087WTS4_HUMAN;sp|P62942|FKB1A_HUMAN;tr|A0A087WV48|A0A087WV48_HUMAN;tr|A0A087WZM5|A0A087WZM5_HUMAN	0	0	0	6461400	0	0	0	0	0
sp|P14923|PLAK_HUMAN;tr|C9JTX4|C9JTX4_HUMAN;tr|C9J826|C9J826_HUMAN;tr|C9JK18|C9JK18_HUMAN;tr|C9JKY1|C9JKY1_HUMAN	0	0	0	6401000	0	0	0	0	0
sp|P18564-2|ITB6_HUMAN;tr|A0A087WXP3|A0A087WXP3_HUMAN;tr|E9PEE8|E9PEE8_HUMAN;sp|P18564|ITB6_HUMAN	0	0	0	5807100	0	0	0	0	0
tr|H3BR35|H3BR35_HUMAN;sp|P15170|ERF3A_HUMAN;sp|Q8IYD1|ERF3B_HUMAN;sp|P15170-2|ERF3A_HUMAN;sp|P15170-3|ERF3A_HUMAN	0	0	0	5703400	0	0	0	0	0
tr|A6PVH9|A6PVH9_HUMAN;tr|F2Z2V0|F2Z2V0_HUMAN;sp|Q99829|CPNE1_HUMAN;tr|B0QZ18|B0QZ18_HUMAN;tr|Q5JX45|Q5JX45_HUMAN;tr|E7ENH5|E7ENH5_HUMAN;tr|Q5JX56|Q5JX56_HUMAN;tr|Q5JX58|Q5JX58_HUMAN;tr|H0Y524|H0Y524_HUMAN;tr|Q5JX59|Q5JX59_HUMAN;tr|Q5JX61|Q5JX61_HUMAN;tr|Q5JX60|Q5JX60_HUMAN;tr|Q5JX44|Q5JX44_HUMAN;tr|Q5JX52|Q5JX52_HUMAN	0	0	0	5430100	0	0	0	0	0
sp|P00352|AL1A1_HUMAN	0	0	0	5254700	0	0	0	0	0
sp|P56192-2|SYMC_HUMAN;sp|P56192|SYMC_HUMAN;tr|F5H2V6|F5H2V6_HUMAN;tr|H0YHV5|H0YHV5_HUMAN	0	0	0	4799500	0	0	0	0	0
sp|P15924|DESP_HUMAN;sp|P15924-2|DESP_HUMAN;sp|P15924-3|DESP_HUMAN	0	0	0	4742500	0	0	0	0	0
sp|P63151|2ABA_HUMAN;sp|P63151-2|2ABA_HUMAN;tr|E5RFR9|E5RFR9_HUMAN;tr|A0A1W2PQI2|A0A1W2PQI2_HUMAN;tr|E5RIY1|E5RIY1_HUMAN;sp|Q00005-6|2ABB_HUMAN;sp|Q00005|2ABB_HUMAN;sp|Q00005-2|2ABB_HUMAN;sp|Q00005-3|2ABB_HUMAN;sp|Q66LE6|2ABD_HUMAN;sp|Q00005-4|2ABB_HUMAN;sp|Q00005-5|2ABB_HUMAN;sp|Q00005-7|2ABB_HUMAN	0	0	0	4358800	0	0	0	0	0
sp|Q99714|HCD2_HUMAN;sp|Q99714-2|HCD2_HUMAN	0	0	0	4066200	0	0	0	0	0
sp|Q96P70|IPO9_HUMAN	0	0	0	2946700	0	0	0	0	0
sp|P48960-2|CD97_HUMAN;sp|P48960-3|CD97_HUMAN;sp|P48960|CD97_HUMAN;tr|M0QY55|M0QY55_HUMAN;tr|B4DWB8|B4DWB8_HUMAN;sp|Q9UHX3-5|AGRE2_HUMAN;sp|Q9UHX3-4|AGRE2_HUMAN;sp|Q9UHX3-6|AGRE2_HUMAN;sp|Q9UHX3-3|AGRE2_HUMAN;sp|Q9UHX3-2|AGRE2_HUMAN;sp|Q9UHX3|AGRE2_HUMAN;tr|M0R0K5|M0R0K5_HUMAN	0	0	0	2881700	0	0	0	0	0
sp|Q99808|S29A1_HUMAN;sp|Q99808-2|S29A1_HUMAN	0	0	0	1693200	0	0	0	0	0
tr|F5H7C6|F5H7C6_HUMAN;tr|F5GYF7|F5GYF7_HUMAN;tr|F5H248|F5H248_HUMAN;sp|Q9UBW8|CSN7A_HUMAN	0	0	0	1449800	0	0	0	0	0
tr|H7C3P4|H7C3P4_HUMAN;sp|P15586-2|GNS_HUMAN;sp|P15586|GNS_HUMAN;tr|F6S8M0|F6S8M0_HUMAN;tr|H0YFA9|H0YFA9_HUMAN;tr|F5H4C6|F5H4C6_HUMAN	0	0	0	1388300	0	0	0	0	0
sp|P45877|PPIC_HUMAN	0	0	0	1141300	0	0	0	0	0
sp|P69905|HBA_HUMAN	0	0	0	0	0	0	431710000	0	0
tr|D6RB09|D6RB09_HUMAN;tr|E9PFI5|E9PFI5_HUMAN;tr|D6RG13|D6RG13_HUMAN;tr|D6RAT0|D6RAT0_HUMAN;sp|P61247|RS3A_HUMAN;tr|D6RED7|D6RED7_HUMAN;tr|D6RAS7|D6RAS7_HUMAN;tr|H0Y8L7|H0Y8L7_HUMAN;tr|D6RGE0|D6RGE0_HUMAN;tr|D6R9B6|D6R9B6_HUMAN;tr|H0Y9Y4|H0Y9Y4_HUMAN;tr|D6RI02|D6RI02_HUMAN	0	0	33609000	0	0	0	156870000	0	0
sp|P14868|SYDC_HUMAN;sp|P14868-2|SYDC_HUMAN;tr|H7BZ35|H7BZ35_HUMAN;tr|C9J7S3|C9J7S3_HUMAN;tr|C9JLC1|C9JLC1_HUMAN;tr|C9JQM9|C9JQM9_HUMAN;tr|H7C278|H7C278_HUMAN	0	0	0	0	0	0	79732000	65443000	70561000
sp|P31949|S10AB_HUMAN	0	0	0	0	0	0	74498000	53714000	42035000
sp|P07686|HEXB_HUMAN;tr|Q5URX0|Q5URX0_HUMAN;tr|H0YA83|H0YA83_HUMAN;tr|H0Y9B6|H0Y9B6_HUMAN	0	30576000	0	0	34697000	38828000	58410000	50581000	57486000
tr|I3L1J2|I3L1J2_HUMAN;sp|P33151-2|CADH5_HUMAN;sp|P33151|CADH5_HUMAN	0	0	0	0	70037000	0	56936000	104040000	0
sp|Q9BUF5|TBB6_HUMAN;tr|K7ESM5|K7ESM5_HUMAN;tr|K7EL29|K7EL29_HUMAN;tr|K7EN98|K7EN98_HUMAN;tr|K7ESQ3|K7ESQ3_HUMAN;tr|K7EQT3|K7EQT3_HUMAN;tr|K7EJ64|K7EJ64_HUMAN;tr|K7ERA8|K7ERA8_HUMAN;tr|K7EJZ4|K7EJZ4_HUMAN;tr|K7ES63|K7ES63_HUMAN;tr|K7EPE5|K7EPE5_HUMAN	0	0	0	0	0	0	55461000	0	0
tr|I3L3P7|I3L3P7_HUMAN;sp|P62244|RS15A_HUMAN;tr|I3L246|I3L246_HUMAN;tr|H3BVC7|H3BVC7_HUMAN;tr|H3BV27|H3BV27_HUMAN;tr|H3BT37|H3BT37_HUMAN;tr|I3L303|I3L303_HUMAN	0	0	0	0	0	0	53050000	27961000	24733000
sp|P15121|ALDR_HUMAN;tr|E9PCX2|E9PCX2_HUMAN;tr|E9PEF9|E9PEF9_HUMAN;sp|C9JRZ8|AK1BF_HUMAN;sp|C9JRZ8-2|AK1BF_HUMAN	0	0	31727000	0	68627000	67628000	48539000	64528000	47350000
sp|P53621|COPA_HUMAN;sp|P53621-2|COPA_HUMAN	0	0	0	0	0	0	46363000	56453000	47370000
sp|O75891-2|AL1L1_HUMAN;sp|O75891|AL1L1_HUMAN;sp|O75891-3|AL1L1_HUMAN;tr|C9JY00|C9JY00_HUMAN;tr|C9JYZ6|C9JYZ6_HUMAN;tr|C9IZ36|C9IZ36_HUMAN;sp|O75891-4|AL1L1_HUMAN;sp|Q3SY69|AL1L2_HUMAN	0	0	35840000	0	0	0	44380000	0	0
sp|Q15149-7|PLEC_HUMAN;sp|Q15149-8|PLEC_HUMAN;sp|Q15149-9|PLEC_HUMAN;sp|Q15149-5|PLEC_HUMAN;sp|Q15149-4|PLEC_HUMAN;sp|Q15149-6|PLEC_HUMAN;sp|Q15149-3|PLEC_HUMAN;sp|Q15149-2|PLEC_HUMAN;sp|Q15149|PLEC_HUMAN;tr|E9PMV1|E9PMV1_HUMAN;tr|E9PKG0|E9PKG0_HUMAN	0	0	0	0	0	0	41972000	66677000	37511000
tr|A0A140T9C0|A0A140T9C0_HUMAN;tr|A0A140T902|A0A140T902_HUMAN;tr|A0A140T8Y3|A0A140T8Y3_HUMAN;tr|A0A140TA52|A0A140TA52_HUMAN;tr|A0A140TA41|A0A140TA41_HUMAN;tr|A0A140TA33|A0A140TA33_HUMAN;sp|P22105|TENX_HUMAN;sp|P22105-3|TENX_HUMAN;sp|P22105-4|TENX_HUMAN;tr|A0A087WWA5|A0A087WWA5_HUMAN;tr|A0A140T956|A0A140T956_HUMAN;sp|P22105-2|TENX_HUMAN;tr|A0A087X0I0|A0A087X0I0_HUMAN;tr|A0A140T9L7|A0A140T9L7_HUMAN…	0	0	0	0	0	0	41607000	0	0
sp|O60568|PLOD3_HUMAN;tr|H7C2V1|H7C2V1_HUMAN;tr|H7C2S8|H7C2S8_HUMAN;tr|H7C0B8|H7C0B8_HUMAN	0	0	0	0	0	0	37277000	106640000	88725000
sp|Q13263-2|TIF1B_HUMAN;sp|Q13263|TIF1B_HUMAN;tr|M0R0K9|M0R0K9_HUMAN;tr|M0R3C0|M0R3C0_HUMAN;tr|M0R2I3|M0R2I3_HUMAN	0	0	22388000	0	0	0	36479000	83850000	25945000
tr|Q5T6W2|Q5T6W2_HUMAN;sp|P61978-3|HNRPK_HUMAN;sp|P61978|HNRPK_HUMAN;sp|P61978-2|HNRPK_HUMAN	0	0	36520000	0	24411000	30630000	34342000	0	18181000
tr|Q5JR95|Q5JR95_HUMAN;sp|P62241|RS8_HUMAN	0	0	31764000	0	0	0	30803000	31285000	0
sp|P63092-3|GNAS2_HUMAN;sp|P63092-2|GNAS2_HUMAN;sp|P63092|GNAS2_HUMAN;sp|P63092-4|GNAS2_HUMAN;sp|Q5JWF2-2|GNAS1_HUMAN;sp|Q5JWF2|GNAS1_HUMAN;tr|A0A0A0MR13|A0A0A0MR13_HUMAN;tr|S4R3E3|S4R3E3_HUMAN;tr|Q5JWE9|Q5JWE9_HUMAN;tr|H0Y7F4|H0Y7F4_HUMAN;sp|P38405|GNAL_HUMAN;sp|P38405-2|GNAL_HUMAN;tr|S4R3V9|S4R3V9_HUMAN;sp|P38405-3|GNAL_HUMAN	0	0	33842000	0	0	0	30524000	0	0
sp|Q7KZF4|SND1_HUMAN;tr|H7C597|H7C597_HUMAN	0	0	26991000	0	17062000	36009000	28089000	68818000	33317000
sp|P51570|GALK1_HUMAN;sp|P51570-2|GALK1_HUMAN	0	0	0	0	32001000	0	27345000	36055000	28389000
tr|B3KWE1|B3KWE1_HUMAN;sp|P12081-4|SYHC_HUMAN;sp|P12081|SYHC_HUMAN;tr|B4DDD8|B4DDD8_HUMAN;sp|P12081-3|SYHC_HUMAN;sp|P12081-2|SYHC_HUMAN;tr|E7ETE2|E7ETE2_HUMAN;tr|B4E1C5|B4E1C5_HUMAN;sp|P49590-2|SYHM_HUMAN;sp|P49590|SYHM_HUMAN;tr|D6RJE6|D6RJE6_HUMAN;tr|B4DQ67|B4DQ67_HUMAN	0	0	0	0	0	0	22371000	0	0
sp|P31431-2|SDC4_HUMAN;sp|P31431|SDC4_HUMAN	0	0	0	0	0	0	21468000	0	0
sp|P51665|PSMD7_HUMAN;tr|H3BNT7|H3BNT7_HUMAN;tr|H3BTM8|H3BTM8_HUMAN;tr|H3BQV2|H3BQV2_HUMAN	0	0	0	0	52748000	31813000	20255000	72130000	54743000
sp|A0AVT1|UBA6_HUMAN;sp|A0AVT1-2|UBA6_HUMAN;tr|H0Y8S8|H0Y8S8_HUMAN;sp|A0AVT1-4|UBA6_HUMAN;sp|A0AVT1-3|UBA6_HUMAN	0	0	0	0	0	0	19418000	0	28421000
sp|Q9UNF0-2|PACN2_HUMAN;tr|A0A0U1RR22|A0A0U1RR22_HUMAN;sp|Q9UNF0|PACN2_HUMAN	0	0	0	0	0	0	18563000	0	0
sp|P43034|LIS1_HUMAN;tr|I3L3N5|I3L3N5_HUMAN	0	0	0	0	0	0	17731000	0	0
sp|Q9UQ80-2|PA2G4_HUMAN;sp|Q9UQ80|PA2G4_HUMAN;tr|F8VR77|F8VR77_HUMAN;tr|H0YIN7|H0YIN7_HUMAN;tr|F8W0A3|F8W0A3_HUMAN;tr|F8VZ69|F8VZ69_HUMAN	0	0	0	0	0	0	16870000	0	0
tr|B4DY09|B4DY09_HUMAN;sp|Q12905|ILF2_HUMAN;tr|X6R6Z1|X6R6Z1_HUMAN	0	0	0	0	0	0	16234000	11520000	0
sp|P11166|GTR1_HUMAN	0	9345700	0	0	0	0	16051000	0	0
sp|P09758|TACD2_HUMAN	0	0	0	0	28053000	0	15470000	29186000	0
sp|Q15181|IPYR_HUMAN;tr|Q5SQT6|Q5SQT6_HUMAN	0	0	0	0	0	0	15057000	0	0
tr|H0YJE6|H0YJE6_HUMAN;sp|P11277-3|SPTB1_HUMAN;sp|P11277|SPTB1_HUMAN;sp|P11277-2|SPTB1_HUMAN	0	0	0	0	0	0	14359000	0	0
sp|Q92973-2|TNPO1_HUMAN;sp|Q92973|TNPO1_HUMAN;sp|Q92973-3|TNPO1_HUMAN;tr|E7EW37|E7EW37_HUMAN;sp|O14787-2|TNPO2_HUMAN;sp|O14787|TNPO2_HUMAN;tr|K7ENW1|K7ENW1_HUMAN;tr|K7ESC1|K7ESC1_HUMAN;tr|S4R398|S4R398_HUMAN;tr|A0A075B780|A0A075B780_HUMAN	0	0	0	0	0	0	14145000	0	0
sp|Q92616|GCN1_HUMAN	0	0	0	0	0	0	14114000	14556000	0
tr|B4DGU4|B4DGU4_HUMAN;sp|P35222|CTNB1_HUMAN	0	0	0	0	24101000	0	13908000	26649000	22258000
sp|O43809|CPSF5_HUMAN;tr|H3BV41|H3BV41_HUMAN;tr|H3BND3|H3BND3_HUMAN	0	0	0	0	0	0	13083000	0	0
tr|F5H365|F5H365_HUMAN;sp|Q15436|SC23A_HUMAN;tr|G3V4V1|G3V4V1_HUMAN;tr|G3V1W4|G3V1W4_HUMAN;tr|G3V3G5|G3V3G5_HUMAN;tr|G3V2R6|G3V2R6_HUMAN;tr|Q5QPE2|Q5QPE2_HUMAN;sp|Q15436-2|SC23A_HUMAN;sp|Q15437|SC23B_HUMAN	0	0	0	0	0	0	11703000	0	0
sp|Q99538|LGMN_HUMAN;tr|H0YJN9|H0YJN9_HUMAN;tr|G3V2T4|G3V2T4_HUMAN;tr|G3V4E4|G3V4E4_HUMAN;sp|Q99538-3|LGMN_HUMAN;sp|Q99538-2|LGMN_HUMAN	0	0	0	0	0	0	11041000	0	0
sp|P11234|RALB_HUMAN;sp|P11234-3|RALB_HUMAN;sp|P11234-2|RALB_HUMAN;tr|C9J6B1|C9J6B1_HUMAN;tr|C9JQB3|C9JQB3_HUMAN;sp|P11233|RALA_HUMAN;tr|F8WEQ6|F8WEQ6_HUMAN;tr|C9JPE8|C9JPE8_HUMAN;tr|C9JYR1|C9JYR1_HUMAN;tr|H7C3P7|H7C3P7_HUMAN	0	0	0	0	0	0	10967000	21938000	12442000
tr|A0A286YFA2|A0A286YFA2_HUMAN;tr|A0A286YF22|A0A286YF22_HUMAN;tr|A0A2C9F2M7|A0A2C9F2M7_HUMAN;sp|O43175|SERA_HUMAN;tr|A0A286YFM8|A0A286YFM8_HUMAN;tr|A0A286YFL2|A0A286YFL2_HUMAN;tr|A0A286YER3|A0A286YER3_HUMAN;tr|A0A286YFC8|A0A286YFC8_HUMAN;tr|A0A286YFB2|A0A286YFB2_HUMAN;tr|A0A286YF78|A0A286YF78_HUMAN	0	0	9150500	0	0	0	9964900	17836000	0
tr|G5E9C7|G5E9C7_HUMAN;sp|P36507|MP2K2_HUMAN;tr|A0A1B0GUL7|A0A1B0GUL7_HUMAN	0	0	0	0	0	0	9719100	0	0
sp|Q9Y3I0|RTCB_HUMAN	0	0	0	0	0	0	9485700	0	0
sp|P30419-2|NMT1_HUMAN;sp|P30419|NMT1_HUMAN;tr|K7EN82|K7EN82_HUMAN;tr|Q5VUC6|Q5VUC6_HUMAN;sp|O60551|NMT2_HUMAN	0	0	0	0	0	0	9082600	0	0
tr|E5RJH0|E5RJH0_HUMAN;sp|Q93088|BHMT1_HUMAN;sp|Q9H2M3-2|BHMT2_HUMAN;sp|Q9H2M3|BHMT2_HUMAN	0	0	0	0	0	0	7581800	0	0
sp|Q02790|FKBP4_HUMAN	0	0	0	0	0	0	6624500	0	0
tr|E9PFH4|E9PFH4_HUMAN;sp|Q9Y5L0-3|TNPO3_HUMAN;sp|Q9Y5L0|TNPO3_HUMAN;tr|C9J7E5|C9J7E5_HUMAN;sp|Q9Y5L0-1|TNPO3_HUMAN;sp|Q9Y5L0-5|TNPO3_HUMAN	0	0	0	0	0	0	4991200	0	0
tr|E9PMD4|E9PMD4_HUMAN;sp|Q08945|SSRP1_HUMAN	0	0	0	0	0	0	4088900	0	0
sp|Q9Y3F4|STRAP_HUMAN;sp|Q9Y3F4-2|STRAP_HUMAN	0	0	0	0	0	0	3088300	0	0
tr|H9KV28|H9KV28_HUMAN;sp|O60610-2|DIAP1_HUMAN;tr|A0A140T8Z0|A0A140T8Z0_HUMAN;sp|O60610-3|DIAP1_HUMAN;tr|A0A0G2JH68|A0A0G2JH68_HUMAN;sp|O60610|DIAP1_HUMAN	0	0	0	0	0	0	2908800	0	0
tr|C9IZ80|C9IZ80_HUMAN;sp|Q7L1Q6-2|BZW1_HUMAN;sp|Q7L1Q6|BZW1_HUMAN;sp|Q7L1Q6-4|BZW1_HUMAN;sp|Q7L1Q6-3|BZW1_HUMAN;tr|H0Y503|H0Y503_HUMAN	0	0	0	0	0	0	2074300	0	0
sp|P46087-3|NOP2_HUMAN;sp|P46087-2|NOP2_HUMAN;sp|P46087|NOP2_HUMAN;sp|P46087-4|NOP2_HUMAN;tr|F5H5X6|F5H5X6_HUMAN;tr|F5GYR3|F5GYR3_HUMAN	0	0	0	0	0	0	2046200	0	0
sp|Q969H8|MYDGF_HUMAN;tr|M0QXF7|M0QXF7_HUMAN;tr|M0QYN0|M0QYN0_HUMAN	0	55076000	46864000	0	0	0	0	0	0
sp|Q9Y4K0|LOXL2_HUMAN;tr|H0YAR1|H0YAR1_HUMAN;tr|E5RHH3|E5RHH3_HUMAN;tr|E5RFY0|E5RFY0_HUMAN	0	44804000	0	0	0	0	0	0	0
tr|F8W914|F8W914_HUMAN;sp|Q9NQC3-2|RTN4_HUMAN;sp|Q9NQC3-5|RTN4_HUMAN;sp|Q9NQC3|RTN4_HUMAN;sp|Q9NQC3-3|RTN4_HUMAN;tr|H7C106|H7C106_HUMAN;sp|Q9NQC3-4|RTN4_HUMAN;sp|Q9NQC3-6|RTN4_HUMAN;tr|A0A0U1RQR6|A0A0U1RQR6_HUMAN	0	35042000	31700000	0	0	0	0	0	0
tr|R4GN98|R4GN98_HUMAN;sp|P06703|S10A6_HUMAN	0	31439000	0	0	0	0	0	0	0
sp|P30041|PRDX6_HUMAN	0	29527000	27985000	0	0	65293000	0	0	0
sp|P48163|MAOX_HUMAN;sp|P48163-2|MAOX_HUMAN	0	27597000	0	0	0	0	0	0	0
tr|A0A0G2JI36|A0A0G2JI36_HUMAN;sp|P30443|1A01_HUMAN;tr|A0A1W2PSE7|A0A1W2PSE7_HUMAN;tr|A0A0G2JIF2|A0A0G2JIF2_HUMAN;tr|A0A0G2JL56|A0A0G2JL56_HUMAN;tr|A0A1W2PQD0|A0A1W2PQD0_HUMAN;sp|P30455|1A36_HUMAN;tr|A0A140T8W8|A0A140T8W8_HUMAN;tr|A0A1W2PR61|A0A1W2PR61_HUMAN;tr|A0A1W2PPF8|A0A1W2PPF8_HUMAN;sp|P30456|1A43_HUMAN;sp|P30450|1A26_HUMAN;tr|A0A140T8Y4|A0A140T8Y4_HUMAN;tr|A0A0G2JPD3|A0A0G2JPD3_HUMAN	0	27168000	54083000	0	0	0	0	0	0
sp|P21399|ACOC_HUMAN	0	25656000	27462000	0	0	0	0	55360000	41804000
tr|J3KSI4|J3KSI4_HUMAN;tr|I3L1D2|I3L1D2_HUMAN;tr|I3L4E0|I3L4E0_HUMAN;tr|J3QS48|J3QS48_HUMAN;tr|I3L295|I3L295_HUMAN;tr|J3KT75|J3KT75_HUMAN;sp|O75352-2|MPU1_HUMAN;tr|J3QW43|J3QW43_HUMAN;tr|J3QRD5|J3QRD5_HUMAN;sp|O75352|MPU1_HUMAN;tr|I3L405|I3L405_HUMAN;tr|I3L261|I3L261_HUMAN;tr|J3KTK8|J3KTK8_HUMAN;tr|J3QQZ4|J3QQZ4_HUMAN	0	25427000	28420000	0	0	0	0	0	0
sp|Q9H9B4|SFXN1_HUMAN;tr|S4R2X2|S4R2X2_HUMAN;tr|D6RFI0|D6RFI0_HUMAN;tr|D6RDG7|D6RDG7_HUMAN;tr|D6RAE9|D6RAE9_HUMAN;tr|A0A0A0MS41|A0A0A0MS41_HUMAN;sp|Q9BWM7|SFXN3_HUMAN;tr|A0A1P0AYU5|A0A1P0AYU5_HUMAN	0	25305000	0	0	0	0	0	0	0
sp|P51571|SSRD_HUMAN;tr|A6NLM8|A6NLM8_HUMAN	0	24986000	0	0	0	0	0	0	0
sp|P17655-2|CAN2_HUMAN;sp|P17655|CAN2_HUMAN	0	24958000	0	0	0	0	0	0	0
sp|Q14019|COTL1_HUMAN;tr|H3BT58|H3BT58_HUMAN	0	23595000	0	0	0	0	0	0	0
sp|Q15293|RCN1_HUMAN;sp|Q15293-2|RCN1_HUMAN	0	22751000	0	0	0	0	0	0	0
sp|P48047|ATPO_HUMAN;tr|H7C0C1|H7C0C1_HUMAN;tr|H7C068|H7C068_HUMAN;tr|H7C086|H7C086_HUMAN	0	20289000	0	0	24515000	0	0	0	0
sp|P15151-3|PVR_HUMAN;sp|P15151-2|PVR_HUMAN;tr|A0A0A0MSA9|A0A0A0MSA9_HUMAN;sp|P15151-4|PVR_HUMAN;tr|A0A0C4DG49|A0A0C4DG49_HUMAN;sp|P15151|PVR_HUMAN	0	17865000	0	0	0	0	0	0	0
sp|P36542-2|ATPG_HUMAN;sp|P36542|ATPG_HUMAN	0	17525000	0	0	0	0	0	0	0
sp|Q04941|PLP2_HUMAN;sp|Q04941-2|PLP2_HUMAN	0	17095000	0	0	0	0	0	0	0
tr|A0A087WTA8|A0A087WTA8_HUMAN;sp|P08123|CO1A2_HUMAN	0	15271000	0	0	0	0	0	0	0
sp|P62318-2|SMD3_HUMAN;sp|P62318|SMD3_HUMAN	0	14804000	0	0	0	0	0	0	0
tr|H3BRG4|H3BRG4_HUMAN;sp|P22695|QCR2_HUMAN;tr|H3BSJ9|H3BSJ9_HUMAN;tr|H3BP04|H3BP04_HUMAN;tr|A0A087WVZ4|A0A087WVZ4_HUMAN;tr|H3BUE4|H3BUE4_HUMAN;tr|H3BUI9|H3BUI9_HUMAN	0	14283000	15053000	0	0	0	0	0	0
tr|E7ES33|E7ES33_HUMAN;sp|Q16181-2|SEPT7_HUMAN;tr|E7EPK1|E7EPK1_HUMAN;sp|Q16181|SEPT7_HUMAN;tr|A0A0U1RRE1|A0A0U1RRE1_HUMAN;tr|G3V1Q4|G3V1Q4_HUMAN;tr|A0A0U1RRH9|A0A0U1RRH9_HUMAN;tr|A0A0U1RQK0|A0A0U1RQK0_HUMAN;tr|A0A0U1RRD1|A0A0U1RRD1_HUMAN;sp|Q6ZU15|SEP14_HUMAN	0	14227000	0	0	0	0	0	0	0
sp|Q9HD45|TM9S3_HUMAN;tr|Q5TB53|Q5TB53_HUMAN	0	13520000	0	0	0	0	0	0	0
sp|P38646|GRP75_HUMAN;tr|D6RA73|D6RA73_HUMAN;tr|D6RJI2|D6RJI2_HUMAN;tr|H0YBG6|H0YBG6_HUMAN	0	13365000	0	0	0	0	0	0	0
sp|P13473-2|LAMP2_HUMAN;sp|P13473|LAMP2_HUMAN;sp|P13473-3|LAMP2_HUMAN	0	13291000	0	0	0	0	0	0	0
sp|P60903|S10AA_HUMAN	0	12173000	0	0	0	0	0	0	0
sp|Q9NS69|TOM22_HUMAN	0	10739000	0	0	0	0	0	0	0
tr|D6RFM5|D6RFM5_HUMAN;sp|P31040-2|SDHA_HUMAN;sp|P31040|SDHA_HUMAN;tr|H0Y8X1|H0Y8X1_HUMAN;tr|A0A087X1I3|A0A087X1I3_HUMAN;sp|P31040-3|SDHA_HUMAN	0	10440000	0	0	0	0	0	0	0
sp|Q14165|MLEC_HUMAN;tr|F5H1S8|F5H1S8_HUMAN;tr|H0YG07|H0YG07_HUMAN;tr|F5GX14|F5GX14_HUMAN	0	9753800	0	0	0	0	0	0	0
tr|E5RG29|E5RG29_HUMAN;sp|Q12797-9|ASPH_HUMAN;sp|Q12797-6|ASPH_HUMAN;tr|A0A0A0MSK8|A0A0A0MSK8_HUMAN;sp|Q12797-5|ASPH_HUMAN;sp|Q12797-8|ASPH_HUMAN;sp|Q12797-2|ASPH_HUMAN;tr|E5RG56|E5RG56_HUMAN;sp|Q12797-10|ASPH_HUMAN;sp|Q12797|ASPH_HUMAN;tr|E5RHJ2|E5RHJ2_HUMAN;tr|E5RHK2|E5RHK2_HUMAN;tr|G3XAN5|G3XAN5_HUMAN;sp|Q12797-7|ASPH_HUMAN;sp|Q12797-4|ASPH_HUMAN;sp|Q12797-3|ASPH_HUMAN	0	9570900	0	0	0	0	0	0	0
tr|F5GX39|F5GX39_HUMAN;tr|E7EQ72|E7EQ72_HUMAN;sp|Q15363|TMED2_HUMAN	0	9321500	0	0	0	0	0	0	0
sp|P00387-2|NB5R3_HUMAN;sp|P00387|NB5R3_HUMAN;sp|P00387-3|NB5R3_HUMAN;tr|B1AHF3|B1AHF3_HUMAN	0	8571200	0	0	0	0	0	0	0
sp|P62854|RS26_HUMAN;sp|Q5JNZ5|RS26L_HUMAN	0	8424500	0	0	0	0	0	0	0
tr|F8W1N5|F8W1N5_HUMAN;tr|F8VZJ2|F8VZJ2_HUMAN;tr|F8VNW4|F8VNW4_HUMAN;tr|F8W0W4|F8W0W4_HUMAN;tr|H0YHX9|H0YHX9_HUMAN;sp|Q13765|NACA_HUMAN;sp|E9PAV3-2|NACAM_HUMAN;sp|E9PAV3|NACAM_HUMAN;tr|F8VZ58|F8VZ58_HUMAN;sp|Q9BZK3|NACP1_HUMAN	0	8178100	0	0	0	0	0	0	0
sp|P29144|TPP2_HUMAN;tr|Q5VZU9|Q5VZU9_HUMAN	0	8146300	0	0	0	0	0	0	0
sp|P11279|LAMP1_HUMAN;sp|P11279-2|LAMP1_HUMAN	0	7969500	0	0	0	0	0	0	0
sp|A6NHL2-2|TBAL3_HUMAN;sp|A6NHL2|TBAL3_HUMAN	0	7963100	0	0	0	0	0	0	0
tr|H0YE40|H0YE40_HUMAN;tr|H0YD13|H0YD13_HUMAN;tr|H0Y2P0|H0Y2P0_HUMAN;sp|P16070-18|CD44_HUMAN;sp|P16070-12|CD44_HUMAN;sp|P16070-14|CD44_HUMAN;sp|P16070-13|CD44_HUMAN;sp|P16070-11|CD44_HUMAN;sp|P16070-10|CD44_HUMAN;sp|P16070-16|CD44_HUMAN;sp|P16070-8|CD44_HUMAN;sp|P16070-17|CD44_HUMAN;sp|P16070-6|CD44_HUMAN;sp|P16070-4|CD44_HUMAN;sp|P16070-3|CD44_HUMAN;sp|P16070-7|CD44_HUMAN;sp|P16070-5|CD44_HUMAN;…	0	7916400	0	0	0	0	0	0	0
sp|Q9NYU2-2|UGGG1_HUMAN;sp|Q9NYU2|UGGG1_HUMAN	0	7431700	0	0	0	0	0	0	0
tr|M0R3C9|M0R3C9_HUMAN;sp|Q9UM47|NOTC3_HUMAN	0	7364600	0	0	0	0	0	0	0
sp|P02751-7|FINC_HUMAN;sp|P02751-15|FINC_HUMAN;sp|P02751-13|FINC_HUMAN;sp|P02751-11|FINC_HUMAN	0	7209500	0	0	0	0	0	0	0
sp|P00740-2|FA9_HUMAN;sp|P00740|FA9_HUMAN	0	6624000	0	0	0	0	0	0	0
sp|P00491|PNPH_HUMAN;tr|G3V393|G3V393_HUMAN;tr|G3V5M2|G3V5M2_HUMAN	0	5752600	0	0	0	0	0	0	0
sp|P24539|AT5F1_HUMAN;tr|Q5QNZ2|Q5QNZ2_HUMAN	0	4814400	0	0	0	0	0	0	0
tr|G3V2V8|G3V2V8_HUMAN;sp|P61916-2|NPC2_HUMAN;tr|J3KMY5|J3KMY5_HUMAN;sp|P61916|NPC2_HUMAN;tr|H0YIZ1|H0YIZ1_HUMAN;tr|G3V3E8|G3V3E8_HUMAN;tr|E7EMS2|E7EMS2_HUMAN;tr|G3V3D1|G3V3D1_HUMAN	0	4757400	0	0	0	0	0	0	0
sp|Q12860-2|CNTN1_HUMAN;sp|Q12860|CNTN1_HUMAN;sp|Q12860-3|CNTN1_HUMAN	0	4407800	0	0	0	0	0	0	0
tr|H7C123|H7C123_HUMAN;tr|H7C2C5|H7C2C5_HUMAN;tr|F8W7C6|F8W7C6_HUMAN;tr|A0A087WV22|A0A087WV22_HUMAN;tr|X1WI28|X1WI28_HUMAN;sp|Q96L21|RL10L_HUMAN;sp|P27635|RL10_HUMAN	0	4367900	0	0	0	0	0	0	0
tr|J3QLE5|J3QLE5_HUMAN;sp|P14678-2|RSMB_HUMAN;sp|P63162|RSMN_HUMAN;sp|P14678|RSMB_HUMAN;sp|P63162-2|RSMN_HUMAN;sp|P14678-3|RSMB_HUMAN;tr|J3KRY3|J3KRY3_HUMAN;tr|S4R3P3|S4R3P3_HUMAN	0	4022200	0	0	7783800	0	0	4677000	5014700
tr|C9J0K6|C9J0K6_HUMAN;sp|P30626-3|SORCN_HUMAN;sp|P30626-2|SORCN_HUMAN;sp|P30626|SORCN_HUMAN	0	3545800	0	0	0	0	0	0	0
sp|P03951-2|FA11_HUMAN;sp|P03951|FA11_HUMAN;tr|X6R3B1|X6R3B1_HUMAN	0	3479100	0	0	0	0	0	0	0
sp|P28838-2|AMPL_HUMAN;sp|P28838|AMPL_HUMAN	0	3430000	0	0	0	0	0	0	0
sp|Q9H488|OFUT1_HUMAN;sp|Q9H488-2|OFUT1_HUMAN	0	2721100	0	0	0	0	0	0	0
sp|P33176|KINH_HUMAN;tr|A0A0G2JMZ6|A0A0G2JMZ6_HUMAN;tr|J3KNA1|J3KNA1_HUMAN;sp|O60282|KIF5C_HUMAN;sp|Q12840|KIF5A_HUMAN;sp|O60282-2|KIF5C_HUMAN	0	1799400	0	0	0	0	0	0	0
sp|Q96HR9-2|REEP6_HUMAN;sp|Q96HR9|REEP6_HUMAN	0	1345900	0	0	0	0	0	0	0
tr|F8VXH9|F8VXH9_HUMAN;tr|H3BRU6|H3BRU6_HUMAN;sp|Q15366-7|PCBP2_HUMAN;tr|F8VZX2|F8VZX2_HUMAN;sp|Q15366-8|PCBP2_HUMAN;sp|Q15366-4|PCBP2_HUMAN;sp|Q15366-5|PCBP2_HUMAN;sp|Q15366-6|PCBP2_HUMAN;sp|Q15366-3|PCBP2_HUMAN;sp|Q15366|PCBP2_HUMAN;sp|Q15366-2|PCBP2_HUMAN;tr|F8W0G4|F8W0G4_HUMAN;tr|F8W1G6|F8W1G6_HUMAN;tr|J3QT27|J3QT27_HUMAN;sp|P57721-2|PCBP3_HUMAN;sp|P57721-3|PCBP3_HUMAN;sp|P57721-5|PCBP3_HUMAN…	0	0	0	0	80642000	81665000	0	0	0
sp|P35613-2|BASI_HUMAN;sp|P35613|BASI_HUMAN;sp|P35613-3|BASI_HUMAN;tr|A0A087WUV8|A0A087WUV8_HUMAN;sp|P35613-4|BASI_HUMAN;tr|A0A087X2B5|A0A087X2B5_HUMAN;tr|I3L192|I3L192_HUMAN;tr|R4GMX5|R4GMX5_HUMAN;tr|R4GN83|R4GN83_HUMAN	0	0	0	0	70551000	69157000	0	98508000	68692000
sp|P14314-2|GLU2B_HUMAN;sp|P14314|GLU2B_HUMAN;tr|K7ELL7|K7ELL7_HUMAN;tr|K7EPW7|K7EPW7_HUMAN;tr|A0A0C4DGP4|A0A0C4DGP4_HUMAN;tr|K7EKX1|K7EKX1_HUMAN;tr|K7EJ70|K7EJ70_HUMAN	0	0	0	0	63901000	23147000	0	0	0
sp|P62136|PP1A_HUMAN;sp|P62136-2|PP1A_HUMAN;sp|P62136-3|PP1A_HUMAN;tr|F8VYE8|F8VYE8_HUMAN;sp|P36873|PP1G_HUMAN;tr|F8W0W8|F8W0W8_HUMAN;sp|P36873-2|PP1G_HUMAN;tr|E9PMD7|E9PMD7_HUMAN;tr|F8VR82|F8VR82_HUMAN;tr|H0Y3Y6|H0Y3Y6_HUMAN;tr|A0A087WYY5|A0A087WYY5_HUMAN;tr|F5H1L6|F5H1L6_HUMAN;tr|F5H037|F5H037_HUMAN;tr|F8WE71|F8WE71_HUMAN;tr|F8W1A0|F8W1A0_HUMAN	0	0	0	0	53570000	0	0	59393000	56392000
sp|Q15063|POSTN_HUMAN	0	0	0	0	41564000	41807000	0	0	0
tr|A0A1W2PNV4|A0A1W2PNV4_HUMAN;tr|F8WFD3|F8WFD3_HUMAN;tr|E9PF58|E9PF58_HUMAN;sp|Q92747|ARC1A_HUMAN	0	0	0	0	40396000	0	0	0	0
sp|Q15365|PCBP1_HUMAN	0	0	0	0	35622000	41496000	0	0	0
sp|Q96LT9-2|RBM40_HUMAN;sp|Q96LT9|RBM40_HUMAN	0	0	0	0	30434000	0	0	0	0
tr|A0A0U1RQV3|A0A0U1RQV3_HUMAN;sp|Q12805-5|FBLN3_HUMAN;sp|Q12805-2|FBLN3_HUMAN;sp|Q12805-4|FBLN3_HUMAN;sp|Q12805-3|FBLN3_HUMAN;sp|Q12805|FBLN3_HUMAN;tr|Q580Q6|Q580Q6_HUMAN	0	0	0	0	27304000	20031000	0	0	0
sp|P13674-2|P4HA1_HUMAN;sp|P13674|P4HA1_HUMAN;sp|P13674-3|P4HA1_HUMAN	0	0	0	0	27175000	0	0	0	0
sp|P61026|RAB10_HUMAN;tr|H0YLJ8|H0YLJ8_HUMAN;tr|H0YL94|H0YL94_HUMAN;tr|H0YMN7|H0YMN7_HUMAN;sp|P62820-3|RAB1A_HUMAN;sp|P62820-2|RAB1A_HUMAN;tr|E9PLD0|E9PLD0_HUMAN;tr|E7END7|E7END7_HUMAN;tr|H0YNE9|H0YNE9_HUMAN;sp|Q9H0U4|RAB1B_HUMAN;sp|Q92928|RAB1C_HUMAN;sp|P51153|RAB13_HUMAN;sp|P62820|RAB1A_HUMAN;sp|Q92930|RAB8B_HUMAN;sp|P61006-2|RAB8A_HUMAN;sp|P61006|RAB8A_HUMAN;sp|P59190-2|RAB15_HUMAN;sp|P59190|R…	0	0	0	0	26462000	0	0	0	55112000
sp|P31153-2|METK2_HUMAN;sp|P31153|METK2_HUMAN	0	0	0	0	26294000	0	0	0	0
sp|P53985|MOT1_HUMAN;tr|Q5T8R3|Q5T8R3_HUMAN;sp|P53985-2|MOT1_HUMAN;tr|Q5T8R5|Q5T8R5_HUMAN	0	0	0	0	25235000	0	0	0	0
sp|P30048-2|PRDX3_HUMAN;sp|P30048|PRDX3_HUMAN	0	0	0	0	24358000	0	0	0	0
sp|P07602|SAP_HUMAN;sp|P07602-2|SAP_HUMAN;tr|C9JIZ6|C9JIZ6_HUMAN;sp|P07602-3|SAP_HUMAN;tr|A0A0J9YXB8|A0A0J9YXB8_HUMAN;tr|Q5BJH1|Q5BJH1_HUMAN	0	0	0	0	24237000	0	0	0	0
sp|Q6S8J3|POTEE_HUMAN;sp|A5A3E0|POTEF_HUMAN	0	0	0	0	21719000	0	0	0	0
sp|Q7L2H7|EIF3M_HUMAN;tr|J3KNJ2|J3KNJ2_HUMAN;tr|E9PN86|E9PN86_HUMAN;tr|H0YCQ8|H0YCQ8_HUMAN;sp|Q7L2H7-2|EIF3M_HUMAN;tr|E9PRI2|E9PRI2_HUMAN;tr|E9PRY0|E9PRY0_HUMAN;tr|E7ESM3|E7ESM3_HUMAN	0	0	0	0	21503000	0	0	0	0
sp|P08294|SODE_HUMAN	0	0	0	0	20582000	0	0	0	0
tr|M0QZC5|M0QZC5_HUMAN;sp|P62280|RS11_HUMAN;tr|M0R1H5|M0R1H5_HUMAN	0	0	0	0	20320000	0	0	0	0
sp|Q01518-2|CAP1_HUMAN;sp|Q01518|CAP1_HUMAN;tr|Q5T0R7|Q5T0R7_HUMAN;tr|Q5T0R6|Q5T0R6_HUMAN;tr|Q5T0R5|Q5T0R5_HUMAN;tr|Q5T0R4|Q5T0R4_HUMAN;tr|Q5T0R3|Q5T0R3_HUMAN;tr|Q5T0R2|Q5T0R2_HUMAN;tr|Q5T0R1|Q5T0R1_HUMAN;tr|Q5T0R9|Q5T0R9_HUMAN;tr|Q5T0R8|Q5T0R8_HUMAN;tr|Q5T0S3|Q5T0S3_HUMAN	0	0	0	0	18977000	17027000	0	0	0
tr|I3L397|I3L397_HUMAN;sp|P63241|IF5A1_HUMAN;tr|I3L504|I3L504_HUMAN;sp|P63241-2|IF5A1_HUMAN;tr|F8WCJ1|F8WCJ1_HUMAN;tr|C9J7B5|C9J7B5_HUMAN;tr|C9J4W5|C9J4W5_HUMAN;sp|Q9GZV4|IF5A2_HUMAN;sp|Q6IS14|IF5AL_HUMAN	0	0	0	0	18536000	16752000	0	0	0
tr|E7EQG2|E7EQG2_HUMAN;sp|Q14240|IF4A2_HUMAN;sp|Q14240-2|IF4A2_HUMAN	0	0	0	0	18248000	0	0	0	0
tr|Q5TA02|Q5TA02_HUMAN;sp|P78417-3|GSTO1_HUMAN;sp|P78417|GSTO1_HUMAN;tr|Q5TA01|Q5TA01_HUMAN;sp|P78417-2|GSTO1_HUMAN	0	0	0	0	17977000	0	0	0	0
sp|P04632|CPNS1_HUMAN;tr|K7ELJ7|K7ELJ7_HUMAN;tr|A0A0C4DGQ5|A0A0C4DGQ5_HUMAN;tr|U3KQE2|U3KQE2_HUMAN;tr|K7EM73|K7EM73_HUMAN;tr|K7EIV0|K7EIV0_HUMAN;tr|A0A075B7C0|A0A075B7C0_HUMAN;tr|K7EKD8|K7EKD8_HUMAN;tr|K7ES78|K7ES78_HUMAN;tr|K7EMQ1|K7EMQ1_HUMAN;tr|U3KPR7|U3KPR7_HUMAN	0	0	0	0	17751000	0	0	0	0
sp|P17931|LEG3_HUMAN;tr|G3V3R6|G3V3R6_HUMAN	0	0	0	0	17195000	0	0	0	0
sp|Q9BSJ8|ESYT1_HUMAN;sp|Q9BSJ8-2|ESYT1_HUMAN	0	0	0	0	16992000	19365000	0	6818600	0
sp|Q6ZT21|TMPPE_HUMAN	0	0	0	0	16305000	0	0	0	0
sp|O15143|ARC1B_HUMAN;tr|C9JBJ7|C9JBJ7_HUMAN;tr|C9K057|C9K057_HUMAN;tr|C9J4Z7|C9J4Z7_HUMAN;tr|F8VXW2|F8VXW2_HUMAN;tr|C9JEY1|C9JEY1_HUMAN;tr|C9JQM8|C9JQM8_HUMAN;tr|C9JFG9|C9JFG9_HUMAN;tr|C9J6C8|C9J6C8_HUMAN;tr|C9JTT6|C9JTT6_HUMAN;tr|C9JM51|C9JM51_HUMAN;tr|F8WEB3|F8WEB3_HUMAN	0	0	0	0	15565000	0	0	0	0
sp|O43143|DHX15_HUMAN	0	0	21406000	0	14859000	0	0	52154000	29754000
sp|Q16555-2|DPYL2_HUMAN;sp|Q16555|DPYL2_HUMAN;tr|A0A1C7CYX9|A0A1C7CYX9_HUMAN;tr|H0YBT4|H0YBT4_HUMAN;tr|E9PD68|E9PD68_HUMAN;sp|Q14195|DPYL3_HUMAN;sp|Q14194|DPYL1_HUMAN;sp|Q14195-2|DPYL3_HUMAN;sp|Q14194-2|DPYL1_HUMAN	0	0	0	0	14460000	0	0	0	0
sp|Q9NY33-4|DPP3_HUMAN;sp|Q9NY33|DPP3_HUMAN;tr|G3V1D3|G3V1D3_HUMAN;tr|G3V180|G3V180_HUMAN;tr|E9PQ14|E9PQ14_HUMAN;tr|E9PNX5|E9PNX5_HUMAN;tr|E9PKK8|E9PKK8_HUMAN;tr|E9PPK9|E9PPK9_HUMAN;sp|Q9NY33-2|DPP3_HUMAN	0	0	0	0	13367000	0	0	0	0
tr|Q60FE5|Q60FE5_HUMAN;tr|A0A087WWY3|A0A087WWY3_HUMAN	0	0	0	0	13088000	0	0	0	0
sp|Q92900-2|RENT1_HUMAN;sp|Q92900|RENT1_HUMAN	0	0	0	0	12769000	0	0	12611000	11992000
tr|K7EJC1|K7EJC1_HUMAN;tr|K7EJR3|K7EJR3_HUMAN;tr|R4GMR5|R4GMR5_HUMAN;sp|P48556|PSMD8_HUMAN;tr|K7ERW6|K7ERW6_HUMAN	0	0	0	0	12256000	0	0	0	0
sp|P62873-2|GBB1_HUMAN;sp|P62873|GBB1_HUMAN;tr|B1AKQ8|B1AKQ8_HUMAN;tr|F6X3N5|F6X3N5_HUMAN;tr|F6UT28|F6UT28_HUMAN;tr|F5H8J8|F5H8J8_HUMAN;tr|F5H100|F5H100_HUMAN;tr|B3KVK2|B3KVK2_HUMAN;tr|F5H0S8|F5H0S8_HUMAN;sp|P16520-2|GBB3_HUMAN;tr|E9PCP0|E9PCP0_HUMAN;sp|P16520|GBB3_HUMAN	0	0	0	0	12149000	0	0	0	0
sp|P06756-3|ITAV_HUMAN;sp|P06756-2|ITAV_HUMAN;sp|P06756|ITAV_HUMAN	0	0	0	0	12117000	0	0	0	0
sp|Q9BXU7|UBP26_HUMAN	0	0	0	0	11879000	0	0	0	0
sp|P46777|RL5_HUMAN;tr|Q5T7N0|Q5T7N0_HUMAN	0	0	0	0	9086800	0	0	0	0
tr|C9JKI3|C9JKI3_HUMAN;sp|Q03135-2|CAV1_HUMAN;tr|E9PCT5|E9PCT5_HUMAN;sp|Q03135|CAV1_HUMAN;sp|P56539|CAV3_HUMAN	0	0	0	0	9057900	0	0	0	0
tr|F2Z3J2|F2Z3J2_HUMAN;sp|Q16401-2|PSMD5_HUMAN;sp|Q16401|PSMD5_HUMAN	0	0	0	0	8805000	7731500	0	0	0
sp|P11047|LAMC1_HUMAN	0	0	0	0	8455300	0	0	0	0
sp|P42224-2|STAT1_HUMAN;tr|J3KPM9|J3KPM9_HUMAN;sp|P42224|STAT1_HUMAN	0	0	0	0	8420100	0	0	0	0
sp|Q9UBQ0|VPS29_HUMAN;sp|Q9UBQ0-2|VPS29_HUMAN;tr|F8VXU5|F8VXU5_HUMAN	0	0	0	0	7944700	0	0	0	0
sp|Q04826|1B40_HUMAN;tr|A0A140T951|A0A140T951_HUMAN;sp|P30480|1B42_HUMAN;sp|P30479|1B41_HUMAN;sp|P30460|1B08_HUMAN;sp|P01889|1B07_HUMAN;tr|A0A1W2PPR8|A0A1W2PPR8_HUMAN;sp|Q29865|1C18_HUMAN;tr|A0A140TA05|A0A140TA05_HUMAN;tr|A0A1W2PNZ7|A0A1W2PNZ7_HUMAN;tr|F6U0H7|F6U0H7_HUMAN;tr|A0A140T9D4|A0A140T9D4_HUMAN;tr|A0A140T9L3|A0A140T9L3_HUMAN;tr|A0A140T9E1|A0A140T9E1_HUMAN;tr|A0A140T942|A0A140T942_HUMAN;tr…	0	0	0	0	7878500	0	0	0	0
sp|P60953|CDC42_HUMAN;tr|Q5JYX0|Q5JYX0_HUMAN;sp|P60953-1|CDC42_HUMAN	0	0	0	0	7195700	10585000	0	0	0
tr|A0A0G2JQ62|A0A0G2JQ62_HUMAN;sp|Q8NF37|PCAT1_HUMAN	0	0	0	0	6647000	0	0	0	0
sp|P19623|SPEE_HUMAN;tr|K7ESL0|K7ESL0_HUMAN;tr|K7EL89|K7EL89_HUMAN;tr|K7EKM4|K7EKM4_HUMAN	0	0	0	0	5452000	0	0	0	0
tr|G3V1N2|G3V1N2_HUMAN	0	0	0	0	5422100	0	0	0	0
sp|P20742|PZP_HUMAN;tr|F5GXY0|F5GXY0_HUMAN	0	0	0	0	4593500	0	0	0	0
sp|Q96DG6|CMBL_HUMAN	0	0	0	0	4561500	0	0	0	0
sp|O95197-3|RTN3_HUMAN;sp|O95197-4|RTN3_HUMAN;sp|O95197-7|RTN3_HUMAN;sp|O95197-2|RTN3_HUMAN;sp|O95197|RTN3_HUMAN	0	0	0	0	4305700	0	0	0	0
sp|P62277|RS13_HUMAN;tr|J3KMX5|J3KMX5_HUMAN	0	0	0	0	3745400	0	0	0	0
tr|G3V279|G3V279_HUMAN;sp|P84090|ERH_HUMAN	0	0	0	0	3302800	0	0	0	0
sp|Q9NZ01|TECR_HUMAN;tr|M0R329|M0R329_HUMAN;tr|B4DR74|B4DR74_HUMAN;sp|Q9NZ01-2|TECR_HUMAN;tr|M0QXM3|M0QXM3_HUMAN	0	0	0	0	2998800	0	0	0	0
tr|A0A024R412|A0A024R412_HUMAN;sp|O60462-4|NRP2_HUMAN;sp|O60462-5|NRP2_HUMAN;tr|A0A024R3W6|A0A024R3W6_HUMAN;sp|O60462-2|NRP2_HUMAN;tr|Q7LBX6|Q7LBX6_HUMAN;sp|O60462-3|NRP2_HUMAN;tr|X5D2Q8|X5D2Q8_HUMAN;sp|O60462|NRP2_HUMAN;sp|O60462-6|NRP2_HUMAN	0	0	0	0	2673300	0	0	0	0
sp|Q6P2Q9|PRP8_HUMAN;tr|I3L3Z8|I3L3Z8_HUMAN;tr|I3L0J9|I3L0J9_HUMAN	0	0	0	0	2495600	0	0	0	0
sp|Q8WUM0|NU133_HUMAN	0	0	0	0	2283900	0	0	0	0
sp|Q9HAV4|XPO5_HUMAN	0	0	0	0	2061100	0	0	0	0
sp|Q9HCB6|SPON1_HUMAN	0	0	0	0	1102700	0	0	0	0
sp|Q9BPU6|DPYL5_HUMAN;tr|E7EWB4|E7EWB4_HUMAN	0	0	0	0	0	0	0	1548200000	1277300000
sp|P07357|CO8A_HUMAN	0	0	0	0	0	0	0	200580000	180250000
sp|Q71UI9|H2AV_HUMAN;sp|P0C0S5|H2AZ_HUMAN;sp|Q71UI9-4|H2AV_HUMAN;sp|Q71UI9-2|H2AV_HUMAN;tr|C9J0D1|C9J0D1_HUMAN;sp|Q71UI9-3|H2AV_HUMAN;tr|C9J386|C9J386_HUMAN	0	0	0	0	0	0	0	174500000	86747000
sp|P61160|ARP2_HUMAN;tr|F5H6T1|F5H6T1_HUMAN;sp|P61160-2|ARP2_HUMAN	0	0	0	0	0	0	0	99951000	72983000
sp|P38606-2|VATA_HUMAN;sp|P38606|VATA_HUMAN;tr|C9JA17|C9JA17_HUMAN;tr|C9JVW8|C9JVW8_HUMAN	0	0	0	0	0	0	0	95784000	0
sp|P41091|IF2G_HUMAN;sp|Q2VIR3|IF2GL_HUMAN;tr|F8W810|F8W810_HUMAN;sp|Q2VIR3-2|IF2GL_HUMAN;tr|H7BZU1|H7BZU1_HUMAN	0	0	0	0	0	71443000	0	89338000	64350000
tr|D6RCF2|D6RCF2_HUMAN;sp|O75367-2|H2AY_HUMAN;sp|O75367-3|H2AY_HUMAN;sp|O75367|H2AY_HUMAN;sp|Q9P0M6|H2AW_HUMAN;tr|B4DJC3|B4DJC3_HUMAN;tr|Q5SQT3|Q5SQT3_HUMAN	0	0	0	0	0	0	0	88891000	75943000
sp|Q96M89|CC138_HUMAN;tr|H7C005|H7C005_HUMAN;sp|Q96M89-2|CC138_HUMAN	0	0	0	0	0	0	0	52872000	0
tr|A0A0A6YYF2|A0A0A6YYF2_HUMAN;sp|Q16787-1|LAMA3_HUMAN;sp|Q16787|LAMA3_HUMAN;tr|K7EIP4|K7EIP4_HUMAN;tr|A0A0A0MTS5|A0A0A0MTS5_HUMAN;sp|Q16787-4|LAMA3_HUMAN;tr|A0A0A0MSA0|A0A0A0MSA0_HUMAN;sp|Q16787-3|LAMA3_HUMAN	0	0	0	0	0	0	0	52593000	0
tr|E7EX53|E7EX53_HUMAN;sp|P61313-2|RL15_HUMAN;tr|E7EQV9|E7EQV9_HUMAN;sp|P61313|RL15_HUMAN;tr|E7ENU7|E7ENU7_HUMAN;tr|E7ERA2|E7ERA2_HUMAN	0	0	0	0	0	0	0	48212000	0
sp|Q13347|EIF3I_HUMAN;tr|Q5TFK1|Q5TFK1_HUMAN	0	0	22111000	0	0	0	0	44810000	0
tr|E9PLK3|E9PLK3_HUMAN;sp|P55786|PSA_HUMAN;sp|P55786-2|PSA_HUMAN;sp|A6NEC2|PSAL_HUMAN;tr|H0YDG0|H0YDG0_HUMAN;tr|E9PP11|E9PP11_HUMAN;sp|A6NEC2-2|PSAL_HUMAN;tr|H0YCQ5|H0YCQ5_HUMAN;tr|E9PJ74|E9PJ74_HUMAN;tr|E9PRQ5|E9PRQ5_HUMAN	0	0	0	0	0	38768000	0	44159000	41888000
sp|Q92841-1|DDX17_HUMAN;sp|Q92841-3|DDX17_HUMAN;sp|Q92841-2|DDX17_HUMAN;tr|A0A1X7SBZ2|A0A1X7SBZ2_HUMAN;sp|Q92841|DDX17_HUMAN;tr|A0A1W2PQ51|A0A1W2PQ51_HUMAN	0	0	0	0	0	0	0	43382000	0
sp|P61970|NTF2_HUMAN;tr|H3BRV9|H3BRV9_HUMAN	0	0	0	0	0	0	0	43319000	0
sp|O75643|U520_HUMAN;tr|B4E0P5|B4E0P5_HUMAN;sp|O75643-2|U520_HUMAN	0	0	0	0	0	0	0	41174000	41326000
sp|P35606-2|COPB2_HUMAN;sp|P35606|COPB2_HUMAN;tr|D6RBZ7|D6RBZ7_HUMAN;tr|D6RCL6|D6RCL6_HUMAN;tr|D6RBG7|D6RBG7_HUMAN;tr|D6RBT6|D6RBT6_HUMAN;tr|D6R997|D6R997_HUMAN;tr|H0Y938|H0Y938_HUMAN	0	0	0	0	0	0	0	40503000	22122000
sp|P29034|S10A2_HUMAN;tr|R4GN49|R4GN49_HUMAN	0	0	0	0	0	0	0	39375000	0
sp|P12004|PCNA_HUMAN	0	0	0	0	0	0	0	38674000	0
sp|O60687|SRPX2_HUMAN;tr|A0A1W2PR88|A0A1W2PR88_HUMAN;tr|A0A1W2PNZ6|A0A1W2PNZ6_HUMAN;tr|A0A1W2PRB1|A0A1W2PRB1_HUMAN	0	0	0	0	0	0	0	38662000	0
sp|Q05639|EF1A2_HUMAN	0	0	0	0	0	0	0	38524000	0
sp|P35052|GPC1_HUMAN;tr|H7C024|H7C024_HUMAN;tr|H7C410|H7C410_HUMAN;sp|P35052-2|GPC1_HUMAN;tr|H7BZE9|H7BZE9_HUMAN;tr|C9J4Y6|C9J4Y6_HUMAN;tr|H7BZL4|H7BZL4_HUMAN	0	0	0	0	0	0	0	37637000	0
tr|F5H4Z8|F5H4Z8_HUMAN;sp|P49746|TSP3_HUMAN;sp|P49746-2|TSP3_HUMAN;tr|Q2HIZ1|Q2HIZ1_HUMAN;tr|B4DQH6|B4DQH6_HUMAN	0	0	0	0	0	0	0	37503000	26804000
sp|Q9UMS4|PRP19_HUMAN;tr|F5GY56|F5GY56_HUMAN;tr|H0YGF3|H0YGF3_HUMAN;tr|F5H2I0|F5H2I0_HUMAN	0	0	0	0	0	0	0	34394000	0
sp|Q93063|EXT2_HUMAN;sp|Q93063-2|EXT2_HUMAN;sp|Q93063-3|EXT2_HUMAN;tr|E9PNL9|E9PNL9_HUMAN	0	0	0	0	0	0	0	34214000	27264000
sp|O95347-2|SMC2_HUMAN;sp|O95347|SMC2_HUMAN	0	0	0	0	0	0	0	32482000	0
sp|P40429|RL13A_HUMAN;tr|M0QZU1|M0QZU1_HUMAN;tr|A0A096LPE0|A0A096LPE0_HUMAN;tr|Q8J015|Q8J015_HUMAN;tr|M0QYS1|M0QYS1_HUMAN	0	0	0	0	0	0	0	31524000	0
tr|E9PLL6|E9PLL6_HUMAN;sp|P46776|RL27A_HUMAN;tr|E9PJD9|E9PJD9_HUMAN;tr|E9PLX7|E9PLX7_HUMAN	0	0	0	0	0	0	0	31452000	0
sp|Q13753-2|LAMC2_HUMAN;sp|Q13753|LAMC2_HUMAN	0	0	0	0	0	0	0	30654000	28628000
sp|P14415|AT1B2_HUMAN	0	0	0	0	0	0	0	30290000	0
tr|H0YLA4|H0YLA4_HUMAN;sp|Q00796|DHSO_HUMAN	0	0	0	0	0	0	0	29124000	0
tr|A2ACR0|A2ACR0_HUMAN;tr|A2ACR1|A2ACR1_HUMAN;sp|P28065-2|PSB9_HUMAN;sp|P28065|PSB9_HUMAN;tr|A0A0G2JJQ0|A0A0G2JJQ0_HUMAN;tr|A0A0G2JJA7|A0A0G2JJA7_HUMAN	0	0	0	0	0	0	0	28534000	0
sp|Q7Z6Z7-2|HUWE1_HUMAN;sp|Q7Z6Z7-3|HUWE1_HUMAN;sp|Q7Z6Z7|HUWE1_HUMAN;tr|A0A087X146|A0A087X146_HUMAN;tr|A0A087X1S3|A0A087X1S3_HUMAN;tr|H0Y659|H0Y659_HUMAN	0	0	0	0	0	0	0	28223000	0
sp|O15067|PUR4_HUMAN;tr|H0YGH1|H0YGH1_HUMAN;tr|J3KTQ5|J3KTQ5_HUMAN;tr|J3KT98|J3KT98_HUMAN;tr|J3QSG0|J3QSG0_HUMAN;tr|J3QSH6|J3QSH6_HUMAN	0	0	0	0	0	0	0	26627000	0
sp|O75533|SF3B1_HUMAN;tr|H7C341|H7C341_HUMAN	0	0	0	0	0	0	0	26286000	23510000
sp|P02649|APOE_HUMAN;tr|E9PEV4|E9PEV4_HUMAN;tr|E7ERP7|E7ERP7_HUMAN;tr|H0Y7L5|H0Y7L5_HUMAN	0	0	0	0	0	0	0	25112000	0
sp|P62269|RS18_HUMAN;tr|A0A0G2JQH2|A0A0G2JQH2_HUMAN;tr|Q5GGW2|Q5GGW2_HUMAN;tr|J3JS69|J3JS69_HUMAN	0	0	0	0	0	0	0	24589000	0
sp|Q9BXN1|ASPN_HUMAN;tr|Q5TBF2|Q5TBF2_HUMAN	0	0	0	0	0	0	0	24431000	0
tr|Q5T8F0|Q5T8F0_HUMAN;sp|P07711|CATL1_HUMAN	0	0	0	0	0	0	0	24203000	0
sp|Q14166|TTL12_HUMAN	0	0	0	0	0	0	0	23550000	0
tr|K7EJL1|K7EJL1_HUMAN;tr|E7ENJ6|E7ENJ6_HUMAN;sp|Q9BXS5|AP1M1_HUMAN;sp|Q9BXS5-2|AP1M1_HUMAN;tr|K7ERH5|K7ERH5_HUMAN;tr|K7EL08|K7EL08_HUMAN;tr|K7EPR4|K7EPR4_HUMAN;tr|K7EJJ1|K7EJJ1_HUMAN;tr|K7EMG5|K7EMG5_HUMAN	0	0	0	0	0	0	0	23310000	25407000
sp|Q9Y4K1|CRBG1_HUMAN;tr|A0A0J9YWL0|A0A0J9YWL0_HUMAN;sp|Q9Y4K1-2|CRBG1_HUMAN;tr|Q96QW7|Q96QW7_HUMAN	0	0	0	0	0	0	0	22791000	0
sp|Q8WUM4|PDC6I_HUMAN;sp|Q8WUM4-2|PDC6I_HUMAN;sp|Q8WUM4-3|PDC6I_HUMAN;tr|F8WEQ7|F8WEQ7_HUMAN;tr|F8WBR8|F8WBR8_HUMAN;tr|C9IZF9|C9IZF9_HUMAN;tr|F8WDK9|F8WDK9_HUMAN	0	0	0	0	0	0	0	22437000	0
sp|Q9Y696|CLIC4_HUMAN	0	0	0	0	0	0	0	21782000	0
tr|F6UZG9|F6UZG9_HUMAN;sp|Q8NFZ0|FBH1_HUMAN;sp|Q8NFZ0-2|FBH1_HUMAN	0	0	0	0	0	0	0	21123000	0
sp|P10644|KAP0_HUMAN;tr|K7EM13|K7EM13_HUMAN;sp|P10644-2|KAP0_HUMAN;tr|K7EPB2|K7EPB2_HUMAN	0	0	0	0	0	0	0	21064000	0
sp|P54136-2|SYRC_HUMAN;sp|P54136|SYRC_HUMAN;tr|E5RH09|E5RH09_HUMAN;tr|E5RJM9|E5RJM9_HUMAN	0	0	13461000	0	0	0	0	20753000	24787000
sp|P30520|PURA2_HUMAN	0	0	0	0	0	0	0	20294000	12328000
sp|Q13418-2|ILK_HUMAN;sp|Q13418|ILK_HUMAN;tr|A0A0A0MTH3|A0A0A0MTH3_HUMAN;sp|Q13418-3|ILK_HUMAN;tr|A0A087WWY6|A0A087WWY6_HUMAN	0	0	0	0	0	0	0	19357000	13107000
sp|O14773-2|TPP1_HUMAN;sp|O14773|TPP1_HUMAN	0	0	0	0	0	0	0	19166000	0
sp|P11388|TOP2A_HUMAN;sp|P11388-2|TOP2A_HUMAN;sp|P11388-3|TOP2A_HUMAN;sp|P11388-4|TOP2A_HUMAN;tr|E9PCY5|E9PCY5_HUMAN;sp|Q02880-2|TOP2B_HUMAN;sp|Q02880|TOP2B_HUMAN	0	0	0	0	0	0	0	19091000	0
sp|O43854-2|EDIL3_HUMAN;sp|O43854|EDIL3_HUMAN	0	0	19158000	0	0	0	0	18691000	17305000
sp|Q03169|TNAP2_HUMAN;tr|H0YLC0|H0YLC0_HUMAN	0	0	0	0	0	0	0	18299000	0
tr|F5GYN4|F5GYN4_HUMAN;sp|Q96FW1|OTUB1_HUMAN;tr|J3KR44|J3KR44_HUMAN;tr|F5H6Q1|F5H6Q1_HUMAN;tr|F5GYJ8|F5GYJ8_HUMAN;tr|F5H3F0|F5H3F0_HUMAN;sp|Q96FW1-2|OTUB1_HUMAN	0	0	0	0	0	0	0	18262000	0
sp|O00567|NOP56_HUMAN;tr|H0Y653|H0Y653_HUMAN;tr|H0YDU4|H0YDU4_HUMAN;tr|Q5JXT2|Q5JXT2_HUMAN	0	0	0	0	0	0	0	18093000	13688000
tr|B4DLR8|B4DLR8_HUMAN;sp|P15559-3|NQO1_HUMAN;sp|P15559-2|NQO1_HUMAN;tr|H3BRK3|H3BRK3_HUMAN;sp|P15559|NQO1_HUMAN;tr|H3BNV2|H3BNV2_HUMAN	0	0	0	0	0	0	0	17829000	0
sp|Q9BT78-2|CSN4_HUMAN;sp|Q9BT78|CSN4_HUMAN;tr|D6RAX7|D6RAX7_HUMAN;tr|D6RFN0|D6RFN0_HUMAN;tr|D6RD63|D6RD63_HUMAN	0	0	0	0	0	0	0	17526000	0
tr|C9JPM4|C9JPM4_HUMAN;sp|P18085|ARF4_HUMAN;tr|C9JAK5|C9JAK5_HUMAN;tr|F5H1V1|F5H1V1_HUMAN;tr|F5H6T5|F5H6T5_HUMAN;tr|F8WDB3|F8WDB3_HUMAN	0	0	0	0	0	0	0	16706000	0
tr|K7ENH2|K7ENH2_HUMAN;tr|B3KQ25|B3KQ25_HUMAN;tr|K7ESG5|K7ESG5_HUMAN;tr|K9J957|K9J957_HUMAN;sp|P61289|PSME3_HUMAN;sp|P61289-3|PSME3_HUMAN;sp|P61289-2|PSME3_HUMAN;tr|K7EMD0|K7EMD0_HUMAN;tr|K7EPX6|K7EPX6_HUMAN;tr|K7EKR3|K7EKR3_HUMAN;tr|A0A087WTV2|A0A087WTV2_HUMAN	0	0	0	0	0	0	0	16608000	0
sp|O43776|SYNC_HUMAN;tr|K7EMQ6|K7EMQ6_HUMAN;tr|K7EPK2|K7EPK2_HUMAN;tr|K7EQ35|K7EQ35_HUMAN	0	0	0	0	0	0	0	16293000	0
sp|O95782-2|AP2A1_HUMAN;sp|O95782|AP2A1_HUMAN;tr|A0A0G2JQM1|A0A0G2JQM1_HUMAN;sp|O94973-3|AP2A2_HUMAN;tr|A0A0G2JS82|A0A0G2JS82_HUMAN;sp|O94973|AP2A2_HUMAN;sp|O94973-2|AP2A2_HUMAN;tr|A0A0G2JS17|A0A0G2JS17_HUMAN;tr|A0A0G2JQT9|A0A0G2JQT9_HUMAN;tr|H0YDE9|H0YDE9_HUMAN;tr|H0YEG0|H0YEG0_HUMAN;tr|A0A0G2JRF9|A0A0G2JRF9_HUMAN;tr|A0A0G2JQA4|A0A0G2JQA4_HUMAN;tr|E9PR62|E9PR62_HUMAN;tr|M0R2D9|M0R2D9_HUMAN;tr|E9…	0	0	0	0	0	0	0	15948000	0
sp|Q9GZM7-3|TINAL_HUMAN;sp|Q9GZM7|TINAL_HUMAN;tr|F6SDV2|F6SDV2_HUMAN;sp|Q9GZM7-2|TINAL_HUMAN	0	0	0	0	0	25868000	0	15114000	0
sp|O14744-2|ANM5_HUMAN;sp|O14744|ANM5_HUMAN;sp|O14744-4|ANM5_HUMAN;sp|O14744-3|ANM5_HUMAN;sp|O14744-5|ANM5_HUMAN;tr|G3V5L5|G3V5L5_HUMAN;tr|H0YJD3|H0YJD3_HUMAN;tr|H7BZ44|H7BZ44_HUMAN;tr|G3V580|G3V580_HUMAN;tr|G3V2L6|G3V2L6_HUMAN;tr|G3V2X6|G3V2X6_HUMAN;tr|C9JSX3|C9JSX3_HUMAN;tr|H0YJX6|H0YJX6_HUMAN	0	0	0	0	0	0	0	14840000	0
sp|P16403|H12_HUMAN;sp|P10412|H14_HUMAN;sp|P16402|H13_HUMAN;sp|P22492|H1T_HUMAN;sp|Q02539|H11_HUMAN	0	0	0	0	0	0	0	14691000	0
sp|O00743-2|PPP6_HUMAN;sp|O00743|PPP6_HUMAN;sp|O00743-3|PPP6_HUMAN	0	0	0	0	0	0	0	14570000	0
sp|P50570-2|DYN2_HUMAN;sp|P50570-5|DYN2_HUMAN;sp|P50570|DYN2_HUMAN;sp|P50570-3|DYN2_HUMAN;sp|P50570-4|DYN2_HUMAN;tr|A0A1B0GUX5|A0A1B0GUX5_HUMAN;sp|Q9UQ16-5|DYN3_HUMAN;tr|E5RHK8|E5RHK8_HUMAN;tr|A0A0D9SFB1|A0A0D9SFB1_HUMAN;sp|Q05193-5|DYN1_HUMAN;sp|Q05193-3|DYN1_HUMAN;tr|A0A0U1RQP1|A0A0U1RQP1_HUMAN;sp|Q9UQ16-2|DYN3_HUMAN;sp|Q9UQ16-3|DYN3_HUMAN;tr|A0A0D9SFE4|A0A0D9SFE4_HUMAN;sp|Q05193-2|DYN1_HUMAN;s…	0	0	0	0	0	0	0	14311000	15683000
tr|H0YLF3|H0YLF3_HUMAN;tr|F5H6I0|F5H6I0_HUMAN;sp|P61769|B2MG_HUMAN	0	0	0	0	0	0	0	14006000	0
tr|D6R9I9|D6R9I9_HUMAN;sp|P61221|ABCE1_HUMAN	0	0	0	0	0	0	0	13974000	0
sp|P16435|NCPR_HUMAN;tr|E7EMD0|E7EMD0_HUMAN;tr|H0Y4R2|H0Y4R2_HUMAN	0	0	0	0	0	0	0	13811000	13463000
tr|A0A0A0MTR7|A0A0A0MTR7_HUMAN;sp|Q63HN8|RN213_HUMAN;tr|A0A0A0MTC1|A0A0A0MTC1_HUMAN;sp|Q63HN8-4|RN213_HUMAN;sp|Q63HN8-6|RN213_HUMAN	0	0	0	0	0	0	0	13581000	0
sp|Q14517|FAT1_HUMAN;tr|A0A087WVP1|A0A087WVP1_HUMAN;tr|D6RCE4|D6RCE4_HUMAN	0	0	0	0	0	0	0	13198000	0
tr|A0A0D9SFB3|A0A0D9SFB3_HUMAN;sp|O00571-2|DDX3X_HUMAN;tr|A0A0D9SG12|A0A0D9SG12_HUMAN;sp|O00571|DDX3X_HUMAN;tr|A0A0D9SF53|A0A0D9SF53_HUMAN;sp|O15523-2|DDX3Y_HUMAN;sp|O15523|DDX3Y_HUMAN;tr|A0A0J9YVQ7|A0A0J9YVQ7_HUMAN;tr|A0A087WVZ1|A0A087WVZ1_HUMAN	0	0	0	0	0	0	0	13189000	0
sp|Q13085-3|ACACA_HUMAN;sp|Q13085-2|ACACA_HUMAN;sp|Q13085|ACACA_HUMAN;sp|Q13085-4|ACACA_HUMAN;tr|Q59FY4|Q59FY4_HUMAN	0	0	0	0	0	0	0	12822000	0
sp|P67870|CSK2B_HUMAN;tr|Q5SRQ6|Q5SRQ6_HUMAN	0	0	0	0	0	0	0	12677000	0
tr|F8VXB1|F8VXB1_HUMAN;tr|F8VUC5|F8VUC5_HUMAN;tr|F8W156|F8W156_HUMAN;tr|F8W651|F8W651_HUMAN;sp|P61923-5|COPZ1_HUMAN;tr|F8VYZ4|F8VYZ4_HUMAN;sp|P61923|COPZ1_HUMAN;tr|F8VVA7|F8VVA7_HUMAN;tr|F8VXR1|F8VXR1_HUMAN;sp|P61923-4|COPZ1_HUMAN	0	0	0	0	0	0	0	12658000	9834800
sp|P07858|CATB_HUMAN;tr|E9PS78|E9PS78_HUMAN;tr|E9PR54|E9PR54_HUMAN;tr|E9PJ67|E9PJ67_HUMAN;tr|E9PCB3|E9PCB3_HUMAN;tr|E9PKQ7|E9PKQ7_HUMAN;tr|E9PNL5|E9PNL5_HUMAN;tr|E9PHZ5|E9PHZ5_HUMAN;tr|E9PLY3|E9PLY3_HUMAN;tr|E9PSG5|E9PSG5_HUMAN;tr|E9PQM1|E9PQM1_HUMAN	0	0	0	0	0	0	0	12128000	15467000
sp|Q8TEX9|IPO4_HUMAN;sp|Q8TEX9-2|IPO4_HUMAN;tr|H0YN14|H0YN14_HUMAN;tr|H0YN07|H0YN07_HUMAN;tr|H0YMR4|H0YMR4_HUMAN;tr|H0YLV0|H0YLV0_HUMAN;tr|H0YL92|H0YL92_HUMAN	0	0	0	0	0	0	0	11553000	0
tr|C9JC03|C9JC03_HUMAN;sp|Q9H4M9|EHD1_HUMAN;tr|A0A024R571|A0A024R571_HUMAN;tr|C9J2Z4|C9J2Z4_HUMAN;tr|C9JDQ8|C9JDQ8_HUMAN	0	0	0	0	0	0	0	11372000	0
tr|A0A0C4DGQ7|A0A0C4DGQ7_HUMAN;tr|C9JRL6|C9JRL6_HUMAN;sp|O95834|EMAL2_HUMAN;tr|K7EIK7|K7EIK7_HUMAN;sp|O95834-2|EMAL2_HUMAN;sp|O95834-3|EMAL2_HUMAN;tr|K7ERR2|K7ERR2_HUMAN;tr|K7EIM1|K7EIM1_HUMAN;tr|K7EQR0|K7EQR0_HUMAN;tr|K7ERY9|K7ERY9_HUMAN;tr|K7EII6|K7EII6_HUMAN;tr|K7EKG3|K7EKG3_HUMAN;tr|K7EKU5|K7EKU5_HUMAN	0	0	0	0	0	0	0	10730000	0
sp|Q99613-2|EIF3C_HUMAN;sp|Q99613|EIF3C_HUMAN;sp|B5ME19|EIFCL_HUMAN	0	0	0	0	0	0	0	10616000	0
sp|Q96IJ6|GMPPA_HUMAN;sp|Q96IJ6-2|GMPPA_HUMAN;tr|C9J255|C9J255_HUMAN;tr|C9JAH0|C9JAH0_HUMAN;tr|F8WD54|F8WD54_HUMAN;tr|A0A087WUI8|A0A087WUI8_HUMAN	0	0	0	0	0	0	0	10475000	0
tr|A0A087WY81|A0A087WY81_HUMAN;tr|J3KRB3|J3KRB3_HUMAN;tr|A0A087WWH0|A0A087WWH0_HUMAN;tr|J3QS96|J3QS96_HUMAN;sp|P18621-2|RL17_HUMAN;tr|A0A087WXM6|A0A087WXM6_HUMAN;tr|J3QQT2|J3QQT2_HUMAN;tr|J3QLC8|J3QLC8_HUMAN;tr|J3KRX5|J3KRX5_HUMAN;sp|P18621|RL17_HUMAN;tr|A0A0A0MRF8|A0A0A0MRF8_HUMAN;tr|A0A0A6YYL6|A0A0A6YYL6_HUMAN;sp|P18621-3|RL17_HUMAN	0	0	0	0	0	0	0	10449000	0
tr|A0A087WU93|A0A087WU93_HUMAN;tr|A0A087WZQ6|A0A087WZQ6_HUMAN;sp|P63010-3|AP2B1_HUMAN;sp|P63010|AP2B1_HUMAN;sp|P63010-2|AP2B1_HUMAN;tr|A0A087WYD1|A0A087WYD1_HUMAN;tr|A0A087X253|A0A087X253_HUMAN	0	0	0	0	0	0	0	10427000	0
tr|D6RAN4|D6RAN4_HUMAN;sp|P32969|RL9_HUMAN;tr|E7ESE0|E7ESE0_HUMAN;tr|H0Y9V9|H0Y9V9_HUMAN;tr|H0Y9R4|H0Y9R4_HUMAN	0	0	0	0	0	0	0	10020000	0
sp|Q9NSD9-2|SYFB_HUMAN;sp|Q9NSD9|SYFB_HUMAN	0	0	0	0	0	0	0	9842800	0
sp|P28482-2|MK01_HUMAN;sp|P28482|MK01_HUMAN;tr|H0YDH9|H0YDH9_HUMAN;tr|K7ELV1|K7ELV1_HUMAN;tr|B3KR49|B3KR49_HUMAN;tr|K7EN18|K7EN18_HUMAN;tr|E9PBK7|E9PBK7_HUMAN;tr|E9PJF0|E9PJF0_HUMAN;sp|P27361-2|MK03_HUMAN;tr|E9PQW4|E9PQW4_HUMAN;sp|P27361-3|MK03_HUMAN;sp|P27361|MK03_HUMAN;sp|P31152|MK04_HUMAN;sp|Q16659|MK06_HUMAN	0	0	0	0	0	0	0	9441400	0
sp|P61812|TGFB2_HUMAN;sp|P61812-2|TGFB2_HUMAN	0	0	0	0	0	0	0	9216300	0
sp|P08237-2|PFKAM_HUMAN;sp|P08237|PFKAM_HUMAN;sp|P08237-3|PFKAM_HUMAN	0	0	0	0	0	0	0	8900000	0
sp|P08243-3|ASNS_HUMAN;sp|P08243-2|ASNS_HUMAN;sp|P08243|ASNS_HUMAN;tr|C9JT45|C9JT45_HUMAN;tr|C9J057|C9J057_HUMAN;tr|F8WEJ5|F8WEJ5_HUMAN	0	0	0	0	0	0	0	8858800	0
tr|E9PFD4|E9PFD4_HUMAN;tr|B5MCE7|B5MCE7_HUMAN;tr|Q75MG1|Q75MG1_HUMAN;tr|B5MCH7|B5MCH7_HUMAN;tr|E7ETZ4|E7ETZ4_HUMAN;sp|Q9Y6E2|BZW2_HUMAN	0	0	0	0	0	0	0	8801200	7848000
sp|O00187|MASP2_HUMAN	0	0	0	0	0	0	0	8772000	0
sp|P49915-2|GUAA_HUMAN;sp|P49915|GUAA_HUMAN	0	0	0	0	0	0	0	8715700	0
tr|C9JGI3|C9JGI3_HUMAN;sp|P19971|TYPH_HUMAN;sp|P19971-2|TYPH_HUMAN;tr|A0A1W2PQK0|A0A1W2PQK0_HUMAN;tr|A0A1W2PP80|A0A1W2PP80_HUMAN	0	0	0	0	0	0	0	8227100	0
sp|Q13409-6|DC1I2_HUMAN;sp|Q13409-3|DC1I2_HUMAN;sp|Q13409-7|DC1I2_HUMAN;sp|Q13409-2|DC1I2_HUMAN;sp|Q13409-5|DC1I2_HUMAN;sp|Q13409|DC1I2_HUMAN	0	0	0	0	0	0	0	7821700	0
sp|Q9H2A2-4|AL8A1_HUMAN;sp|Q9H2A2|AL8A1_HUMAN;sp|Q9H2A2-2|AL8A1_HUMAN	0	0	0	0	0	0	0	7661200	0
tr|H0Y6T7|H0Y6T7_HUMAN;sp|Q92542-2|NICA_HUMAN;sp|Q92542|NICA_HUMAN;tr|Q5T205|Q5T205_HUMAN;tr|H0Y3Z4|H0Y3Z4_HUMAN	0	0	0	0	0	0	0	7611100	0
tr|J3QRR6|J3QRR6_HUMAN;sp|Q8N9F7-3|GDPD1_HUMAN;sp|Q8N9F7-2|GDPD1_HUMAN;sp|Q8N9F7|GDPD1_HUMAN	0	0	0	0	0	0	0	7362000	0
tr|A0A0B4J2A0|A0A0B4J2A0_HUMAN;sp|Q9UHJ6|SHPK_HUMAN	0	0	0	0	0	0	0	7065000	0
sp|P22102|PUR2_HUMAN;tr|F8WD69|F8WD69_HUMAN;sp|P22102-2|PUR2_HUMAN	0	0	0	0	0	0	0	7037500	0
sp|Q99536|VAT1_HUMAN;sp|Q99536-2|VAT1_HUMAN;sp|Q99536-3|VAT1_HUMAN;tr|K7ESA3|K7ESA3_HUMAN;tr|K7EJM4|K7EJM4_HUMAN;tr|K7ERT7|K7ERT7_HUMAN;tr|K7ENX2|K7ENX2_HUMAN;tr|K7EM19|K7EM19_HUMAN	0	0	0	0	0	0	0	6944100	0
sp|P61966|AP1S1_HUMAN;tr|H7C1E4|H7C1E4_HUMAN;sp|P61966-2|AP1S1_HUMAN	0	0	0	0	0	0	0	6888500	0
tr|E7EN38|E7EN38_HUMAN;sp|Q92878-3|RAD50_HUMAN;sp|Q92878|RAD50_HUMAN;sp|Q92878-2|RAD50_HUMAN;tr|H7C0P8|H7C0P8_HUMAN;tr|E7ESD9|E7ESD9_HUMAN	0	0	0	0	0	0	0	6826400	0
sp|Q9BQG0|MBB1A_HUMAN;sp|Q9BQG0-2|MBB1A_HUMAN;tr|I3L1L3|I3L1L3_HUMAN	0	0	0	0	0	0	0	6768100	0
sp|O76003|GLRX3_HUMAN	0	0	0	0	0	0	0	6201200	0
tr|C9JL30|C9JL30_HUMAN;sp|Q8NBJ7|SUMF2_HUMAN;tr|H7C3B2|H7C3B2_HUMAN;tr|A8MXB9|A8MXB9_HUMAN;tr|J3KQJ1|J3KQJ1_HUMAN;sp|Q8NBJ7-3|SUMF2_HUMAN;tr|C9J660|C9J660_HUMAN;tr|F8WA42|F8WA42_HUMAN;tr|F8WEV7|F8WEV7_HUMAN;tr|F8WES7|F8WES7_HUMAN;tr|F8WEX5|F8WEX5_HUMAN;tr|E9PG02|E9PG02_HUMAN;sp|Q8NBJ7-2|SUMF2_HUMAN;sp|Q8NBJ7-5|SUMF2_HUMAN;tr|E9PBT8|E9PBT8_HUMAN;tr|J3QT17|J3QT17_HUMAN;sp|Q8NBJ7-4|SUMF2_HUMAN	0	0	0	0	0	0	0	6097200	0
tr|M0R0P1|M0R0P1_HUMAN;tr|M0R299|M0R299_HUMAN;tr|M0QXL5|M0QXL5_HUMAN;tr|M0R2Q4|M0R2Q4_HUMAN;sp|P22087|FBRL_HUMAN;sp|A6NHQ2|FBLL1_HUMAN	0	0	0	0	0	0	0	5789800	0
sp|P80723|BASP1_HUMAN;sp|P80723-2|BASP1_HUMAN	0	0	0	0	0	0	0	5326900	0
sp|P25205|MCM3_HUMAN;tr|J3KQ69|J3KQ69_HUMAN;sp|P25205-2|MCM3_HUMAN	0	0	0	0	0	0	0	5285300	0
sp|P34896-4|GLYC_HUMAN;sp|P34896-3|GLYC_HUMAN;sp|P34896-2|GLYC_HUMAN;sp|P34896|GLYC_HUMAN	0	0	0	0	0	0	0	5193800	0
tr|A0A0B4J1W3|A0A0B4J1W3_HUMAN;sp|Q9BXJ9|NAA15_HUMAN;sp|Q9BXJ9-4|NAA15_HUMAN;sp|Q6N069-5|NAA16_HUMAN;sp|Q6N069-4|NAA16_HUMAN;sp|Q6N069-3|NAA16_HUMAN;sp|Q6N069-2|NAA16_HUMAN;sp|Q6N069|NAA16_HUMAN	0	0	0	0	0	0	0	4936900	4836300
sp|A5YKK6-2|CNOT1_HUMAN;sp|A5YKK6|CNOT1_HUMAN;sp|A5YKK6-3|CNOT1_HUMAN;sp|A5YKK6-4|CNOT1_HUMAN	0	0	0	0	0	0	0	4441600	0
sp|O15371-2|EIF3D_HUMAN;sp|O15371-3|EIF3D_HUMAN;sp|O15371|EIF3D_HUMAN;tr|A0A0D9SGB5|A0A0D9SGB5_HUMAN	0	0	0	0	0	0	0	4052600	0
tr|K7ENK9|K7ENK9_HUMAN;tr|K7EKX0|K7EKX0_HUMAN;sp|Q15836|VAMP3_HUMAN;tr|J3QRU4|J3QRU4_HUMAN;sp|P63027|VAMP2_HUMAN;tr|F8WCA0|F8WCA0_HUMAN;tr|L7N2F9|L7N2F9_HUMAN	0	0	0	0	0	0	0	3329300	0
tr|H0YM70|H0YM70_HUMAN;sp|Q9UL46|PSME2_HUMAN;tr|A0A087X1Z3|A0A087X1Z3_HUMAN;tr|H0YKU2|H0YKU2_HUMAN	0	0	0	0	0	0	0	2954900	0
sp|P49902-2|5NTC_HUMAN;sp|P49902|5NTC_HUMAN;tr|Q5JUV4|Q5JUV4_HUMAN;tr|H0YHR8|H0YHR8_HUMAN;tr|Q5JUV6|Q5JUV6_HUMAN;tr|Q5JUV3|Q5JUV3_HUMAN	0	0	0	0	0	0	0	2511500	0
tr|R4GN05|R4GN05_HUMAN;tr|R4GNE8|R4GNE8_HUMAN;sp|Q9UHL4|DPP2_HUMAN	0	0	0	0	0	0	0	2227100	0
sp|O00429-7|DNM1L_HUMAN;sp|O00429-4|DNM1L_HUMAN;sp|O00429-5|DNM1L_HUMAN;sp|O00429-3|DNM1L_HUMAN;tr|G8JLD5|G8JLD5_HUMAN;sp|O00429-2|DNM1L_HUMAN;sp|O00429|DNM1L_HUMAN;sp|O00429-8|DNM1L_HUMAN;sp|O00429-6|DNM1L_HUMAN	0	0	0	0	0	0	0	1903100	0
sp|Q93008-1|USP9X_HUMAN;sp|Q93008|USP9X_HUMAN;sp|O00507-2|USP9Y_HUMAN;sp|O00507|USP9Y_HUMAN	0	0	0	0	0	0	0	1890400	0
sp|Q92626|PXDN_HUMAN;tr|H7C1W1|H7C1W1_HUMAN;sp|Q92626-2|PXDN_HUMAN	0	0	0	0	0	0	0	1644200	0
sp|Q16531|DDB1_HUMAN;sp|Q16531-2|DDB1_HUMAN;tr|F5GY55|F5GY55_HUMAN;tr|F5GYG8|F5GYG8_HUMAN;tr|F5GWI0|F5GWI0_HUMAN;tr|F5GZY8|F5GZY8_HUMAN;tr|F5H198|F5H198_HUMAN;tr|F5H2L3|F5H2L3_HUMAN	0	0	0	0	0	0	0	1440300	0
sp|Q9BXK5-2|B2L13_HUMAN;sp|Q9BXK5|B2L13_HUMAN;tr|A0A087WX97|A0A087WX97_HUMAN	0	0	0	0	0	0	0	1376100	0
sp|Q8IZH2-2|XRN1_HUMAN;sp|Q8IZH2|XRN1_HUMAN;tr|C9JCZ8|C9JCZ8_HUMAN;sp|Q8IZH2-3|XRN1_HUMAN;tr|H7C5E4|H7C5E4_HUMAN	0	0	0	0	0	0	0	1372300	0
tr|E9PM04|E9PM04_HUMAN;tr|H0YCN4|H0YCN4_HUMAN;sp|Q9BTE7|DCNL5_HUMAN	0	0	0	0	0	0	0	1317800	0
sp|P49589-2|SYCC_HUMAN;tr|B4DKY1|B4DKY1_HUMAN;sp|P49589|SYCC_HUMAN;sp|P49589-3|SYCC_HUMAN	0	0	0	0	0	0	0	1311200	0
sp|P63261|ACTG_HUMAN;tr|I3L3I0|I3L3I0_HUMAN;tr|I3L1U9|I3L1U9_HUMAN;tr|I3L4N8|I3L4N8_HUMAN;tr|K7EM38|K7EM38_HUMAN;tr|I3L3R2|I3L3R2_HUMAN;tr|J3KT65|J3KT65_HUMAN	0	0	50729000	0	0	0	0	0	0
sp|Q9BVC6|TM109_HUMAN	0	0	40833000	0	0	0	0	0	0
sp|P61619|S61A1_HUMAN;tr|B4DR61|B4DR61_HUMAN;tr|H7C1Q9|H7C1Q9_HUMAN;tr|C9JXC6|C9JXC6_HUMAN;tr|H7C069|H7C069_HUMAN;tr|A6NK38|A6NK38_HUMAN;tr|F2Z2C7|F2Z2C7_HUMAN;tr|A6NIF9|A6NIF9_HUMAN;tr|C9JJV4|C9JJV4_HUMAN;sp|P61619-3|S61A1_HUMAN;tr|F8W776|F8W776_HUMAN;tr|Q8TC24|Q8TC24_HUMAN;sp|Q9H9S3-2|S61A2_HUMAN;sp|Q9H9S3-3|S61A2_HUMAN;sp|Q9H9S3|S61A2_HUMAN	0	0	38148000	0	0	0	0	0	0
sp|P61353|RL27_HUMAN;tr|K7EQQ9|K7EQQ9_HUMAN;tr|K7ELC7|K7ELC7_HUMAN;tr|K7ERY7|K7ERY7_HUMAN	0	0	35541000	0	0	0	0	0	0
sp|Q96JM2-2|ZN462_HUMAN;tr|H3BLX4|H3BLX4_HUMAN;sp|Q96JM2|ZN462_HUMAN;sp|Q96JM2-3|ZN462_HUMAN	0	0	34374000	0	0	0	0	0	0
sp|Q07021|C1QBP_HUMAN;tr|I3L3Q7|I3L3Q7_HUMAN;tr|I3L3B0|I3L3B0_HUMAN	0	0	34192000	0	0	0	0	0	0
sp|Q04837|SSBP_HUMAN;tr|C9K0U8|C9K0U8_HUMAN;tr|A0A0G2JLD8|A0A0G2JLD8_HUMAN;tr|E7EUY5|E7EUY5_HUMAN	0	0	33374000	0	0	0	0	0	0
sp|P49257|LMAN1_HUMAN	0	0	23088000	0	0	0	0	0	0
sp|Q3ZCM7|TBB8_HUMAN;tr|A0A075B736|A0A075B736_HUMAN;tr|Q5SQY0|Q5SQY0_HUMAN	0	0	20304000	0	0	0	0	0	0
sp|Q12907|LMAN2_HUMAN;tr|D6RDX1|D6RDX1_HUMAN;tr|D6RBV2|D6RBV2_HUMAN;tr|D6RIU4|D6RIU4_HUMAN	0	0	19862000	0	0	0	0	0	0
tr|H3BMH2|H3BMH2_HUMAN;sp|P62491-2|RB11A_HUMAN;sp|Q15907-2|RB11B_HUMAN;tr|H3BSC1|H3BSC1_HUMAN;sp|P62491|RB11A_HUMAN;sp|Q15907|RB11B_HUMAN;tr|B4DQU5|B4DQU5_HUMAN	0	0	19360000	0	0	0	0	0	0
sp|P00403|COX2_HUMAN	0	0	19072000	0	0	0	0	0	0
tr|H3BN98|H3BN98_HUMAN;tr|H3BPJ2|H3BPJ2_HUMAN;sp|Q15041-2|AR6P1_HUMAN;sp|Q15041|AR6P1_HUMAN	0	0	18167000	0	0	0	0	0	0
sp|P09622-2|DLDH_HUMAN;tr|E9PEX6|E9PEX6_HUMAN;sp|P09622|DLDH_HUMAN;sp|P09622-3|DLDH_HUMAN	0	0	16956000	0	0	0	0	0	0
sp|Q04917|1433F_HUMAN;tr|A2IDB2|A2IDB2_HUMAN;tr|F8WEB6|F8WEB6_HUMAN;tr|A2IDB1|A2IDB1_HUMAN	0	0	16232000	0	0	0	0	0	22643000
sp|Q5VU69|CA189_HUMAN	0	0	14518000	0	0	0	0	0	0
tr|E9PIE4|E9PIE4_HUMAN;sp|Q9Y6C9|MTCH2_HUMAN	0	0	14481000	0	0	0	0	0	0
tr|A0A087WUD3|A0A087WUD3_HUMAN;sp|Q9NRP0|OSTC_HUMAN;sp|Q9NRP0-2|OSTC_HUMAN	0	0	12110000	0	0	0	0	0	0
sp|P62913|RL11_HUMAN;tr|Q5VVC9|Q5VVC9_HUMAN;tr|Q5VVC8|Q5VVC8_HUMAN;sp|P62913-2|RL11_HUMAN	0	0	11678000	0	0	0	0	0	0
sp|P19105|ML12A_HUMAN;sp|O14950|ML12B_HUMAN;tr|J3QRS3|J3QRS3_HUMAN	0	0	10764000	0	0	0	0	0	0
tr|G3V4M8|G3V4M8_HUMAN;tr|G3V5X6|G3V5X6_HUMAN;tr|G3V3K6|G3V3K6_HUMAN;tr|G3V251|G3V251_HUMAN;tr|B4DSU6|B4DSU6_HUMAN;tr|G3V555|G3V555_HUMAN;tr|G3V575|G3V575_HUMAN;tr|G3V576|G3V576_HUMAN;sp|P07910-4|HNRPC_HUMAN;tr|G3V4W0|G3V4W0_HUMAN;tr|B4DY08|B4DY08_HUMAN;tr|B2R5W2|B2R5W2_HUMAN;tr|G3V4C1|G3V4C1_HUMAN;sp|P07910-2|HNRPC_HUMAN;tr|G3V2Q1|G3V2Q1_HUMAN;sp|P07910|HNRPC_HUMAN;tr|G3V2H6|G3V2H6_HUMAN;sp|P079…	0	0	10608000	0	0	0	0	0	0
tr|B0QZ43|B0QZ43_HUMAN;sp|O75477|ERLN1_HUMAN;tr|E5RHW4|E5RHW4_HUMAN;sp|O94905|ERLN2_HUMAN;sp|O94905-2|ERLN2_HUMAN;tr|E5RJ09|E5RJ09_HUMAN;sp|O94905-3|ERLN2_HUMAN	0	0	9524900	0	0	0	0	0	0
sp|P36957-2|ODO2_HUMAN;sp|P36957|ODO2_HUMAN	0	0	9265800	0	0	0	0	0	0
tr|H7BYV1|H7BYV1_HUMAN;tr|E9PS44|E9PS44_HUMAN;tr|E9PQN9|E9PQN9_HUMAN;sp|P13164|IFM1_HUMAN;sp|Q01629|IFM2_HUMAN;sp|Q01628|IFM3_HUMAN	0	0	9126200	0	0	0	0	0	0
tr|G8JLG1|G8JLG1_HUMAN;sp|Q14683|SMC1A_HUMAN	0	0	9070900	0	0	0	0	0	0
tr|B9A041|B9A041_HUMAN;sp|P40925-2|MDHC_HUMAN;sp|P40925|MDHC_HUMAN;sp|P40925-3|MDHC_HUMAN;tr|C9JRL4|C9JRL4_HUMAN;tr|B8ZZ51|B8ZZ51_HUMAN;tr|C9JF79|C9JF79_HUMAN	0	0	8418600	0	0	0	0	0	0
tr|G3V1U5|G3V1U5_HUMAN;tr|F5H6U7|F5H6U7_HUMAN;sp|Q9Y3E0|GOT1B_HUMAN	0	0	7984200	0	0	0	0	0	0
sp|P56134-4|ATPK_HUMAN;tr|C9JJT5|C9JJT5_HUMAN;sp|P56134-3|ATPK_HUMAN;sp|P56134-2|ATPK_HUMAN;sp|P56134|ATPK_HUMAN;tr|C9JU26|C9JU26_HUMAN;tr|G3V325|G3V325_HUMAN	0	0	6973100	0	0	0	0	0	0
tr|A0A1W2PQ78|A0A1W2PQ78_HUMAN;tr|A0A1W2PNM1|A0A1W2PNM1_HUMAN;sp|Q16836|HCDH_HUMAN;tr|A0A0D9SFP2|A0A0D9SFP2_HUMAN;sp|Q16836-3|HCDH_HUMAN;tr|E9PF18|E9PF18_HUMAN;sp|Q16836-2|HCDH_HUMAN;tr|A0A1W2PQV5|A0A1W2PQV5_HUMAN;tr|A0A0A0MSE2|A0A0A0MSE2_HUMAN	0	0	6813800	0	0	0	0	0	0
tr|M0QZN2|M0QZN2_HUMAN;tr|M0R0F0|M0R0F0_HUMAN;sp|P46782|RS5_HUMAN;tr|M0R0R2|M0R0R2_HUMAN	0	0	6750700	0	0	0	0	0	0
tr|J3QLI9|J3QLI9_HUMAN;sp|P62314|SMD1_HUMAN	0	0	6728200	0	0	0	0	0	0
sp|O60762|DPM1_HUMAN;tr|Q5QPK2|Q5QPK2_HUMAN;tr|H0Y368|H0Y368_HUMAN;tr|Q5QPJ9|Q5QPJ9_HUMAN	0	0	6604500	0	0	0	0	0	0
sp|Q15113|PCOC1_HUMAN	0	0	5962700	0	0	0	0	0	0
sp|P51148|RAB5C_HUMAN;sp|P51148-2|RAB5C_HUMAN;tr|K7EIP6|K7EIP6_HUMAN;tr|F8WCY6|F8WCY6_HUMAN;tr|F8WD79|F8WD79_HUMAN;tr|F8VPW9|F8VPW9_HUMAN;tr|F8VSF8|F8VSF8_HUMAN;tr|F8VWZ7|F8VWZ7_HUMAN;tr|F8VWU4|F8VWU4_HUMAN;tr|F8VVZ0|F8VVZ0_HUMAN;tr|F8VUA5|F8VUA5_HUMAN;tr|F8VVK3|F8VVK3_HUMAN;tr|K7ERI8|K7ERI8_HUMAN;sp|P61020-2|RAB5B_HUMAN;sp|P20339-2|RAB5A_HUMAN;sp|P61020|RAB5B_HUMAN;sp|P20339|RAB5A_HUMAN;tr|K7ERQ…	0	0	5776300	0	0	0	0	0	0
tr|B5MD87|B5MD87_HUMAN;sp|Q53H96-2|P5CR3_HUMAN;sp|Q53H96|P5CR3_HUMAN;tr|A0A0A0MQS1|A0A0A0MQS1_HUMAN	0	0	5704200	0	0	0	0	0	0
tr|H0YN73|H0YN73_HUMAN;sp|P08708|RS17_HUMAN;tr|H0YN88|H0YN88_HUMAN;tr|A0A075B716|A0A075B716_HUMAN;tr|H3BNC9|H3BNC9_HUMAN	0	0	5577300	0	0	0	0	0	0
tr|C9JD32|C9JD32_HUMAN;tr|B9ZVP7|B9ZVP7_HUMAN;tr|J3KT29|J3KT29_HUMAN;sp|P62829|RL23_HUMAN	0	0	5519400	0	0	0	0	0	0
tr|K7EIN4|K7EIN4_HUMAN;tr|K7EQ63|K7EQ63_HUMAN;sp|Q13445|TMED1_HUMAN	0	0	5287200	0	0	0	0	0	0
tr|E2QRG8|E2QRG8_HUMAN;sp|Q00765|REEP5_HUMAN	0	0	4885100	0	0	0	0	0	0
sp|P29966|MARCS_HUMAN	0	0	4567200	0	0	0	0	0	0
tr|C9J1Z8|C9J1Z8_HUMAN;sp|P84085|ARF5_HUMAN	0	0	3530100	0	0	0	0	0	0
tr|F8WF90|F8WF90_HUMAN;tr|C9JQU6|C9JQU6_HUMAN;tr|F8WF33|F8WF33_HUMAN;sp|O75915|PRAF3_HUMAN	0	0	3488000	0	0	0	0	0	0
tr|Q6P452|Q6P452_HUMAN;sp|P09525|ANXA4_HUMAN;tr|B4E1S2|B4E1S2_HUMAN;sp|P09525-2|ANXA4_HUMAN	0	0	3147600	0	0	0	0	0	0
tr|F5H6I7|F5H6I7_HUMAN;sp|Q6DD88|ATLA3_HUMAN	0	0	2367300	0	0	0	0	0	0
tr|H0Y804|H0Y804_HUMAN;tr|B4DK69|B4DK69_HUMAN;tr|S4R3Z2|S4R3Z2_HUMAN;tr|A0A0A0MSS8|A0A0A0MSS8_HUMAN;sp|Q04828|AK1C1_HUMAN;sp|P52895|AK1C2_HUMAN;sp|P42330|AK1C3_HUMAN;sp|P52895-2|AK1C2_HUMAN;tr|S4R3D5|S4R3D5_HUMAN;tr|S4R3P0|S4R3P0_HUMAN;sp|P42330-2|AK1C3_HUMAN;tr|A6NHU4|A6NHU4_HUMAN;sp|P17516|AK1C4_HUMAN	0	0	2272700	0	0	0	0	0	0
sp|Q9Y285-2|SYFA_HUMAN;sp|Q9Y285|SYFA_HUMAN;tr|K7ER00|K7ER00_HUMAN;tr|K7EK06|K7EK06_HUMAN;tr|K7ER16|K7ER16_HUMAN;tr|K7EPH2|K7EPH2_HUMAN	0	0	2226200	0	0	0	0	0	0
tr|Q5QPM9|Q5QPM9_HUMAN;tr|Q5QPM7|Q5QPM7_HUMAN;sp|Q92530|PSMF1_HUMAN	0	0	2124500	0	0	0	0	0	0
sp|Q5JXB2|UE2NL_HUMAN;tr|F8VQQ8|F8VQQ8_HUMAN;sp|P61088|UBE2N_HUMAN	0	0	2096000	0	0	0	0	0	0
sp|Q13620-3|CUL4B_HUMAN;sp|Q13620-1|CUL4B_HUMAN;tr|K4DI93|K4DI93_HUMAN;sp|Q13620|CUL4B_HUMAN;tr|A0A087WWN2|A0A087WWN2_HUMAN;tr|A6NE76|A6NE76_HUMAN;sp|Q13619-2|CUL4A_HUMAN;tr|A0A0A0MR50|A0A0A0MR50_HUMAN;sp|Q13619|CUL4A_HUMAN	0	0	1715500	0	0	0	0	0	0
tr|K7EQQ1|K7EQQ1_HUMAN;sp|O96005-4|CLPT1_HUMAN;sp|O96005|CLPT1_HUMAN	0	0	1653200	0	0	0	0	0	0
sp|Q8TAL5|CI043_HUMAN	0	0	0	0	0	779280000	0	0	0
tr|C9JB90|C9JB90_HUMAN;tr|C9JU14|C9JU14_HUMAN;tr|J3KR73|J3KR73_HUMAN;sp|P20340-4|RAB6A_HUMAN;sp|Q9NRW1-2|RAB6B_HUMAN;sp|Q9NRW1|RAB6B_HUMAN;sp|P20340-2|RAB6A_HUMAN;sp|P20340|RAB6A_HUMAN;sp|Q14964|RB39A_HUMAN	0	0	0	0	0	34911000	0	0	0
tr|A0A0B4J207|A0A0B4J207_HUMAN;sp|P60891|PRPS1_HUMAN;sp|P21108|PRPS3_HUMAN;tr|B1ALA7|B1ALA7_HUMAN;tr|B1ALA9|B1ALA9_HUMAN;sp|P60891-2|PRPS1_HUMAN;sp|P11908|PRPS2_HUMAN;sp|P11908-2|PRPS2_HUMAN;tr|B7ZB02|B7ZB02_HUMAN;tr|A6NMS2|A6NMS2_HUMAN;tr|H7C540|H7C540_HUMAN;tr|D3YTJ7|D3YTJ7_HUMAN	0	0	0	0	0	34106000	0	0	0
sp|Q71U36-2|TBA1A_HUMAN;sp|Q71U36|TBA1A_HUMAN;sp|Q13748|TBA3C_HUMAN;sp|Q13748-2|TBA3C_HUMAN;tr|A0A1W2PQM2|A0A1W2PQM2_HUMAN;tr|F8VQQ4|F8VQQ4_HUMAN;sp|Q6PEY2|TBA3E_HUMAN;tr|V9GZ17|V9GZ17_HUMAN	0	0	0	0	0	28490000	0	0	0
sp|P11766|ADHX_HUMAN;tr|H0YAG8|H0YAG8_HUMAN;tr|D6RFE4|D6RFE4_HUMAN	0	0	0	0	0	26782000	0	0	0
sp|P05386|RLA1_HUMAN	0	0	0	0	0	19519000	0	0	0
sp|O43681|ASNA_HUMAN;tr|A0A087WXS7|A0A087WXS7_HUMAN;tr|K7ERW9|K7ERW9_HUMAN	0	0	0	0	0	15967000	0	0	0
tr|J3KTA4|J3KTA4_HUMAN;sp|P17844|DDX5_HUMAN;tr|J3KRZ1|J3KRZ1_HUMAN;sp|P17844-2|DDX5_HUMAN;tr|J3QSF1|J3QSF1_HUMAN;tr|J3QRQ7|J3QRQ7_HUMAN;tr|J3QRN5|J3QRN5_HUMAN	0	0	0	0	0	13438000	0	0	0
tr|J3QT28|J3QT28_HUMAN;sp|O43684-2|BUB3_HUMAN;sp|O43684|BUB3_HUMAN;tr|J3QSX4|J3QSX4_HUMAN	0	0	0	0	0	12176000	0	0	0
tr|Q5RHS7|Q5RHS7_HUMAN	0	0	0	0	0	11813000	0	0	0
sp|O60763|USO1_HUMAN;sp|O60763-2|USO1_HUMAN;REV__tr|R4GMN2|R4GMN2_HUMAN;REV__sp|Q5VZ89-5|DEN4C_HUMAN;REV__sp|Q5VZ89-3|DEN4C_HUMAN;REV__sp|Q5VZ89|DEN4C_HUMAN;REV__sp|Q5VZ89-7|DEN4C_HUMAN	0	0	0	0	0	11692000	0	0	0
sp|Q15185-3|TEBP_HUMAN;sp|Q15185-4|TEBP_HUMAN;sp|Q15185|TEBP_HUMAN;tr|A0A087WYT3|A0A087WYT3_HUMAN;tr|B4DDC6|B4DDC6_HUMAN;sp|Q15185-2|TEBP_HUMAN	0	0	0	0	0	11405000	0	0	0
sp|P62851|RS25_HUMAN	0	0	0	0	0	11043000	0	0	0
tr|C9JUG7|C9JUG7_HUMAN;sp|P47755-2|CAZA2_HUMAN;tr|F8W9N7|F8W9N7_HUMAN;sp|P47755|CAZA2_HUMAN;tr|A0A0D9SET8|A0A0D9SET8_HUMAN	0	0	0	0	0	10630000	0	0	0
sp|P63167|DYL1_HUMAN;tr|F8VXL2|F8VXL2_HUMAN;tr|F8VRV5|F8VRV5_HUMAN;sp|Q96FJ2|DYL2_HUMAN	0	0	0	0	0	10557000	0	0	0
sp|P60866|RS20_HUMAN;sp|P60866-2|RS20_HUMAN;tr|E5RIP1|E5RIP1_HUMAN;tr|E5RJX2|E5RJX2_HUMAN;tr|G3XAN0|G3XAN0_HUMAN	0	0	0	0	0	10255000	0	0	0
sp|Q14914-2|PTGR1_HUMAN;tr|F6XGT7|F6XGT7_HUMAN;tr|Q5JVP2|Q5JVP2_HUMAN;sp|Q14914|PTGR1_HUMAN	0	0	0	0	0	9747100	0	0	0
sp|P67936|TPM4_HUMAN	0	0	0	0	0	8606200	0	0	0
tr|A0A0B4J213|A0A0B4J213_HUMAN;tr|A0A0C4DH44|A0A0C4DH44_HUMAN;tr|E5RI99|E5RI99_HUMAN;sp|P62888|RL30_HUMAN	0	0	0	0	0	8024200	0	0	0
sp|Q99805|TM9S2_HUMAN	0	0	0	0	0	7918700	0	0	0
sp|Q9BWD1|THIC_HUMAN;sp|Q9BWD1-2|THIC_HUMAN	0	0	0	0	0	7133000	0	0	0
tr|F8VR84|F8VR84_HUMAN;tr|F8VQQ3|F8VQQ3_HUMAN;sp|Q9HB07|MYG1_HUMAN;tr|H3BPH3|H3BPH3_HUMAN	0	0	0	0	0	6915900	0	0	0
sp|P62753|RS6_HUMAN;tr|A2A3R7|A2A3R7_HUMAN;tr|A2A3R5|A2A3R5_HUMAN	0	0	0	0	0	6533900	0	0	0
sp|Q9BR76|COR1B_HUMAN;tr|A0A087WW53|A0A087WW53_HUMAN;tr|F5H390|F5H390_HUMAN;tr|F5H0D2|F5H0D2_HUMAN	0	0	0	0	0	6328300	0	0	0
tr|E9PRK8|E9PRK8_HUMAN;tr|E9PKY7|E9PKY7_HUMAN;sp|P02794|FRIH_HUMAN;tr|E9PQR3|E9PQR3_HUMAN;tr|E9PPQ4|E9PPQ4_HUMAN;tr|E9PKM5|E9PKM5_HUMAN;tr|E9PK45|E9PK45_HUMAN;tr|G3V1D1|G3V1D1_HUMAN;tr|G3V192|G3V192_HUMAN	0	0	0	0	0	6020800	0	0	0
tr|H0Y7V3|H0Y7V3_HUMAN;tr|H0Y746|H0Y746_HUMAN;sp|Q96T76-5|MMS19_HUMAN;sp|Q96T76-9|MMS19_HUMAN;sp|Q96T76|MMS19_HUMAN;sp|Q96T76-8|MMS19_HUMAN	0	0	0	0	0	5988100	0	0	0
tr|K7EN20|K7EN20_HUMAN;sp|Q9NZL4|HPBP1_HUMAN;sp|Q9NZL4-3|HPBP1_HUMAN	0	0	0	0	0	5840700	0	0	0
sp|Q86TI2|DPP9_HUMAN;sp|Q86TI2-2|DPP9_HUMAN;tr|M0QXI5|M0QXI5_HUMAN;sp|Q86TI2-4|DPP9_HUMAN	0	0	0	0	0	5422900	0	0	0
tr|I3L252|I3L252_HUMAN;tr|H0YCY6|H0YCY6_HUMAN;sp|Q3LXA3-2|TKFC_HUMAN;sp|Q3LXA3|TKFC_HUMAN	0	0	0	0	0	5145600	0	0	0
sp|Q92905|CSN5_HUMAN;tr|E5RHF2|E5RHF2_HUMAN;tr|E5RHH5|E5RHH5_HUMAN	0	0	0	0	0	4694500	0	0	0
tr|A0A1B0GWJ8|A0A1B0GWJ8_HUMAN;tr|H7C3E1|H7C3E1_HUMAN;tr|B7Z1I9|B7Z1I9_HUMAN;tr|A0A1B0GTB0|A0A1B0GTB0_HUMAN;tr|A0A1B0GTU8|A0A1B0GTU8_HUMAN;tr|A0A1B0GVB9|A0A1B0GVB9_HUMAN;sp|O75787-2|RENR_HUMAN;tr|A0A1B0GVW0|A0A1B0GVW0_HUMAN;tr|A0A1C7CYW4|A0A1C7CYW4_HUMAN;sp|O75787|RENR_HUMAN;tr|A0A1B0GWD6|A0A1B0GWD6_HUMAN;tr|A0A1B0GVI9|A0A1B0GVI9_HUMAN;tr|A0A1B0GVC7|A0A1B0GVC7_HUMAN;tr|A0A1B0GU12|A0A1B0GU12_HUMAN…	0	0	0	0	0	4391600	0	0	0
tr|U3KQP3|U3KQP3_HUMAN;tr|B4DEZ3|B4DEZ3_HUMAN;sp|Q9P0J0|NDUAD_HUMAN;tr|K7EJE1|K7EJE1_HUMAN;sp|Q9P0J0-2|NDUAD_HUMAN;tr|E7ENQ6|E7ENQ6_HUMAN	0	0	0	0	0	4223700	0	0	0
sp|Q56VL3|OCAD2_HUMAN	0	0	0	0	0	4079200	0	0	0
sp|Q9NZN3|EHD3_HUMAN;sp|Q9NZN3-2|EHD3_HUMAN;tr|C9JIJ3|C9JIJ3_HUMAN;tr|C9IZH1|C9IZH1_HUMAN	0	0	0	0	0	3890700	0	0	0
tr|F2Z2Q1|F2Z2Q1_HUMAN;tr|B4DML3|B4DML3_HUMAN;sp|Q86WA6|BPHL_HUMAN	0	0	0	0	0	3519900	0	0	0
tr|E9PC52|E9PC52_HUMAN;sp|Q16576|RBBP7_HUMAN;sp|Q16576-2|RBBP7_HUMAN;tr|Q5JP02|Q5JP02_HUMAN;tr|Q5JP01|Q5JP01_HUMAN	0	0	0	0	0	3272200	0	0	0
sp|Q04760-2|LGUL_HUMAN;sp|Q04760|LGUL_HUMAN	0	0	0	0	0	2596400	0	0	0
sp|O15173|PGRC2_HUMAN;sp|O15173-2|PGRC2_HUMAN	0	0	0	0	0	2378200	0	0	0
sp|O15240|VGF_HUMAN	0	0	0	0	0	2270400	0	0	0
tr|A0A0J9YXA3|A0A0J9YXA3_HUMAN;sp|O43688-3|PLPP2_HUMAN;sp|O43688|PLPP2_HUMAN;sp|O43688-2|PLPP2_HUMAN	0	0	0	0	0	1692100	0	0	0
sp|O95486|SC24A_HUMAN	0	0	0	0	0	1337600	0	0	0
tr|Q5SR54|Q5SR54_HUMAN;sp|O94985-2|CSTN1_HUMAN;sp|O94985|CSTN1_HUMAN	0	0	0	0	0	0	0	0	2363300000
sp|Q9NW08-2|RPC2_HUMAN;sp|Q9NW08|RPC2_HUMAN	0	0	0	0	0	0	0	0	324950000
sp|P02656|APOC3_HUMAN;tr|B0YIW2|B0YIW2_HUMAN	0	0	0	0	0	0	0	0	68725000
sp|O14980|XPO1_HUMAN;tr|H7BZC5|H7BZC5_HUMAN;tr|C9IZS4|C9IZS4_HUMAN;tr|C9JQ02|C9JQ02_HUMAN;tr|C9JV99|C9JV99_HUMAN;tr|C9J673|C9J673_HUMAN;tr|C9JKM9|C9JKM9_HUMAN	0	0	0	0	0	0	0	0	51587000
sp|Q92783-2|STAM1_HUMAN;sp|O75886|STAM2_HUMAN;sp|Q92783|STAM1_HUMAN	0	0	0	0	0	0	0	0	51078000
sp|P17066|HSP76_HUMAN;sp|P48741|HSP77_HUMAN	0	0	0	0	0	0	0	0	49983000
sp|P98160|PGBM_HUMAN	0	0	0	0	0	0	0	0	48464000
sp|Q6P0N0|M18BP_HUMAN	0	0	0	0	0	0	0	0	38183000
sp|O95399|UTS2_HUMAN;tr|Q5H8X8|Q5H8X8_HUMAN;sp|O95399-2|UTS2_HUMAN	0	0	0	0	0	0	0	0	35098000
tr|H7BZJ3|H7BZJ3_HUMAN	0	0	0	0	0	0	0	0	32288000
sp|Q99436|PSB7_HUMAN;sp|Q99436-2|PSB7_HUMAN;tr|Q5TBG5|Q5TBG5_HUMAN	0	0	0	0	0	0	0	0	29966000
sp|P67775|PP2AA_HUMAN;sp|P62714|PP2AB_HUMAN;tr|H0YBN9|H0YBN9_HUMAN;tr|H0YC23|H0YC23_HUMAN;sp|P67775-2|PP2AA_HUMAN	0	0	0	0	0	0	0	0	29383000
sp|P47897-2|SYQ_HUMAN;sp|P47897|SYQ_HUMAN;tr|B4DDN1|B4DDN1_HUMAN;tr|A0A1B0GVU9|A0A1B0GVU9_HUMAN;tr|H7C0R3|H7C0R3_HUMAN;tr|A0A0U1RRC8|A0A0U1RRC8_HUMAN;tr|A0A0U1RQX5|A0A0U1RQX5_HUMAN;tr|A0A1B0GTT3|A0A1B0GTT3_HUMAN;tr|A0A0U1RQQ5|A0A0U1RQQ5_HUMAN;tr|C9J165|C9J165_HUMAN;tr|A0A0U1RQC3|A0A0U1RQC3_HUMAN;tr|F2Z2V6|F2Z2V6_HUMAN;tr|A0A0U1RR66|A0A0U1RR66_HUMAN;tr|A0A0U1RQM8|A0A0U1RQM8_HUMAN;tr|A0A0U1RQU2|A0A…	0	0	0	0	0	0	0	0	27726000
tr|B7ZBH1|B7ZBH1_HUMAN;sp|P56537|IF6_HUMAN	0	0	0	0	0	0	0	0	27564000
sp|Q03692|COAA1_HUMAN	0	0	0	0	0	0	0	0	27163000
tr|E5RK99|E5RK99_HUMAN;sp|Q96CG8-3|CTHR1_HUMAN;sp|Q96CG8|CTHR1_HUMAN;sp|Q96CG8-2|CTHR1_HUMAN	0	0	0	0	0	0	0	0	23899000
sp|P18669|PGAM1_HUMAN;sp|P15259|PGAM2_HUMAN;sp|Q8N0Y7|PGAM4_HUMAN	0	0	0	0	0	0	0	0	21638000
sp|P52292|IMA1_HUMAN;tr|J3QLL0|J3QLL0_HUMAN;tr|J3KS65|J3KS65_HUMAN	0	0	0	0	0	0	0	0	19871000
sp|Q16539-3|MK14_HUMAN	0	0	0	0	0	0	0	0	19698000
sp|P11387|TOP1_HUMAN;tr|E5RJ95|E5RJ95_HUMAN;tr|E5RFS0|E5RFS0_HUMAN;tr|E5RIC7|E5RIC7_HUMAN;sp|Q969P6-2|TOP1M_HUMAN;sp|Q969P6|TOP1M_HUMAN	0	0	0	0	0	0	0	0	19276000
sp|P0DP25|CALM3_HUMAN;sp|P0DP24|CALM2_HUMAN;sp|P0DP23|CALM1_HUMAN;tr|H0Y7A7|H0Y7A7_HUMAN;tr|F8WBR5|F8WBR5_HUMAN;tr|M0QZ52|M0QZ52_HUMAN;tr|G3V479|G3V479_HUMAN;tr|G3V361|G3V361_HUMAN;tr|Q96HY3|Q96HY3_HUMAN;tr|E7ETZ0|E7ETZ0_HUMAN;tr|E7EMB3|E7EMB3_HUMAN	0	0	0	0	0	0	0	0	19240000
sp|P23142-4|FBLN1_HUMAN;tr|B1AHL2|B1AHL2_HUMAN	0	0	0	0	0	0	0	0	19199000
sp|Q9P2J5-2|SYLC_HUMAN;sp|Q9P2J5|SYLC_HUMAN;sp|Q9P2J5-3|SYLC_HUMAN	0	0	0	0	0	0	0	0	19036000
sp|P11217|PYGM_HUMAN;sp|P11217-2|PYGM_HUMAN	0	0	0	0	0	0	0	0	18898000
tr|I3L1Q6|I3L1Q6_HUMAN;tr|J3QKT0|J3QKT0_HUMAN;tr|J3QSE5|J3QSE5_HUMAN;sp|P04180|LCAT_HUMAN	0	0	0	0	0	0	0	0	18718000
tr|K7EL40|K7EL40_HUMAN;sp|Q9UHD8-4|SEPT9_HUMAN;sp|Q9UHD8-9|SEPT9_HUMAN;sp|Q9UHD8-3|SEPT9_HUMAN;sp|Q9UHD8-8|SEPT9_HUMAN;sp|Q9UHD8-7|SEPT9_HUMAN;sp|Q9UHD8-2|SEPT9_HUMAN;sp|Q9UHD8-5|SEPT9_HUMAN;sp|Q9UHD8|SEPT9_HUMAN;tr|K7EK18|K7EK18_HUMAN;tr|K7ELJ9|K7ELJ9_HUMAN;tr|K7ER52|K7ER52_HUMAN;tr|K7EIE4|K7EIE4_HUMAN;tr|K7EQD7|K7EQD7_HUMAN;tr|K7EIR4|K7EIR4_HUMAN;tr|K7EKN4|K7EKN4_HUMAN;tr|K7EN52|K7EN52_HUMAN;tr…	0	0	0	0	0	0	0	0	17910000
sp|O00303|EIF3F_HUMAN;tr|H0YDT6|H0YDT6_HUMAN;tr|E9PQV8|E9PQV8_HUMAN;tr|A0A1W2PP79|A0A1W2PP79_HUMAN	0	0	0	0	0	0	0	0	17823000
sp|O95084-2|PRS23_HUMAN;sp|O95084|PRS23_HUMAN	0	0	0	0	0	0	0	0	17651000
sp|Q15029-2|U5S1_HUMAN;sp|Q15029-3|U5S1_HUMAN;sp|Q15029|U5S1_HUMAN;tr|K7EP67|K7EP67_HUMAN;tr|K7EJ74|K7EJ74_HUMAN	0	0	0	0	0	0	0	0	17304000
sp|P05387|RLA2_HUMAN;tr|H0YDD8|H0YDD8_HUMAN	0	0	0	0	0	0	0	0	17029000
sp|Q29940|1B59_HUMAN;sp|P30495|1B56_HUMAN;sp|P30493|1B55_HUMAN;sp|P30492|1B54_HUMAN;sp|P30484|1B46_HUMAN;sp|P30464|1B15_HUMAN;sp|P18465|1B57_HUMAN;tr|A0A140T9G0|A0A140T9G0_HUMAN;sp|P30685|1B35_HUMAN;sp|P30491|1B53_HUMAN;sp|P10319|1B58_HUMAN;sp|Q95365|1B38_HUMAN;sp|Q29836|1B67_HUMAN;sp|Q29718|1B82_HUMAN;sp|P30488|1B50_HUMAN;sp|P30487|1B49_HUMAN;sp|P30485|1B47_HUMAN;sp|P30483|1B45_HUMAN;sp|P30475|1…	0	0	0	0	0	0	0	0	16364000
tr|A0A087X1J7|A0A087X1J7_HUMAN;sp|P22352|GPX3_HUMAN	0	0	0	0	0	0	0	0	14585000
sp|P16152|CBR1_HUMAN;sp|P16152-2|CBR1_HUMAN;tr|E9PQ63|E9PQ63_HUMAN;tr|A8MTM1|A8MTM1_HUMAN	0	0	0	0	0	0	0	0	14425000
sp|P39060-2|COIA1_HUMAN;sp|P39060-1|COIA1_HUMAN;sp|P39060|COIA1_HUMAN;tr|H7BXV5|H7BXV5_HUMAN;tr|H7C457|H7C457_HUMAN	0	0	0	0	0	0	0	0	14399000
tr|F8W031|F8W031_HUMAN;tr|F8VP03|F8VP03_HUMAN;tr|F8VXJ7|F8VXJ7_HUMAN;sp|Q9Y2B0|CNPY2_HUMAN;tr|H0YIH9|H0YIH9_HUMAN;tr|F8W1U5|F8W1U5_HUMAN;sp|Q9Y2B0-2|CNPY2_HUMAN;tr|F8W1K5|F8W1K5_HUMAN	0	0	0	0	0	0	0	0	13830000
tr|H0YHC3|H0YHC3_HUMAN;tr|F8W020|F8W020_HUMAN;tr|F8W118|F8W118_HUMAN;tr|F8VXI6|F8VXI6_HUMAN;tr|F8VUX1|F8VUX1_HUMAN;tr|F8VY35|F8VY35_HUMAN;sp|P55209-3|NP1L1_HUMAN;tr|F8VV59|F8VV59_HUMAN;tr|B7Z9C2|B7Z9C2_HUMAN;sp|P55209-2|NP1L1_HUMAN;tr|F8W0J6|F8W0J6_HUMAN;tr|F5H4R6|F5H4R6_HUMAN;tr|H0YIV4|H0YIV4_HUMAN;sp|P55209|NP1L1_HUMAN;tr|H0YH88|H0YH88_HUMAN;tr|F8W543|F8W543_HUMAN;tr|F8VRJ2|F8VRJ2_HUMAN;tr|E9PN…	0	0	0	0	0	0	0	0	13566000
tr|K7ES31|K7ES31_HUMAN;tr|K7ERF1|K7ERF1_HUMAN;sp|Q9UBQ5-2|EIF3K_HUMAN;sp|Q9UBQ5|EIF3K_HUMAN;tr|K7EQM4|K7EQM4_HUMAN;tr|A0A087WVB9|A0A087WVB9_HUMAN	0	0	0	0	0	0	0	0	12231000
sp|P17858|PFKAL_HUMAN;sp|P17858-2|PFKAL_HUMAN	0	0	0	0	0	0	0	0	12217000
tr|Q7Z5M0|Q7Z5M0_HUMAN;sp|P45452|MMP13_HUMAN;tr|G5E971|G5E971_HUMAN	0	0	0	0	0	0	0	0	11451000
sp|P52788|SPSY_HUMAN;tr|H7C2R7|H7C2R7_HUMAN;sp|P52788-2|SPSY_HUMAN	0	0	0	0	0	0	0	0	11370000
tr|G5EA31|G5EA31_HUMAN;sp|P53992|SC24C_HUMAN;sp|P53992-2|SC24C_HUMAN	0	0	0	0	0	0	0	0	10855000
sp|P62906|RL10A_HUMAN	0	0	0	0	0	0	0	0	10800000
tr|A8MU58|A8MU58_HUMAN;tr|F8W950|F8W950_HUMAN;sp|Q13155|AIMP2_HUMAN	0	0	0	0	0	0	0	0	10714000
tr|I3L2B0|I3L2B0_HUMAN;tr|K7EIG1|K7EIG1_HUMAN;sp|O75153|CLU_HUMAN;tr|I3L318|I3L318_HUMAN	0	0	0	0	0	0	0	0	10705000
tr|D6RFH4|D6RFH4_HUMAN;tr|H3BUX2|H3BUX2_HUMAN;sp|O43169|CYB5B_HUMAN;tr|J3KNF8|J3KNF8_HUMAN;tr|J3QR91|J3QR91_HUMAN	0	0	0	0	0	0	0	0	10586000
sp|P08648|ITA5_HUMAN	0	0	0	0	0	0	0	0	10213000
tr|V9GYR2|V9GYR2_HUMAN;sp|P05026-2|AT1B1_HUMAN;sp|P05026|AT1B1_HUMAN	0	0	0	0	0	0	0	0	9996800
tr|E9PKG1|E9PKG1_HUMAN;sp|Q99873-3|ANM1_HUMAN;sp|Q99873-2|ANM1_HUMAN;sp|Q99873-4|ANM1_HUMAN;sp|Q99873|ANM1_HUMAN;tr|H7C2I1|H7C2I1_HUMAN;tr|E9PNR9|E9PNR9_HUMAN;tr|E9PQ98|E9PQ98_HUMAN;tr|E9PIX6|E9PIX6_HUMAN;tr|H0YDE4|H0YDE4_HUMAN;tr|A0A087X1W2|A0A087X1W2_HUMAN;sp|Q9NR22-2|ANM8_HUMAN	0	0	0	0	0	0	0	0	9438700
sp|O60911|CATL2_HUMAN	0	0	0	0	0	0	0	0	9207400
tr|M0QZD8|M0QZD8_HUMAN	0	0	0	0	0	0	0	0	9035600
sp|P36871-3|PGM1_HUMAN;sp|P36871|PGM1_HUMAN;sp|P36871-2|PGM1_HUMAN	0	0	0	0	0	0	0	0	9002200
sp|P23229-4|ITA6_HUMAN;sp|P23229-2|ITA6_HUMAN;sp|P23229-5|ITA6_HUMAN;sp|P23229-3|ITA6_HUMAN;sp|P23229-9|ITA6_HUMAN;sp|P23229-6|ITA6_HUMAN;sp|P23229|ITA6_HUMAN;sp|P23229-7|ITA6_HUMAN;tr|H7BZ97|H7BZ97_HUMAN	0	0	0	0	0	0	0	0	8153800
tr|Q5T093|Q5T093_HUMAN;tr|Q5T092|Q5T092_HUMAN;tr|A0A0A0MR06|A0A0A0MR06_HUMAN;tr|Q5T091|Q5T091_HUMAN;sp|O15258|RER1_HUMAN	0	0	0	0	0	0	0	0	8126800
sp|P15104|GLNA_HUMAN	0	0	0	0	0	0	0	0	7927600
tr|G3XAM7|G3XAM7_HUMAN;sp|P35221|CTNA1_HUMAN;sp|P35221-2|CTNA1_HUMAN;tr|E5RIB1|E5RIB1_HUMAN;tr|E5RJL0|E5RJL0_HUMAN;tr|E5RIE0|E5RIE0_HUMAN;tr|E5RHV7|E5RHV7_HUMAN;tr|H0YBB8|H0YBB8_HUMAN;tr|E5RGY6|E5RGY6_HUMAN;tr|E5RG03|E5RG03_HUMAN;tr|E5RJ41|E5RJ41_HUMAN	0	0	0	0	0	0	0	0	7847200
tr|H3BND8|H3BND8_HUMAN;sp|Q93009-3|UBP7_HUMAN;sp|Q93009|UBP7_HUMAN;tr|F5H2X1|F5H2X1_HUMAN	0	0	0	0	0	0	0	0	7520100
sp|Q16473|TENXA_HUMAN	0	0	0	0	0	0	0	0	7496600
sp|P62140|PP1B_HUMAN;tr|E7ETD8|E7ETD8_HUMAN;tr|C9J9S3|C9J9S3_HUMAN;tr|C9JP48|C9JP48_HUMAN	0	0	0	0	0	0	0	0	7385100
sp|O94776|MTA2_HUMAN;sp|O94776-2|MTA2_HUMAN	0	0	0	0	0	0	0	0	7295000
tr|Q5TEE2|Q5TEE2_HUMAN;sp|Q13547|HDAC1_HUMAN	0	0	0	0	0	0	0	0	7219300
sp|Q9Y4C2-2|TCAF1_HUMAN;sp|Q9Y4C2|TCAF1_HUMAN	0	0	0	0	0	0	0	0	7090400
tr|I3L2G1|I3L2G1_HUMAN;tr|K7EQD6|K7EQD6_HUMAN;sp|P46459-2|NSF_HUMAN;tr|I3L0N3|I3L0N3_HUMAN;sp|P46459|NSF_HUMAN	0	0	0	0	0	0	0	0	6837300
tr|A0A024QZ42|A0A024QZ42_HUMAN;sp|O75340-2|PDCD6_HUMAN;sp|O75340|PDCD6_HUMAN;tr|H0Y9X3|H0Y9X3_HUMAN;tr|A0A087WZ38|A0A087WZ38_HUMAN	0	0	0	0	0	0	0	0	6753200
sp|Q9Y2X3|NOP58_HUMAN	0	0	0	0	0	0	0	0	6311400
sp|P00750-2|TPA_HUMAN;sp|P00750-4|TPA_HUMAN;tr|B4DNJ1|B4DNJ1_HUMAN;tr|B4DN26|B4DN26_HUMAN;tr|E7ESF4|E7ESF4_HUMAN;sp|P00750-3|TPA_HUMAN;sp|P00750|TPA_HUMAN	0	0	0	0	0	0	0	0	5711900
sp|Q92499-3|DDX1_HUMAN;sp|Q92499-2|DDX1_HUMAN;tr|F1T0B3|F1T0B3_HUMAN;tr|A0A087X2G1|A0A087X2G1_HUMAN;sp|Q92499|DDX1_HUMAN	0	0	0	0	0	0	0	0	5621600
tr|F5H459|F5H459_HUMAN;sp|Q92572|AP3S1_HUMAN	0	0	0	0	0	0	0	0	5262400
sp|Q9Y6B6|SAR1B_HUMAN;tr|X1WI22|X1WI22_HUMAN;tr|D6RAA2|D6RAA2_HUMAN;tr|D6R9R5|D6R9R5_HUMAN;tr|Q5SQT8|Q5SQT8_HUMAN;tr|Q9H029|Q9H029_HUMAN;tr|D6RDB2|D6RDB2_HUMAN;tr|D6RD69|D6RD69_HUMAN;sp|Q9NR31|SAR1A_HUMAN	0	0	0	0	0	0	0	0	5256400
tr|A0A0A0MRP8|A0A0A0MRP8_HUMAN;tr|C9J4G8|C9J4G8_HUMAN;tr|C9JV02|C9JV02_HUMAN;sp|Q92599-3|SEPT8_HUMAN;tr|A0A087X142|A0A087X142_HUMAN;sp|Q92599-2|SEPT8_HUMAN;tr|A6NMH6|A6NMH6_HUMAN;tr|A6NFQ9|A6NFQ9_HUMAN;sp|Q92599-4|SEPT8_HUMAN;tr|F8W8I8|F8W8I8_HUMAN;sp|Q92599|SEPT8_HUMAN	0	0	0	0	0	0	0	0	5192000
tr|J3KNE3|J3KNE3_HUMAN;sp|P68402|PA1B2_HUMAN	0	0	0	0	0	0	0	0	4785300
sp|O43286|B4GT5_HUMAN	0	0	0	0	0	0	0	0	4781100
tr|I3L3C4|I3L3C4_HUMAN;tr|I3L3U9|I3L3U9_HUMAN;tr|J3QSV6|J3QSV6_HUMAN;sp|O76021|RL1D1_HUMAN	0	0	0	0	0	0	0	0	4353900
sp|Q02818|NUCB1_HUMAN;tr|C9JKZ2|C9JKZ2_HUMAN;tr|H7BZI1|H7BZI1_HUMAN	0	0	0	0	0	0	0	0	4333300
tr|K7EQB9|K7EQB9_HUMAN;sp|Q86X55-1|CARM1_HUMAN;sp|Q86X55|CARM1_HUMAN	0	0	0	0	0	0	0	0	4324400
tr|A0A0A0MQX7|A0A0A0MQX7_HUMAN;sp|Q08629|TICN1_HUMAN	0	0	0	0	0	0	0	0	4194200
tr|C9J4M6|C9J4M6_HUMAN;tr|A0A1W2PPT5|A0A1W2PPT5_HUMAN;tr|C9J2Y9|C9J2Y9_HUMAN;sp|P30876|RPB2_HUMAN	0	0	0	0	0	0	0	0	4067500
sp|P13928-2|ANXA8_HUMAN;tr|B4DTF2|B4DTF2_HUMAN;sp|Q5VT79|AXA81_HUMAN;sp|P13928|ANXA8_HUMAN	0	0	0	0	0	0	0	0	4011300
sp|Q2TAY7|SMU1_HUMAN	0	0	0	0	0	0	0	0	3729400
sp|Q13177|PAK2_HUMAN;tr|H7C1X3|H7C1X3_HUMAN	0	0	0	0	0	0	0	0	3461900
tr|M0QZL1|M0QZL1_HUMAN;tr|M0R192|M0R192_HUMAN;sp|P30043|BLVRB_HUMAN	0	0	0	0	0	0	0	0	3136600
sp|P14618-2|KPYM_HUMAN;tr|H3BTN5|H3BTN5_HUMAN;tr|H3BR70|H3BR70_HUMAN	0	0	0	0	0	0	0	0	2901800
tr|C9JFR7|C9JFR7_HUMAN;sp|P99999|CYC_HUMAN;CON__P62894	0	0	0	0	0	0	0	0	2781600
sp|P42785|PCP_HUMAN;sp|P42785-2|PCP_HUMAN;tr|E9PQN3|E9PQN3_HUMAN;tr|E9PKN6|E9PKN6_HUMAN;tr|E9PIG4|E9PIG4_HUMAN;tr|E9PLY4|E9PLY4_HUMAN;tr|E9PNF7|E9PNF7_HUMAN;tr|E9PQB5|E9PQB5_HUMAN;tr|E9PL85|E9PL85_HUMAN;tr|E9PNJ1|E9PNJ1_HUMAN	0	0	0	0	0	0	0	0	2519000
sp|Q9BXJ4-2|C1QT3_HUMAN;sp|Q9BXJ4|C1QT3_HUMAN;tr|E9PGA6|E9PGA6_HUMAN;sp|Q9BXJ4-3|C1QT3_HUMAN	0	0	0	0	0	0	0	0	2467900
sp|Q8NBJ5|GT251_HUMAN;tr|M0QYH0|M0QYH0_HUMAN	0	0	0	0	0	0	0	0	2188000
sp|A6NHS1|YK042_HUMAN	0	0	0	0	0	0	0	0	1794700
sp|Q969X5-2|ERGI1_HUMAN;sp|Q969X5|ERGI1_HUMAN	0	0	0	0	0	0	0	0	1599600
sp|Q96KP4-2|CNDP2_HUMAN;sp|Q96KP4|CNDP2_HUMAN;tr|J3KSS4|J3KSS4_HUMAN;tr|J3QRP4|J3QRP4_HUMAN;tr|J3QQN6|J3QQN6_HUMAN;tr|J3QR27|J3QR27_HUMAN;tr|J3QLU1|J3QLU1_HUMAN;tr|J3QKQ0|J3QKQ0_HUMAN;tr|J3QRD0|J3QRD0_HUMAN;tr|J3QRA8|J3QRA8_HUMAN;tr|J3QL02|J3QL02_HUMAN;tr|J3KSV5|J3KSV5_HUMAN;tr|A0A087WYZ1|A0A087WYZ1_HUMAN;tr|J3QKT2|J3QKT2_HUMAN	0	0	0	0	0	0	0	0	968370
sp|P29317|EPHA2_HUMAN	0	0	0	0	0	0	0	0	553740
tr|H7C4F6|H7C4F6_HUMAN;sp|O00629|IMA3_HUMAN	0	0	0	0	0	0	0	0	482730
sp|P04350|TBB4A_HUMAN	0	0	0	0	0	0	0	0	0
sp|P34096|RNAS4_HUMAN	0	0	0	0	0	0	0	0	0
sp|P35579-2|MYH9_HUMAN	0	0	0	0	0	0	0	0	0
sp|P40261|NNMT_HUMAN	0	0	0	0	0	0	0	0	0
sp|Q06828|FMOD_HUMAN	0	0	0	0	0	0	0	0	0
sp|Q12996|CSTF3_HUMAN	0	0	0	0	0	0	0	0	0
sp|Q92771|DDX12_HUMAN	0	0	0	0	0	0	0	0	0
sp|Q96QV6|H2A1A_HUMAN;sp|P16104|H2AX_HUMAN	0	0	0	0	0	0	0	0	0
sp|Q9UBI6|GBG12_HUMAN	0	0	0	0	0	0	0	0	0
tr|E9PCB6|E9PCB6_HUMAN;sp|Q9BYT8|NEUL_HUMAN;tr|H0YAF7|H0YAF7_HUMAN;tr|H0YAK4|H0YAK4_HUMAN	0	0	0	0	0	0	0	0	0
tr|E9PL69|E9PL69_HUMAN;sp|P23921|RIR1_HUMAN	0	0	0	0	0	0	0	0	0
tr|F8W1H8|F8W1H8_HUMAN;tr|F8VUX3|F8VUX3_HUMAN;tr|F8VSA4|F8VSA4_HUMAN;tr|F8VRE9|F8VRE9_HUMAN;tr|F8VTT6|F8VTT6_HUMAN;tr|F8VVB7|F8VVB7_HUMAN;sp|Q9ULV4|COR1C_HUMAN;sp|Q9ULV4-2|COR1C_HUMAN;sp|Q9ULV4-3|COR1C_HUMAN;tr|F8VV53|F8VV53_HUMAN;tr|B4E3S0|B4E3S0_HUMAN	0	0	0	0	0	0	0	0	0
tr|K7EQL5|K7EQL5_HUMAN;sp|Q96MK3|FA20A_HUMAN;sp|Q8IXL6|FA20C_HUMAN	0	0	0	0	0	0	0	0	0
tr|Q5JNW7|Q5JNW7_HUMAN;tr|A0A140T998|A0A140T998_HUMAN;sp|P28062-2|PSB8_HUMAN;tr|X5D2R7|X5D2R7_HUMAN;sp|P28062|PSB8_HUMAN	0	0	0	0	0	0	0	0	0
tr|C9JP16|C9JP16_HUMAN;sp|O75718|CRTAP_HUMAN	0	0	0	0	0	0	0	0	0
